# Supplementary material for: Characterization of Ligilactobacillus salivarius CRISPR-Cas systems
Source: mSphere. 2024 Jul 11;9(7):e00171-24. doi: 10.1128/msphere.00171-24 (PMC11288051; doi:10.1128/msphere.00171-24)
Supplement: Supplemental Tables — Tables S1 to S6. [file msphere.00171-24-s0002.xlsx]

## Sheet: Legends
Table S1. CRISPRCasTyper Results. Results provided are for predicted complete CRISPR-Cas systems of Ligilactobacillus genomes. Data is only included for genomes containing cas genes with an associated CRISPR array. If CRISPR-Cas system information is not present for a listed genome, no associated CRISPR-Cas systems were predicted. For some systems, the consensus CRISPR repeat orientation was manu…
Table S2. Primers used in the study. Oligos used for PCR amplification of a fragment of the P70a-deGFP plasmid are provided. This fragment encompasses all tested Cas9 target sites.
Table S3. Ligilactobacillus salivarius self-targeting spacer data. Predicted L. salivarius self-targeting spacers (STS) and their associated CRISPR-Cas systems are provided. If known, genes targeted by these self-targeting spacers were listed. If these targeted genes were found to be putative prophage genes or within a predicted prophage region, additional information is provided.
Table S4. Ligilactobacillus salivarius predicted prophage data. Data is provided regarding the prophage regions predicted by the tool Phigaro. For each genome, predicted prophage loci coordinates and, if known, viral taxonomy are provided.
Table S5. Anti-CRISPR proteins associated with self-targeting spacers in Ligilactobacillus salivarius genomes. For L. salivarius genomes with predicted self-targeting spacers, anti-CRISPR proteins were predicted. Data provided includes putative anti-CRISPR protein annotation and family, the associated CRISPR-Cas system subtype, and the taxonomy of origin.
Table S6. Differential expression data from mitomycin C treatment experiments. RNA-Seq data was analyzed with DESeq2 to determine differential gene expression between untreated and mitomycin C-treated cultures of L. salivarius strains NCK 1352 and NCK 1355. Genes are noted if they are within predicted prophage regions.

## Sheet: S1. Ligilactobacillus CCTyper
Genus	Species	Strain	Genome	CRISPR_Cas_Contig	CRISPR_Cas_Operon	CRISPR_Cas_Operon_Pos	CRISPR_Cas_Prediction	CRISPR_Cas_CRISPRs	CRISPR_Cas_Distances	CRISPR_Cas_Prediction_Cas	CRISPR_Cas_Prediction_CRISPRs	Crisprs_near_cas_Contig	Crisprs_near_cas_CRISPR	Crisprs_near_cas_Start	Crisprs_near_cas_End	Crisprs_near_cas_Consensus_repeat	Crisprs_near_cas_N_repeats	Crisprs_near_cas_Repeat_len	Crisprs_near_cas_Spacer_len_avg	Crisprs_near_cas_Repeat_identity	Crisprs_near_cas_Spacer_identity	Crisprs_near_cas_Spacer_len_sem	Crisprs_near_cas_Trusted	Crisprs_near_cas_Prediction	Crisprs_near_cas_Subtype	Crisprs_near_cas_Subtype_probability	Cas_operons_Contig	Cas_operons_Operon	Cas_operons_Start	Cas_operons_End	Cas_operons_Prediction	Cas_operons_Complete_Interference	Cas_operons_Complete_Adaptation	Cas_operons_Best_type	Cas_operons_Best_score	Cas_operons_Genes	Cas_operons_Positions	Cas_operons_E-values	Cas_operons_CoverageSeq	Cas_operons_CoverageHMM	Cas_operons_Strand_Interference	Cas_operons_Strand_Adaptation	Adjusted_Consensus_Repeats	New_strain
Ligilactobacillus	agilis	Unknown	GCF_012489825.1	NZ_BLAO01000036.1	NZ_BLAO01000036.1@2	[70759, 77267]	I-B	['NZ_BLAO01000036.1_1']	[320]	I-B	['I-B']	NZ_BLAO01000036.1	NZ_BLAO01000036.1_1	77587	79549	GATTCTATTTAACTTAAGAGGAATGTAAAT	30	30	36.7	99.6	42.7	0.3	TRUE	I-B	I-B	0.828	NZ_BLAO01000036.1	NZ_BLAO01000036.1@2	70759	77267	I-B	1	0	I-B	15	['Cas6_0_I-III', 'Cas8b2_1_CAS-I-B', 'Cas7_1_IB', 'Cas5_2_CAS-I-B', 'Cas3_1_CAS-I']	[73, 74, 75, 76, 77]	['1.50e-22', '2.40e-20', '7.50e-64', '4.90e-30', '2.00e-74']	[0.778, 0.587, 0.956, 0.573, 0.748]	[0.965, 0.901, 0.997, 0.784, 0.695]	1		GATTCTATTTAACTTAAGAGGAATGTAAAT
Ligilactobacillus	ruminis	Unknown	GCF_009678135.1	NZ_WKOI01000022.1	NZ_WKOI01000022.1@2	[27201, 35548]	I-B	['NZ_WKOI01000022.1_1']	[182]	I-B	['I-B']	NZ_WKOI01000022.1	NZ_WKOI01000022.1_1	24856	27019	ATTTACATTCCTCATCAGTTAGATAAAAAC	33	30	36.7	98.6	43.6	0.2	TRUE	I-B	I-B	0.948	NZ_WKOI01000022.1	NZ_WKOI01000022.1@2	27201	35548	I-B	1	1	I-B	22	['Cas2_4_CAS-I-II-III-IV-V-VI', 'Cas1_6_CAS-I-II-III-IV-V-VI', 'Cas4_5_CAS-I-II-III-IV-V-VI', 'Cas3_1_CAS-I', 'Cas5_8_CAS-I-B', 'Cas7_1_IB', 'Cas8b2_1_CAS-I-B', 'Cas6_7_CAS-I-II-III-IV-V-VI']	[28, 29, 30, 31, 32, 33, 34, 35]	['2.80e-27', '1.30e-126', '1.20e-50', '1.00e-72', '8.60e-15', '1.30e-65', '1.20e-19', '5.30e-18']	[0.83, 0.982, 0.975, 0.682, 0.768, 0.956, 0.69, 0.916]	[0.955, 1.0, 1.0, 0.667, 0.706, 0.997, 0.994, 0.929]	-1	-1	GTTTTTATCTAACTGATGAGGAATGTAAAT
Ligilactobacillus	ruminis	Unknown	GCF_028622815.1	NZ_CP117692.1	NZ_CP117692.1@63	[1770661, 1779008]	I-B	['NZ_CP117692.1_1']	[182]	I-B	['I-B']	NZ_CP117692.1	NZ_CP117692.1_1	1779190	1782335	GTTTTTATCTAACTGATGAGGAATGTAAAT	48	30	36.3	98.8	42.5	0.2	TRUE	I-B	I-B	0.948	NZ_CP117692.1	NZ_CP117692.1@63	1770661	1779008	I-B	1	1	I-B	22	['Cas6_7_CAS-I-II-III-IV-V-VI', 'Cas8b2_1_CAS-I-B', 'Cas7_1_IB', 'Cas5_8_CAS-I-B', 'Cas3_1_CAS-I', 'Cas4_5_CAS-I-II-III-IV-V-VI', 'Cas1_6_CAS-I-II-III-IV-V-VI', 'Cas2_4_CAS-I-II-III-IV-V-VI']	[1660, 1661, 1662, 1663, 1664, 1665, 1666, 1667]	['7.00e-18', '1.20e-19', '1.30e-65', '2.10e-15', '2.40e-72', '1.20e-50', '1.10e-125', '2.90e-27']	[0.916, 0.692, 0.956, 0.768, 0.677, 0.975, 0.982, 0.83]	[0.929, 0.994, 0.997, 0.706, 0.662, 1.0, 1.0, 0.955]	1	1	GTTTTTATCTAACTGATGAGGAATGTAAAT
Ligilactobacillus	ruminis	Unknown	GCF_018784395.1	NZ_WQOD01000125.1	NZ_WQOD01000125.1@1	[1549, 9896]	I-B	['NZ_WQOD01000125.1_1']	[182]	I-B	['I-B']	NZ_WQOD01000125.1	NZ_WQOD01000125.1_1	10078	12691	GTTTTTATCTAACTGATGAGGAATGTAAAT	40	30	36.3	98.8	43.7	0.2	TRUE	I-B	I-B	0.948	NZ_WQOD01000125.1	NZ_WQOD01000125.1@1	1549	9896	I-B	1	1	I-B	22	['Cas6_7_CAS-I-II-III-IV-V-VI', 'Cas8b2_1_CAS-I-B', 'Cas7_1_IB', 'Cas5_8_CAS-I-B', 'Cas3_1_CAS-I', 'Cas4_5_CAS-I-II-III-IV-V-VI', 'Cas1_6_CAS-I-II-III-IV-V-VI', 'Cas2_4_CAS-I-II-III-IV-V-VI']	[3, 4, 5, 6, 7, 8, 9, 10]	['7.00e-18', '1.20e-19', '1.30e-65', '8.80e-15', '9.90e-73', '1.20e-50', '1.30e-126', '2.90e-27']	[0.916, 0.69, 0.956, 0.768, 0.682, 0.975, 0.982, 0.83]	[0.929, 0.994, 0.997, 0.706, 0.667, 1.0, 1.0, 0.955]	1	1	GTTTTTATCTAACTGATGAGGAATGTAAAT
Ligilactobacillus	ruminis	Unknown	GCF_009679095.1	NZ_WKOM01000021.1	NZ_WKOM01000021.1@2	[27487, 35548]	I-B	['NZ_WKOM01000021.1_1']	[468]	I-B	['I-B']	NZ_WKOM01000021.1	NZ_WKOM01000021.1_1	24856	27019	ATTTACATTCCTCATCAGTTAGATAAAAAC	33	30	36.7	98.6	43.6	0.2	TRUE	I-B	I-B	0.948	NZ_WKOM01000021.1	NZ_WKOM01000021.1@2	27487	35548	I-B	1	0.67	I-B	20	['Cas1_6_CAS-I-II-III-IV-V-VI', 'Cas4_5_CAS-I-II-III-IV-V-VI', 'Cas3_1_CAS-I', 'Cas5_8_CAS-I-B', 'Cas7_1_IB', 'Cas8b2_1_CAS-I-B', 'Cas6_7_CAS-I-II-III-IV-V-VI']	[28, 29, 30, 31, 32, 33, 34]	['1.30e-126', '1.20e-50', '1.00e-72', '8.60e-15', '1.30e-65', '1.20e-19', '5.30e-18']	[0.982, 0.975, 0.682, 0.768, 0.956, 0.69, 0.916]	[1.0, 1.0, 0.667, 0.706, 0.997, 0.994, 0.929]	-1	-1	GTTTTTATCTAACTGATGAGGAATGTAAAT
Ligilactobacillus	ruminis	Unknown	GCF_009679005.1	NZ_WKOA01000021.1	NZ_WKOA01000021.1@2	[27201, 35548]	I-B	['NZ_WKOA01000021.1_1']	[182]	I-B	['I-B']	NZ_WKOA01000021.1	NZ_WKOA01000021.1_1	24856	27019	ATTTACATTCCTCATCAGTTAGATAAAAAC	33	30	36.7	98.6	43.6	0.2	TRUE	I-B	I-B	0.948	NZ_WKOA01000021.1	NZ_WKOA01000021.1@2	27201	35548	I-B	1	1	I-B	22	['Cas2_4_CAS-I-II-III-IV-V-VI', 'Cas1_6_CAS-I-II-III-IV-V-VI', 'Cas4_5_CAS-I-II-III-IV-V-VI', 'Cas3_1_CAS-I', 'Cas5_8_CAS-I-B', 'Cas7_1_IB', 'Cas8b2_1_CAS-I-B', 'Cas6_7_CAS-I-II-III-IV-V-VI']	[28, 29, 30, 31, 32, 33, 34, 35]	['2.80e-27', '1.30e-126', '1.20e-50', '1.00e-72', '8.50e-15', '1.30e-65', '1.20e-19', '5.30e-18']	[0.83, 0.982, 0.975, 0.682, 0.768, 0.956, 0.69, 0.916]	[0.955, 1.0, 1.0, 0.667, 0.706, 0.997, 0.994, 0.929]	-1	-1	GTTTTTATCTAACTGATGAGGAATGTAAAT
Ligilactobacillus	agilis	Unknown	GCF_902386685.1	NZ_CABMJQ010000016.1	NZ_CABMJQ010000016.1@11	[483676, 495407]	I-B	['NZ_CABMJQ010000016.1_2']	[0]	I-B	['I-B']	NZ_CABMJQ010000016.1	NZ_CABMJQ010000016.1_2	484142	486903	ATTTACATTCCTCTTAAGTTAAATAGAATC	42	30	36.6	100	42.6	0.2	TRUE	I-B	I-B	0.828	NZ_CABMJQ010000016.1	NZ_CABMJQ010000016.1@11	483676	495407	I-B	1	1	I-B	21	['Cmr6gr7_2_CAS-III-B-III-C', 'Cas2_2_CAS-I-II-III-IV-V-VI', 'Cas1_6_CAS-I-II-III-IV-V-VI', 'Cas4_5_CAS-I-II-III-IV-V-VI', 'Cas3_1_CAS-I', 'Cas5_2_CAS-I-B', 'Cas7_1_IB', 'Cas8b2_1_CAS-I-B', 'Cas6_0_I-III']	[481, 482, 483, 484, 485, 486, 487, 488, 489]	['8.60e-03', '2.30e-25', '7.10e-124', '8.30e-51', '6.20e-76', '9.00e-30', '1.60e-63', '1.70e-19', '6.50e-23']	[0.587, 0.862, 0.973, 0.975, 0.605, 0.577, 0.956, 0.715, 0.778]	[0.351, 0.975, 1.0, 1.0, 0.588, 0.789, 0.997, 0.895, 0.965]	-1	-1	GATTCTATTTAACTTAAGAGGAATGTAAAT
Ligilactobacillus	ruminis	Unknown	GCF_009679055.1	NZ_WKOL01000016.1	NZ_WKOL01000016.1@1	[1717, 10064]	I-B	['NZ_WKOL01000016.1_1']	[116]	I-B	['I-B']	NZ_WKOL01000016.1	NZ_WKOL01000016.1_1	10180	12409	GTTTTTATCTAACTGATGAGGAATGTAAAT	34	30	36.7	95.7	43.6	0.2	TRUE	I-B	I-B	0.948	NZ_WKOL01000016.1	NZ_WKOL01000016.1@1	1717	10064	I-B	1	1	I-B	22	['Cas6_7_CAS-I-II-III-IV-V-VI', 'Cas8b2_1_CAS-I-B', 'Cas7_1_IB', 'Cas5_8_CAS-I-B', 'Cas3_1_CAS-I', 'Cas4_5_CAS-I-II-III-IV-V-VI', 'Cas1_6_CAS-I-II-III-IV-V-VI', 'Cas2_4_CAS-I-II-III-IV-V-VI']	[3, 4, 5, 6, 7, 8, 9, 10]	['5.30e-18', '1.20e-19', '1.30e-65', '8.50e-15', '1.00e-72', '1.20e-50', '1.30e-126', '2.80e-27']	[0.916, 0.69, 0.956, 0.768, 0.682, 0.975, 0.982, 0.83]	[0.929, 0.994, 0.997, 0.706, 0.667, 1.0, 1.0, 0.955]	1	1	GTTTTTATCTAACTGATGAGGAATGTAAAT
Ligilactobacillus	agilis	Unknown	GCF_014893475.1	NZ_JADBIF010000001.1	NZ_JADBIF010000001.1@3	[132543, 140755]	I-B	['NZ_JADBIF010000001.1_3']	[186]	I-B	['I-B']	NZ_JADBIF010000001.1	NZ_JADBIF010000001.1_3	140941	142573	GATTCTATTTAACTTAAGAGGAATGTAAAT	25	30	36.8	99.5	43.2	0.3	TRUE	I-B	I-B	0.828	NZ_JADBIF010000001.1	NZ_JADBIF010000001.1@3	132543	140755	I-B	1	0.33	I-B	18	['Cas6_7_CAS-I-II-III-IV-V-VI', 'Cas8b2_1_CAS-I-B', 'Cas7_1_IB', 'Cas5_2_CAS-I-B', 'Cas3_1_CAS-I', 'Cas2_2_CAS-I-II-III-IV-V-VI']	[129, 131, 132, 133, 134, 136]	['1.10e-22', '9.90e-20', '8.40e-64', '4.00e-30', '2.80e-75', '6.10e-20']	[0.992, 0.701, 0.956, 0.685, 0.503, 0.602]	[0.983, 0.901, 0.997, 0.902, 0.518, 0.747]	1	1	GATTCTATTTAACTTAAGAGGAATGTAAAT
Ligilactobacillus	ruminis	Unknown	GCF_009678025.1	NZ_WKOF01000022.1	NZ_WKOF01000022.1@2	[27035, 35382]	I-B	['NZ_WKOF01000022.1_1']	[182]	I-B	['I-B']	NZ_WKOF01000022.1	NZ_WKOF01000022.1_1	24690	26853	ATTTACATTCCTCATCAGTTAGATAAAAAC	33	30	36.7	98.2	43.6	0.2	TRUE	I-B	I-B	0.948	NZ_WKOF01000022.1	NZ_WKOF01000022.1@2	27035	35382	I-B	1	1	I-B	22	['Cas2_4_CAS-I-II-III-IV-V-VI', 'Cas1_6_CAS-I-II-III-IV-V-VI', 'Cas4_5_CAS-I-II-III-IV-V-VI', 'Cas3_1_CAS-I', 'Cas5_8_CAS-I-B', 'Cas7_1_IB', 'Cas8b2_1_CAS-I-B', 'Cas6_7_CAS-I-II-III-IV-V-VI']	[28, 29, 30, 31, 32, 33, 34, 35]	['2.80e-27', '1.30e-126', '1.20e-50', '1.00e-72', '8.50e-15', '1.30e-65', '1.20e-19', '5.30e-18']	[0.83, 0.982, 0.975, 0.682, 0.768, 0.956, 0.69, 0.916]	[0.955, 1.0, 1.0, 0.667, 0.706, 0.997, 0.994, 0.929]	-1	-1	GTTTTTATCTAACTGATGAGGAATGTAAAT
Ligilactobacillus	agilis	Unknown	GCF_012489675.1	NZ_BLAN01000109.1	NZ_BLAN01000109.1@3	[62932, 70086]	I-B	['NZ_BLAN01000109.1_6']	[186]	I-B	['I-B']	NZ_BLAN01000109.1	NZ_BLAN01000109.1_6	61718	62746	ATTTACATTCCTCTTAAGTTAAATAGAATC	16	30	36.6	100	43.4	0.3	TRUE	I-B	I-B	0.828	NZ_BLAN01000109.1	NZ_BLAN01000109.1@3	62932	70086	I-B	1	0.33	I-B	18	['Cas2_2_CAS-I-II-III-IV-V-VI', 'Cas3_1_CAS-I', 'Cas5_2_CAS-I-B', 'Cas7_1_IB', 'Cas8b2_1_CAS-I-B', 'Cas6_0_CAS-I-II-III-IV-V-VI']	[62, 63, 64, 65, 66, 67]	['6.60e-26', '3.10e-75', '2.10e-30', '4.20e-64', '6.40e-21', '5.00e-23']	[0.862, 0.642, 0.685, 0.956, 0.729, 0.75]	[0.975, 0.591, 0.902, 0.997, 0.895, 0.964]	-1	-1	GATTCTATTTAACTTAAGAGGAATGTAAAT
Ligilactobacillus	ruminis	Unknown	GCF_009679115.1	NZ_WKOO01000020.1	NZ_WKOO01000020.1@2	[27630, 35977]	I-B	['NZ_WKOO01000020.1_1']	[182]	I-B	['I-B']	NZ_WKOO01000020.1	NZ_WKOO01000020.1_1	25285	27448	ATTTACATTCCTCATCAGTTAGATAAAAAC	33	30	36.7	98.6	43.6	0.2	TRUE	I-B	I-B	0.948	NZ_WKOO01000020.1	NZ_WKOO01000020.1@2	27630	35977	I-B	1	1	I-B	22	['Cas2_4_CAS-I-II-III-IV-V-VI', 'Cas1_6_CAS-I-II-III-IV-V-VI', 'Cas4_5_CAS-I-II-III-IV-V-VI', 'Cas3_1_CAS-I', 'Cas5_8_CAS-I-B', 'Cas7_1_IB', 'Cas8b2_1_CAS-I-B', 'Cas6_7_CAS-I-II-III-IV-V-VI']	[28, 29, 30, 31, 32, 33, 34, 35]	['2.80e-27', '1.30e-126', '1.20e-50', '1.00e-72', '8.60e-15', '1.30e-65', '1.20e-19', '5.30e-18']	[0.83, 0.982, 0.975, 0.682, 0.768, 0.956, 0.69, 0.916]	[0.955, 1.0, 1.0, 0.667, 0.706, 0.997, 0.994, 0.929]	-1	-1	GTTTTTATCTAACTGATGAGGAATGTAAAT
Ligilactobacillus	ruminis	Unknown	GCF_009678915.1	NZ_WKNV01000004.1	NZ_WKNV01000004.1@1	[1717, 10064]	I-B	['NZ_WKNV01000004.1_1']	[116]	I-B	['I-B']	NZ_WKNV01000004.1	NZ_WKNV01000004.1_1	10180	12409	GTTTTTATCTAACTGATGAGGAATGTAAAT	34	30	36.7	95.7	43.6	0.2	TRUE	I-B	I-B	0.948	NZ_WKNV01000004.1	NZ_WKNV01000004.1@1	1717	10064	I-B	1	1	I-B	22	['Cas6_7_CAS-I-II-III-IV-V-VI', 'Cas8b2_1_CAS-I-B', 'Cas7_1_IB', 'Cas5_8_CAS-I-B', 'Cas3_1_CAS-I', 'Cas4_5_CAS-I-II-III-IV-V-VI', 'Cas1_6_CAS-I-II-III-IV-V-VI', 'Cas2_4_CAS-I-II-III-IV-V-VI']	[3, 4, 5, 6, 7, 8, 9, 10]	['5.30e-18', '1.20e-19', '1.30e-65', '8.60e-15', '1.00e-72', '1.20e-50', '1.30e-126', '2.80e-27']	[0.916, 0.69, 0.956, 0.768, 0.682, 0.975, 0.982, 0.83]	[0.929, 0.994, 0.997, 0.706, 0.667, 1.0, 1.0, 0.955]	1	1	GTTTTTATCTAACTGATGAGGAATGTAAAT
Ligilactobacillus	agilis	Unknown	GCF_012027835.1	NZ_SJOY01000001.1	NZ_SJOY01000001.1@3	[177411, 185728]	I-B	['NZ_SJOY01000001.1_6']	[186]	I-B	['I-B']	NZ_SJOY01000001.1	NZ_SJOY01000001.1_6	185914	188944	GATTCTATTTAACTTAAGAGGAATGTAAAT	46	30	36.7	100	42.1	0.2	TRUE	I-B	I-B	0.828	NZ_SJOY01000001.1	NZ_SJOY01000001.1@3	177411	185728	I-B	1	1	I-B	21	['Cas6_0_I-III', 'Cas8b2_1_CAS-I-B', 'Cas7_1_IB', 'Cas5_2_CAS-I-B', 'Cas3_1_CAS-I', 'Cas4_5_CAS-I-II-III-IV-V-VI', 'Cas1_6_CAS-I-II-III-IV-V-VI', 'Cas2_2_CAS-I-II-III-IV-V-VI']	[170, 171, 172, 173, 174, 175, 176, 177]	['7.00e-23', '1.10e-19', '1.60e-63', '3.10e-30', '4.10e-75', '6.80e-51', '1.10e-123', '5.90e-26']	[0.778, 0.729, 0.956, 0.577, 0.598, 0.975, 0.973, 0.862]	[0.965, 0.895, 0.997, 0.789, 0.564, 1.0, 1.0, 0.975]	1	1	GATTCTATTTAACTTAAGAGGAATGTAAAT
Ligilactobacillus	agilis	Unknown	GCF_012489555.1	NZ_BLAM01000204.1	NZ_BLAM01000204.1@2	[29738, 36918]	I-B	['NZ_BLAM01000204.1_5']	[186]	I-B	['I-B']	NZ_BLAM01000204.1	NZ_BLAM01000204.1_5	29124	29552	ATTTACATTCCTCTTAAGTTAAATAGAATC	7	30	36.5	100	43.9	0.4	TRUE	I-B	I-B	0.828	NZ_BLAM01000204.1	NZ_BLAM01000204.1@2	29738	36918	I-B	1	0.33	I-B	20	['Cas2_2_CAS-I-II-III-IV-V-VI', 'Cas3_1_CAS-I', 'Cas3HD_0_CAS-I', 'Cas5_2_CAS-I-B', 'Cas7_1_IB', 'Cas8b2_1_CAS-I-B', 'Cas6_0_CAS-I-II-III-IV-V-VI']	[28, 30, 31, 32, 33, 34, 35]	['2.10e-25', '4.30e-74', '1.40e-26', '3.10e-30', '9.80e-64', '6.00e-20', '9.60e-22']	[0.862, 0.839, 0.726, 0.585, 0.956, 0.6, 0.746]	[0.975, 0.517, 0.975, 0.799, 0.997, 0.895, 0.959]	-1	-1	GATTCTATTTAACTTAAGAGGAATGTAAAT
Ligilactobacillus	ruminis	Unknown	GCF_009677955.1	NZ_WKNZ01000023.1	NZ_WKNZ01000023.1@2	[27487, 35548]	I-B	['NZ_WKNZ01000023.1_1']	[468]	I-B	['I-B']	NZ_WKNZ01000023.1	NZ_WKNZ01000023.1_1	24856	27019	ATTTACATTCCTCATCAGTTAGATAAAAAC	33	30	36.7	98.6	43.6	0.2	TRUE	I-B	I-B	0.948	NZ_WKNZ01000023.1	NZ_WKNZ01000023.1@2	27487	35548	I-B	1	0.67	I-B	20	['Cas1_6_CAS-I-II-III-IV-V-VI', 'Cas4_5_CAS-I-II-III-IV-V-VI', 'Cas3_1_CAS-I', 'Cas5_8_CAS-I-B', 'Cas7_1_IB', 'Cas8b2_1_CAS-I-B', 'Cas6_7_CAS-I-II-III-IV-V-VI']	[28, 29, 30, 31, 32, 33, 34]	['1.30e-126', '1.20e-50', '1.00e-72', '8.50e-15', '1.30e-65', '1.20e-19', '5.30e-18']	[0.982, 0.975, 0.682, 0.768, 0.956, 0.69, 0.916]	[1.0, 1.0, 0.667, 0.706, 0.997, 0.994, 0.929]	-1	-1	GTTTTTATCTAACTGATGAGGAATGTAAAT
Ligilactobacillus	ruminis	Unknown	GCF_009679065.1	NZ_WKOK01000024.1	NZ_WKOK01000024.1@2	[27446, 35793]	I-B	['NZ_WKOK01000024.1_1']	[182]	I-B	['I-B']	NZ_WKOK01000024.1	NZ_WKOK01000024.1_1	25101	27264	ATTTACATTCCTCATCAGTTAGATAAAAAC	33	30	36.7	98.6	43.6	0.2	TRUE	I-B	I-B	0.948	NZ_WKOK01000024.1	NZ_WKOK01000024.1@2	27446	35793	I-B	1	1	I-B	22	['Cas2_4_CAS-I-II-III-IV-V-VI', 'Cas1_6_CAS-I-II-III-IV-V-VI', 'Cas4_5_CAS-I-II-III-IV-V-VI', 'Cas3_1_CAS-I', 'Cas5_8_CAS-I-B', 'Cas7_1_IB', 'Cas8b2_1_CAS-I-B', 'Cas6_7_CAS-I-II-III-IV-V-VI']	[28, 29, 30, 31, 32, 33, 34, 35]	['2.80e-27', '1.30e-126', '1.20e-50', '1.00e-72', '8.50e-15', '1.30e-65', '1.20e-19', '5.30e-18']	[0.83, 0.982, 0.975, 0.682, 0.768, 0.956, 0.69, 0.916]	[0.955, 1.0, 1.0, 0.667, 0.706, 0.997, 0.994, 0.929]	-1	-1	GTTTTTATCTAACTGATGAGGAATGTAAAT
Ligilactobacillus	agilis	Unknown	GCF_949299605.1	NZ_CASGBD010000006.1	NZ_CASGBD010000006.1@5	[267436, 275412]	I-B	['NZ_CASGBD010000006.1_7']	[0]	I-B	['I-B']	NZ_CASGBD010000006.1	NZ_CASGBD010000006.1_7	274778	274946	GATTCTATTTAACTTAAGAGGAATGTAAAT	3	30	39.5	100	46.3	1.5	TRUE	I-B	I-B	0.828	NZ_CASGBD010000006.1	NZ_CASGBD010000006.1@5	267436	275412	I-B	1	0.33	I-B	17	['Cas6_0_I-III', 'Cas8b2_1_CAS-I-B', 'Cas7_1_IB', 'Cas5_2_CAS-I-B', 'Cas3_1_CAS-I', 'Cas2_2_CAS-I-II-III-IV-V-VI', 'Cmr6gr7_2_CAS-III-B-III-C']	[267, 268, 269, 270, 271, 272, 273]	['2.00e-22', '4.10e-20', '1.80e-62', '7.30e-30', '4.40e-75', '4.90e-24', '7.00e-03']	[0.778, 0.667, 0.956, 0.585, 0.653, 0.84, 0.626]	[0.965, 0.895, 0.997, 0.799, 0.605, 0.949, 0.374]	1	1	GATTCTATTTAACTTAAGAGGAATGTAAAT
Ligilactobacillus	ruminis	Unknown	GCF_009678015.1	NZ_WKOC01000042.1	NZ_WKOC01000042.1@1	[1107, 9454]	I-B	['NZ_WKOC01000042.1_2']	[182]	I-B	['I-B']	NZ_WKOC01000042.1	NZ_WKOC01000042.1_2	30	925	ATTTACATTCCTCATCAGTTAGATAAAAAC	14	30	36.6	100	43.1	0.3	TRUE	I-B	I-B	0.948	NZ_WKOC01000042.1	NZ_WKOC01000042.1@1	1107	9454	I-B	1	1	I-B	22	['Cas2_4_CAS-I-II-III-IV-V-VI', 'Cas1_6_CAS-I-II-III-IV-V-VI', 'Cas4_5_CAS-I-II-III-IV-V-VI', 'Cas3_1_CAS-I', 'Cas5_8_CAS-I-B', 'Cas7_1_IB', 'Cas8b2_1_CAS-I-B', 'Cas6_7_CAS-I-II-III-IV-V-VI']	[1, 2, 3, 4, 5, 6, 7, 8]	['2.80e-27', '1.30e-126', '1.20e-50', '1.00e-72', '8.60e-15', '1.30e-65', '1.20e-19', '5.30e-18']	[0.83, 0.982, 0.975, 0.682, 0.768, 0.956, 0.69, 0.916]	[0.955, 1.0, 1.0, 0.667, 0.706, 0.997, 0.994, 0.929]	-1	-1	GTTTTTATCTAACTGATGAGGAATGTAAAT
Ligilactobacillus	ruminis	Unknown	GCF_009677775.1	NZ_WKOB01000026.1	NZ_WKOB01000026.1@2	[27201, 35548]	I-B	['NZ_WKOB01000026.1_1']	[182]	I-B	['I-B']	NZ_WKOB01000026.1	NZ_WKOB01000026.1_1	24856	27019	ATTTACATTCCTCATCAGTTAGATAAAAAC	33	30	36.7	98.6	43.6	0.2	TRUE	I-B	I-B	0.948	NZ_WKOB01000026.1	NZ_WKOB01000026.1@2	27201	35548	I-B	1	1	I-B	22	['Cas2_4_CAS-I-II-III-IV-V-VI', 'Cas1_6_CAS-I-II-III-IV-V-VI', 'Cas4_5_CAS-I-II-III-IV-V-VI', 'Cas3_1_CAS-I', 'Cas5_8_CAS-I-B', 'Cas7_1_IB', 'Cas8b2_1_CAS-I-B', 'Cas6_7_CAS-I-II-III-IV-V-VI']	[28, 29, 30, 31, 32, 33, 34, 35]	['2.80e-27', '1.30e-126', '1.20e-50', '1.00e-72', '8.50e-15', '1.30e-65', '1.20e-19', '5.30e-18']	[0.83, 0.982, 0.975, 0.682, 0.768, 0.956, 0.69, 0.916]	[0.955, 1.0, 1.0, 0.667, 0.706, 0.997, 0.994, 0.929]	-1	-1	GTTTTTATCTAACTGATGAGGAATGTAAAT
Ligilactobacillus	agilis	Unknown	GCF_012490125.1	NZ_BLAR01000009.1	NZ_BLAR01000009.1@3	[53770, 60925]	I-B	['NZ_BLAR01000009.1_1']	[186]	I-B	['I-B']	NZ_BLAR01000009.1	NZ_BLAR01000009.1_1	52761	53584	ATTTACATTCCTCTTAAGTTAAATAGAATC	13	30	36.2	99	41.6	0.3	TRUE	I-B	I-B	0.828	NZ_BLAR01000009.1	NZ_BLAR01000009.1@3	53770	60925	I-B	1	0.33	I-B	17	['Cas2_2_CAS-I-II-III-IV-V-VI', 'Cas3_1_CAS-I', 'Cas5_2_CAS-I-B', 'Cas7_1_IB', 'Cas8b2_1_CAS-I-B', 'Cas6_0_I-III']	[53, 54, 55, 56, 57, 58]	['6.00e-26', '5.90e-75', '1.20e-29', '7.30e-64', '3.30e-19', '1.90e-22']	[0.862, 0.515, 0.669, 0.953, 0.6, 0.778]	[0.975, 0.467, 0.881, 0.994, 0.895, 0.965]	-1	-1	GATTCTATTTAACTTAAGAGGAATGTAAAT
Ligilactobacillus	ruminis	Unknown	GCF_009678095.1	NZ_WKOH01000039.1	NZ_WKOH01000039.1@1	[969, 9316]	I-B	['NZ_WKOH01000039.1_2']	[182]	I-B	['I-B']	NZ_WKOH01000039.1	NZ_WKOH01000039.1_2	26	787	ATTTACATTCCTCATCAGTTAGATAAAAAC	12	30	36.5	100	42.7	0.3	TRUE	I-B	I-B	0.948	NZ_WKOH01000039.1	NZ_WKOH01000039.1@1	969	9316	I-B	1	1	I-B	22	['Cas2_4_CAS-I-II-III-IV-V-VI', 'Cas1_6_CAS-I-II-III-IV-V-VI', 'Cas4_5_CAS-I-II-III-IV-V-VI', 'Cas3_1_CAS-I', 'Cas5_8_CAS-I-B', 'Cas7_1_IB', 'Cas8b2_1_CAS-I-B', 'Cas6_7_CAS-I-II-III-IV-V-VI']	[1, 2, 3, 4, 5, 6, 7, 8]	['2.80e-27', '1.30e-126', '1.20e-50', '1.00e-72', '8.60e-15', '1.30e-65', '1.20e-19', '5.30e-18']	[0.83, 0.982, 0.975, 0.682, 0.768, 0.956, 0.69, 0.916]	[0.955, 1.0, 1.0, 0.667, 0.706, 0.997, 0.994, 0.929]	-1	-1	GTTTTTATCTAACTGATGAGGAATGTAAAT
Ligilactobacillus	ruminis	Unknown	GCF_009677765.1	NZ_WKNU01000021.1	NZ_WKNU01000021.1@2	[27321, 35382]	I-B	['NZ_WKNU01000021.1_1']	[468]	I-B	['I-B']	NZ_WKNU01000021.1	NZ_WKNU01000021.1_1	24690	26853	ATTTACATTCCTCATCAGTTAGATAAAAAC	33	30	36.7	98.6	43.6	0.2	TRUE	I-B	I-B	0.948	NZ_WKNU01000021.1	NZ_WKNU01000021.1@2	27321	35382	I-B	1	0.67	I-B	20	['Cas1_6_CAS-I-II-III-IV-V-VI', 'Cas4_5_CAS-I-II-III-IV-V-VI', 'Cas3_1_CAS-I', 'Cas5_8_CAS-I-B', 'Cas7_1_IB', 'Cas8b2_1_CAS-I-B', 'Cas6_7_CAS-I-II-III-IV-V-VI']	[28, 29, 30, 31, 32, 33, 34]	['1.30e-126', '1.20e-50', '1.00e-72', '8.50e-15', '1.30e-65', '1.20e-19', '5.30e-18']	[0.982, 0.975, 0.682, 0.768, 0.956, 0.69, 0.916]	[1.0, 1.0, 0.667, 0.706, 0.997, 0.994, 0.929]	-1	-1	GTTTTTATCTAACTGATGAGGAATGTAAAT
Ligilactobacillus	agilis	Unknown	GCF_022643045.1	NZ_CP049764.1	NZ_CP049764.1@14	[558660, 565839]	I-B	['NZ_CP049764.1_3']	[186]	I-B	['I-B']	NZ_CP049764.1	NZ_CP049764.1_3	558109	558474	ATTTACATTCCTCTTAAGTTAAATAGAATC	6	30	37.2	100	42.1	0.8	TRUE	I-B	I-B	0.828	NZ_CP049764.1	NZ_CP049764.1@14	558660	565839	I-B	1	0.33	I-B	17	['Cas2_2_CAS-I-II-III-IV-V-VI', 'Cas3_1_CAS-I', 'Cas5_2_CAS-I-B', 'Cas7_1_IB', 'Cas8b2_1_CAS-I-B', 'Cas6_0_I-III']	[547, 548, 549, 550, 551, 552]	['5.90e-26', '2.40e-75', '3.60e-30', '3.70e-64', '5.70e-20', '3.40e-22']	[0.862, 0.644, 0.581, 0.956, 0.6, 0.778]	[0.975, 0.656, 0.794, 0.997, 0.895, 0.965]	-1	-1	GATTCTATTTAACTTAAGAGGAATGTAAAT
Ligilactobacillus	agilis	Unknown	GCF_944325915.1	NZ_CALVBX010000032.1	NZ_CALVBX010000032.1@1	[241, 8558]	I-B	['NZ_CALVBX010000032.1_1']	[186]	I-B	['I-B']	NZ_CALVBX010000032.1	NZ_CALVBX010000032.1_1	8744	11695	GATTCTATTTAACTTAAGAGGAATGTAAAT	45	30	36.4	99.7	42	0.2	TRUE	I-B	I-B	0.828	NZ_CALVBX010000032.1	NZ_CALVBX010000032.1@1	241	8558	I-B	1	1	I-B	21	['Cas6_0_I-III', 'Cas8b2_1_CAS-I-B', 'Cas7_1_IB', 'Cas5_2_CAS-I-B', 'Cas3_1_CAS-I', 'Cas4_5_CAS-I-II-III-IV-V-VI', 'Cas1_6_CAS-I-II-III-IV-V-VI', 'Cas2_2_CAS-I-II-III-IV-V-VI']	[1, 2, 3, 4, 5, 6, 7, 8]	['2.70e-22', '3.20e-20', '3.00e-64', '1.50e-29', '7.00e-75', '6.80e-51', '7.60e-124', '5.80e-26']	[0.778, 0.6, 0.956, 0.585, 0.602, 0.975, 0.973, 0.862]	[0.965, 0.895, 0.997, 0.799, 0.568, 1.0, 1.0, 0.975]	1	1	GATTCTATTTAACTTAAGAGGAATGTAAAT
Ligilactobacillus	ruminis	Unknown	GCF_009679135.1	NZ_WKON01000023.1	NZ_WKON01000023.1@2	[27768, 36115]	I-B	['NZ_WKON01000023.1_1']	[182]	I-B	['I-B']	NZ_WKON01000023.1	NZ_WKON01000023.1_1	25423	27586	ATTTACATTCCTCATCAGTTAGATAAAAAC	33	30	36.7	98.6	43.6	0.2	TRUE	I-B	I-B	0.948	NZ_WKON01000023.1	NZ_WKON01000023.1@2	27768	36115	I-B	1	1	I-B	22	['Cas2_4_CAS-I-II-III-IV-V-VI', 'Cas1_6_CAS-I-II-III-IV-V-VI', 'Cas4_5_CAS-I-II-III-IV-V-VI', 'Cas3_1_CAS-I', 'Cas5_8_CAS-I-B', 'Cas7_1_IB', 'Cas8b2_1_CAS-I-B', 'Cas6_7_CAS-I-II-III-IV-V-VI']	[28, 29, 30, 31, 32, 33, 34, 35]	['2.80e-27', '1.30e-126', '1.20e-50', '1.00e-72', '8.60e-15', '1.30e-65', '1.20e-19', '5.30e-18']	[0.83, 0.982, 0.975, 0.682, 0.768, 0.956, 0.69, 0.916]	[0.955, 1.0, 1.0, 0.667, 0.706, 0.997, 0.994, 0.929]	-1	-1	GTTTTTATCTAACTGATGAGGAATGTAAAT
Ligilactobacillus	ruminis	Unknown	GCF_009677675.1	NZ_WKNS01000019.1	NZ_WKNS01000019.1@1	[1717, 10064]	I-B	['NZ_WKNS01000019.1_1']	[116]	I-B	['I-B']	NZ_WKNS01000019.1	NZ_WKNS01000019.1_1	10180	12409	GTTTTTATCTAACTGATGAGGAATGTAAAT	34	30	36.7	95.7	43.6	0.2	TRUE	I-B	I-B	0.948	NZ_WKNS01000019.1	NZ_WKNS01000019.1@1	1717	10064	I-B	1	1	I-B	22	['Cas6_7_CAS-I-II-III-IV-V-VI', 'Cas8b2_1_CAS-I-B', 'Cas7_1_IB', 'Cas5_8_CAS-I-B', 'Cas3_1_CAS-I', 'Cas4_5_CAS-I-II-III-IV-V-VI', 'Cas1_6_CAS-I-II-III-IV-V-VI', 'Cas2_4_CAS-I-II-III-IV-V-VI']	[3, 4, 5, 6, 7, 8, 9, 10]	['5.30e-18', '1.20e-19', '1.30e-65', '8.60e-15', '1.00e-72', '1.20e-50', '1.30e-126', '2.80e-27']	[0.916, 0.69, 0.956, 0.768, 0.682, 0.975, 0.982, 0.83]	[0.929, 0.994, 0.997, 0.706, 0.667, 1.0, 1.0, 0.955]	1	1	GTTTTTATCTAACTGATGAGGAATGTAAAT
Ligilactobacillus	ruminis	Unknown	GCF_002076375.1	NZ_MRYQ01000003.1	NZ_MRYQ01000003.1@6	[119039, 127386]	I-B	['NZ_MRYQ01000003.1_2']	[182]	I-B	['I-B']	NZ_MRYQ01000003.1	NZ_MRYQ01000003.1_2	127568	129973	GTTTTTATCTAACTGATGAGGAATGTAAAT	37	30	36	98.4	42.1	0.2	TRUE	I-B	I-B	0.948	NZ_MRYQ01000003.1	NZ_MRYQ01000003.1@6	119039	127386	I-B	1	1	I-B	22	['Cas6_7_CAS-I-II-III-IV-V-VI', 'Cas8b2_1_CAS-I-B', 'Cas7_1_IB', 'Cas5_8_CAS-I-B', 'Cas3_1_CAS-I', 'Cas4_5_CAS-I-II-III-IV-V-VI', 'Cas1_6_CAS-I-II-III-IV-V-VI', 'Cas2_4_CAS-I-II-III-IV-V-VI']	[115, 116, 117, 118, 119, 120, 121, 122]	['6.60e-18', '1.10e-19', '2.20e-65', '8.20e-15', '1.00e-72', '1.10e-50', '2.70e-126', '2.70e-27']	[0.916, 0.692, 0.956, 0.768, 0.682, 0.975, 0.982, 0.83]	[0.929, 0.994, 0.997, 0.706, 0.667, 1.0, 1.0, 0.955]	1	1	GTTTTTATCTAACTGATGAGGAATGTAAAT
Ligilactobacillus	ruminis	Unknown	GCF_009678965.1	NZ_WKNX01000004.1	NZ_WKNX01000004.1@1	[1717, 10064]	I-B	['NZ_WKNX01000004.1_1']	[116]	I-B	['I-B']	NZ_WKNX01000004.1	NZ_WKNX01000004.1_1	10180	12409	GTTTTTATCTAACTGATGAGGAATGTAAAT	34	30	36.7	95.7	43.6	0.2	TRUE	I-B	I-B	0.948	NZ_WKNX01000004.1	NZ_WKNX01000004.1@1	1717	10064	I-B	1	1	I-B	22	['Cas6_7_CAS-I-II-III-IV-V-VI', 'Cas8b2_1_CAS-I-B', 'Cas7_1_IB', 'Cas5_8_CAS-I-B', 'Cas3_1_CAS-I', 'Cas4_5_CAS-I-II-III-IV-V-VI', 'Cas1_6_CAS-I-II-III-IV-V-VI', 'Cas2_4_CAS-I-II-III-IV-V-VI']	[3, 4, 5, 6, 7, 8, 9, 10]	['5.30e-18', '1.20e-19', '1.30e-65', '8.60e-15', '1.00e-72', '1.20e-50', '1.30e-126', '2.80e-27']	[0.916, 0.69, 0.956, 0.768, 0.682, 0.975, 0.982, 0.83]	[0.929, 0.994, 0.997, 0.706, 0.667, 1.0, 1.0, 0.955]	1	1	GTTTTTATCTAACTGATGAGGAATGTAAAT
Ligilactobacillus	agilis	Unknown	GCF_022642225.1	NZ_CP049761.1	NZ_CP049761.1@39	[1744995, 1752174]	I-B	['NZ_CP049761.1_2']	[186]	I-B	['I-B']	NZ_CP049761.1	NZ_CP049761.1_2	1752360	1752725	GATTCTATTTAACTTAAGAGGAATGTAAAT	6	30	37.2	100	42.1	0.8	TRUE	I-B	I-B	0.828	NZ_CP049761.1	NZ_CP049761.1@39	1744995	1752174	I-B	1	0.33	I-B	17	['Cas6_0_I-III', 'Cas8b2_1_CAS-I-B', 'Cas7_1_IB', 'Cas5_2_CAS-I-B', 'Cas3_1_CAS-I', 'Cas2_2_CAS-I-II-III-IV-V-VI']	[1693, 1694, 1695, 1696, 1697, 1698]	['3.40e-22', '5.80e-20', '3.80e-64', '3.60e-30', '2.40e-75', '5.90e-26']	[0.778, 0.6, 0.956, 0.581, 0.644, 0.862]	[0.965, 0.895, 0.997, 0.794, 0.656, 0.975]	1	1	GATTCTATTTAACTTAAGAGGAATGTAAAT
Ligilactobacillus	agilis	Unknown	GCF_016742775.1	NZ_JAEHNV010000062.1	NZ_JAEHNV010000062.1@3	[74176, 81330]	I-B	['NZ_JAEHNV010000062.1_3']	[187]	I-B	['I-B']	NZ_JAEHNV010000062.1	NZ_JAEHNV010000062.1_3	73482	73989	ATTTACATTCCTCTTAAGTTAAATAGAATC	8	30	38.3	98.4	41.6	1.6	TRUE	I-B	I-B	0.828	NZ_JAEHNV010000062.1	NZ_JAEHNV010000062.1@3	74176	81330	I-B	1	0.33	I-B	17	['Cas2_2_CAS-I-II-III-IV-V-VI', 'Cas3_1_CAS-I', 'Cas5_2_CAS-I-B', 'Cas7_1_IB', 'Cas8b2_1_CAS-I-B', 'Cas6_0_I-III']	[69, 70, 71, 72, 73, 74]	['6.80e-26', '1.60e-76', '3.60e-30', '1.80e-63', '1.30e-19', '1.60e-22']	[0.862, 0.669, 0.577, 0.956, 0.727, 0.778]	[0.975, 0.624, 0.789, 0.997, 0.895, 0.965]	-1	-1	GATTCTATTTAACTTAAGAGGAATGTAAAT
Ligilactobacillus	agilis	Unknown	GCF_030215265.1	NZ_JASOLP010000013.1	NZ_JASOLP010000013.1@1	[14941, 23258]	I-B	['NZ_JASOLP010000013.1_2']	[186]	I-B	['I-B']	NZ_JASOLP010000013.1	NZ_JASOLP010000013.1_2	23444	24669	GATTCTATTTAACTTAAGAGGAATGTAAAT	19	30	36.4	99.3	41.5	0.3	TRUE	I-B	I-B	0.828	NZ_JASOLP010000013.1	NZ_JASOLP010000013.1@1	14941	23258	I-B	1	1	I-B	21	['Cas6_0_I-III', 'Cas8b2_1_CAS-I-B', 'Cas7_1_IB', 'Cas5_2_CAS-I-B', 'Cas3_1_CAS-I', 'Cas4_5_CAS-I-II-III-IV-V-VI', 'Cas1_6_CAS-I-II-III-IV-V-VI', 'Cas2_2_CAS-I-II-III-IV-V-VI']	[16, 17, 18, 19, 20, 21, 22, 23]	['8.40e-23', '4.70e-20', '7.70e-64', '1.10e-29', '1.70e-76', '7.10e-51', '1.10e-123', '6.10e-26']	[0.778, 0.6, 0.956, 0.685, 0.647, 0.975, 0.973, 0.862]	[0.965, 0.895, 0.997, 0.902, 0.615, 1.0, 1.0, 0.975]	1	1	GATTCTATTTAACTTAAGAGGAATGTAAAT
Ligilactobacillus	ruminis	Unknown	GCF_009677735.1	NZ_WKNT01000004.1	NZ_WKNT01000004.1@1	[1717, 10064]	I-B	['NZ_WKNT01000004.1_1']	[116]	I-B	['I-B']	NZ_WKNT01000004.1	NZ_WKNT01000004.1_1	10180	12409	GTTTTTATCTAACTGATGAGGAATGTAAAT	34	30	36.7	95.7	43.6	0.2	TRUE	I-B	I-B	0.948	NZ_WKNT01000004.1	NZ_WKNT01000004.1@1	1717	10064	I-B	1	1	I-B	22	['Cas6_7_CAS-I-II-III-IV-V-VI', 'Cas8b2_1_CAS-I-B', 'Cas7_1_IB', 'Cas5_8_CAS-I-B', 'Cas3_1_CAS-I', 'Cas4_5_CAS-I-II-III-IV-V-VI', 'Cas1_6_CAS-I-II-III-IV-V-VI', 'Cas2_4_CAS-I-II-III-IV-V-VI']	[3, 4, 5, 6, 7, 8, 9, 10]	['5.40e-18', '1.20e-19', '1.30e-65', '8.70e-15', '1.00e-72', '1.20e-50', '1.30e-126', '2.80e-27']	[0.916, 0.69, 0.956, 0.768, 0.682, 0.975, 0.982, 0.83]	[0.929, 0.994, 0.997, 0.706, 0.667, 1.0, 1.0, 0.955]	1	1	GTTTTTATCTAACTGATGAGGAATGTAAAT
Ligilactobacillus	ruminis	Unknown	GCF_009678055.1	NZ_WKOE01000020.1	NZ_WKOE01000020.1@2	[27201, 35548]	I-B	['NZ_WKOE01000020.1_1']	[182]	I-B	['I-B']	NZ_WKOE01000020.1	NZ_WKOE01000020.1_1	24856	27019	ATTTACATTCCTCATCAGTTAGATAAAAAC	33	30	36.7	98.6	43.6	0.2	TRUE	I-B	I-B	0.948	NZ_WKOE01000020.1	NZ_WKOE01000020.1@2	27201	35548	I-B	1	1	I-B	22	['Cas2_4_CAS-I-II-III-IV-V-VI', 'Cas1_6_CAS-I-II-III-IV-V-VI', 'Cas4_5_CAS-I-II-III-IV-V-VI', 'Cas3_1_CAS-I', 'Cas5_8_CAS-I-B', 'Cas7_1_IB', 'Cas8b2_1_CAS-I-B', 'Cas6_7_CAS-I-II-III-IV-V-VI']	[28, 29, 30, 31, 32, 33, 34, 35]	['2.80e-27', '1.30e-126', '1.20e-50', '1.00e-72', '8.60e-15', '1.30e-65', '1.20e-19', '5.30e-18']	[0.83, 0.982, 0.975, 0.682, 0.768, 0.956, 0.69, 0.916]	[0.955, 1.0, 1.0, 0.667, 0.706, 0.997, 0.994, 0.929]	-1	-1	GTTTTTATCTAACTGATGAGGAATGTAAAT
Ligilactobacillus	ruminis	Unknown	GCF_009678955.1	NZ_WKNW01000023.1	NZ_WKNW01000023.1@2	[27128, 35475]	I-B	['NZ_WKNW01000023.1_1']	[182]	I-B	['I-B']	NZ_WKNW01000023.1	NZ_WKNW01000023.1_1	24783	26946	ATTTACATTCCTCATCAGTTAGATAAAAAC	33	30	36.7	98.6	43.6	0.2	TRUE	I-B	I-B	0.948	NZ_WKNW01000023.1	NZ_WKNW01000023.1@2	27128	35475	I-B	1	1	I-B	22	['Cas2_4_CAS-I-II-III-IV-V-VI', 'Cas1_6_CAS-I-II-III-IV-V-VI', 'Cas4_5_CAS-I-II-III-IV-V-VI', 'Cas3_1_CAS-I', 'Cas5_8_CAS-I-B', 'Cas7_1_IB', 'Cas8b2_1_CAS-I-B', 'Cas6_7_CAS-I-II-III-IV-V-VI']	[28, 29, 30, 31, 32, 33, 34, 35]	['2.80e-27', '1.30e-126', '1.20e-50', '1.00e-72', '8.70e-15', '1.30e-65', '1.20e-19', '5.40e-18']	[0.83, 0.982, 0.975, 0.682, 0.768, 0.956, 0.69, 0.916]	[0.955, 1.0, 1.0, 0.667, 0.706, 0.997, 0.994, 0.929]	-1	-1	GTTTTTATCTAACTGATGAGGAATGTAAAT
Ligilactobacillus	ruminis	SPM0211	GCF_000217755.1	NZ_AFOJ01000002.1	NZ_AFOJ01000002.1@6	[82295, 90642]	I-B	['NZ_AFOJ01000002.1_1']	[182]	I-B	['I-B']	NZ_AFOJ01000002.1	NZ_AFOJ01000002.1_1	90824	92841	GTTTTTATCTAACTGATGAGGAATGTAAAT	31	30	36.3	98.5	41.8	0.2	TRUE	I-B	I-B	0.948	NZ_AFOJ01000002.1	NZ_AFOJ01000002.1@6	82295	90642	I-B	1	1	I-B	22	['Cas6_7_CAS-I-II-III-IV-V-VI', 'Cas8b2_1_CAS-I-B', 'Cas7_1_IB', 'Cas5_8_CAS-I-B', 'Cas3_1_CAS-I', 'Cas4_5_CAS-I-II-III-IV-V-VI', 'Cas1_6_CAS-I-II-III-IV-V-VI', 'Cas2_4_CAS-I-II-III-IV-V-VI']	[84, 85, 86, 87, 88, 89, 90, 91]	['7.00e-18', '1.20e-19', '1.30e-65', '8.70e-15', '1.00e-72', '1.20e-50', '1.30e-126', '2.80e-27']	[0.916, 0.69, 0.956, 0.768, 0.682, 0.975, 0.982, 0.83]	[0.929, 0.994, 0.997, 0.706, 0.667, 1.0, 1.0, 0.955]	1	1	GTTTTTATCTAACTGATGAGGAATGTAAAT
Ligilactobacillus	agilis	Unknown	GCF_016900275.1	NZ_JACJJZ010000001.1	NZ_JACJJZ010000001.1@7	[388424, 395581]	I-B	['NZ_JACJJZ010000001.1_1']	[186]	I-B	['I-B']	NZ_JACJJZ010000001.1	NZ_JACJJZ010000001.1_1	386219	388238	ATTTACATTCCTCTTAAGTTAAATAGAATC	31	30	36.3	97.8	42.5	0.3	TRUE	I-B	I-B	0.828	NZ_JACJJZ010000001.1	NZ_JACJJZ010000001.1@7	388424	395581	I-B	1	0.33	I-B	18	['Cas2_2_CAS-I-II-III-IV-V-VI', 'Cas3_1_CAS-I', 'Cas5_2_CAS-I-B', 'Cas7_1_IB', 'Cas8b2_1_CAS-I-B', 'Cas6_7_CAS-I-II-III-IV-V-VI']	[373, 374, 375, 376, 377, 378]	['6.20e-26', '2.20e-75', '1.30e-29', '7.60e-64', '1.80e-20', '2.20e-22']	[0.862, 0.617, 0.585, 0.956, 0.599, 0.992]	[0.975, 0.609, 0.799, 0.997, 0.895, 0.983]	-1	-1	GATTCTATTTAACTTAAGAGGAATGTAAAT
Ligilactobacillus	agilis	Unknown	GCF_012843665.1	NZ_JABAFP010000025.1	NZ_JABAFP010000025.1@1	[12509, 19663]	I-B	['NZ_JABAFP010000025.1_1']	[186]	I-B	['I-B']	NZ_JABAFP010000025.1	NZ_JABAFP010000025.1_1	11425	12323	ATTTACATTCCTCTTAAGTTAAATAGAATC	14	30	36.8	100	43.4	0.3	TRUE	I-B	I-B	0.828	NZ_JABAFP010000025.1	NZ_JABAFP010000025.1@1	12509	19663	I-B	1	0.33	I-B	17	['Cas2_2_CAS-I-II-III-IV-V-VI', 'Cas3_1_CAS-I', 'Cas5_2_CAS-I-B', 'Cas7_1_IB', 'Cas8b2_1_CAS-I-B', 'Cas6_0_I-III']	[10, 11, 12, 13, 14, 15]	['6.40e-26', '3.00e-75', '3.30e-30', '4.30e-64', '2.40e-20', '1.10e-22']	[0.862, 0.642, 0.577, 0.956, 0.599, 0.774]	[0.975, 0.591, 0.789, 0.997, 0.895, 0.96]	-1	-1	GATTCTATTTAACTTAAGAGGAATGTAAAT
Ligilactobacillus	ruminis	ATCC 27782	GCF_000224985.1	NC_015975.1	NC_015975.1@20	[1068815, 1077162]	I-B	['NC_015975.1_2']	[182]	I-B	['I-B']	NC_015975.1	NC_015975.1_2	1066225	1068633	ATTTACATTCCTCATCAGTTAGATAAAAAC	37	30	36.1	98.4	42.3	0.2	TRUE	I-B	I-B	0.948	NC_015975.1	NC_015975.1@20	1068815	1077162	I-B	1	1	I-B	22	['Cas2_4_CAS-I-II-III-IV-V-VI', 'Cas1_6_CAS-I-II-III-IV-V-VI', 'Cas4_5_CAS-I-II-III-IV-V-VI', 'Cas3_1_CAS-I', 'Cas5_8_CAS-I-B', 'Cas7_1_IB', 'Cas8b2_1_CAS-I-B', 'Cas6_7_CAS-I-II-III-IV-V-VI']	[1042, 1043, 1044, 1045, 1046, 1047, 1048, 1049]	['2.70e-27', '2.80e-126', '1.20e-50', '1.00e-72', '8.50e-15', '2.30e-65', '1.20e-19', '6.80e-18']	[0.83, 0.982, 0.975, 0.682, 0.768, 0.956, 0.692, 0.916]	[0.955, 1.0, 1.0, 0.667, 0.706, 0.997, 0.994, 0.929]	-1	-1	GTTTTTATCTAACTGATGAGGAATGTAAAT
Ligilactobacillus	agilis	Unknown	GCF_001243975.1	NZ_LN851177.1	NZ_LN851177.1@11	[483676, 495407]	I-B	['NZ_LN851177.1_2']	[0]	I-B	['I-B']	NZ_LN851177.1	NZ_LN851177.1_2	484142	486903	ATTTACATTCCTCTTAAGTTAAATAGAATC	42	30	36.6	100	42.6	0.2	TRUE	I-B	I-B	0.828	NZ_LN851177.1	NZ_LN851177.1@11	483676	495407	I-B	1	1	I-B	21	['Cmr6gr7_2_CAS-III-B-III-C', 'Cas2_2_CAS-I-II-III-IV-V-VI', 'Cas1_6_CAS-I-II-III-IV-V-VI', 'Cas4_5_CAS-I-II-III-IV-V-VI', 'Cas3_1_CAS-I', 'Cas5_2_CAS-I-B', 'Cas7_1_IB', 'Cas8b2_1_CAS-I-B', 'Cas6_0_I-III']	[481, 482, 483, 484, 485, 486, 487, 488, 489]	['8.60e-03', '2.30e-25', '7.10e-124', '8.30e-51', '6.20e-76', '9.00e-30', '1.60e-63', '1.70e-19', '6.50e-23']	[0.587, 0.862, 0.973, 0.975, 0.605, 0.577, 0.956, 0.715, 0.778]	[0.351, 0.975, 1.0, 1.0, 0.588, 0.789, 0.997, 0.895, 0.965]	-1	-1	GATTCTATTTAACTTAAGAGGAATGTAAAT
Ligilactobacillus	ruminis	Unknown	GCF_009678995.1	NZ_WKOG01000021.1	NZ_WKOG01000021.1@2	[27201, 35548]	I-B	['NZ_WKOG01000021.1_1']	[182]	I-B	['I-B']	NZ_WKOG01000021.1	NZ_WKOG01000021.1_1	24856	27019	ATTTACATTCCTCATCAGTTAGATAAAAAC	33	30	36.7	98.6	43.6	0.2	TRUE	I-B	I-B	0.948	NZ_WKOG01000021.1	NZ_WKOG01000021.1@2	27201	35548	I-B	1	1	I-B	22	['Cas2_4_CAS-I-II-III-IV-V-VI', 'Cas1_6_CAS-I-II-III-IV-V-VI', 'Cas4_5_CAS-I-II-III-IV-V-VI', 'Cas3_1_CAS-I', 'Cas5_8_CAS-I-B', 'Cas7_1_IB', 'Cas8b2_1_CAS-I-B', 'Cas6_7_CAS-I-II-III-IV-V-VI']	[28, 29, 30, 31, 32, 33, 34, 35]	['2.80e-27', '1.30e-126', '1.20e-50', '1.00e-72', '8.60e-15', '1.30e-65', '1.20e-19', '5.30e-18']	[0.83, 0.982, 0.975, 0.682, 0.768, 0.956, 0.69, 0.916]	[0.955, 1.0, 1.0, 0.667, 0.706, 0.997, 0.994, 0.929]	-1	-1	GTTTTTATCTAACTGATGAGGAATGTAAAT
Ligilactobacillus	ruminis	Unknown	GCF_009677755.1	NZ_WKNY01000022.1	NZ_WKNY01000022.1@2	[27446, 35793]	I-B	['NZ_WKNY01000022.1_1']	[182]	I-B	['I-B']	NZ_WKNY01000022.1	NZ_WKNY01000022.1_1	25101	27264	ATTTACATTCCTCATCAGTTAGATAAAAAC	33	30	36.7	98.6	43.6	0.2	TRUE	I-B	I-B	0.948	NZ_WKNY01000022.1	NZ_WKNY01000022.1@2	27446	35793	I-B	1	1	I-B	22	['Cas2_4_CAS-I-II-III-IV-V-VI', 'Cas1_6_CAS-I-II-III-IV-V-VI', 'Cas4_5_CAS-I-II-III-IV-V-VI', 'Cas3_1_CAS-I', 'Cas5_8_CAS-I-B', 'Cas7_1_IB', 'Cas8b2_1_CAS-I-B', 'Cas6_7_CAS-I-II-III-IV-V-VI']	[28, 29, 30, 31, 32, 33, 34, 35]	['2.80e-27', '1.30e-126', '1.20e-50', '1.00e-72', '8.50e-15', '1.30e-65', '1.20e-19', '5.30e-18']	[0.83, 0.982, 0.975, 0.682, 0.768, 0.956, 0.69, 0.916]	[0.955, 1.0, 1.0, 0.667, 0.706, 0.997, 0.994, 0.929]	-1	-1	GTTTTTATCTAACTGATGAGGAATGTAAAT
Ligilactobacillus	ruminis	Unknown	GCF_027698625.1	NZ_JAQEQS010000001.1	NZ_JAQEQS010000001.1@6	[202178, 210516]	I-B	['NZ_JAQEQS010000001.1_1']	[182]	I-B	['I-B']	NZ_JAQEQS010000001.1	NZ_JAQEQS010000001.1_1	210698	211392	GTTTTTATCTAACTGATGAGGAATGTAAAT	11	30	36.5	95.7	43.4	0.5	TRUE	I-B	I-B	0.948	NZ_JAQEQS010000001.1	NZ_JAQEQS010000001.1@6	202178	210516	I-B	1	1	I-B	22	['Cas6_7_CAS-I-II-III-IV-V-VI', 'Cas8b2_1_CAS-I-B', 'Cas7_1_IB', 'Cas5_8_CAS-I-B', 'Cas3_1_CAS-I', 'Cas4_5_CAS-I-II-III-IV-V-VI', 'Cas1_6_CAS-I-II-III-IV-V-VI', 'Cas2_4_CAS-I-II-III-IV-V-VI']	[195, 196, 197, 198, 199, 200, 201, 202]	['6.60e-19', '1.20e-19', '2.00e-68', '2.80e-15', '2.20e-75', '1.30e-50', '2.50e-125', '1.90e-27']	[0.912, 0.603, 0.956, 0.763, 0.609, 0.975, 0.982, 0.947]	[0.925, 0.994, 0.997, 0.701, 0.57, 1.0, 1.0, 0.966]	1	1	GTTTTTATCTAACTGATGAGGAATGTAAAT
Ligilactobacillus	ruminis	DPC 6832	GCF_000813025.1	NZ_AWYA01000076.1	NZ_AWYA01000076.1@1	[4059, 12406]	I-B	['NZ_AWYA01000076.1_1']	[182]	I-B	['I-B']	NZ_AWYA01000076.1	NZ_AWYA01000076.1_1	12588	15074	GTTTTTATCTAACTGATGAGGAATGTAAAT	38	30	36.4	98.8	42.5	0.2	TRUE	I-B	I-B	0.948	NZ_AWYA01000076.1	NZ_AWYA01000076.1@1	4059	12406	I-B	1	1	I-B	22	['Cas6_7_CAS-I-II-III-IV-V-VI', 'Cas8b2_1_CAS-I-B', 'Cas7_1_IB', 'Cas5_8_CAS-I-B', 'Cas3_1_CAS-I', 'Cas4_5_CAS-I-II-III-IV-V-VI', 'Cas1_6_CAS-I-II-III-IV-V-VI', 'Cas2_4_CAS-I-II-III-IV-V-VI']	[7, 8, 9, 10, 11, 12, 13, 14]	['1.10e-16', '1.10e-19', '1.10e-64', '8.10e-15', '1.00e-72', '1.10e-50', '9.80e-127', '2.60e-27']	[0.916, 0.692, 0.956, 0.768, 0.682, 0.975, 0.982, 0.83]	[0.929, 0.994, 0.997, 0.706, 0.667, 1.0, 1.0, 0.955]	1	1	GTTTTTATCTAACTGATGAGGAATGTAAAT
Ligilactobacillus	ruminis	Unknown	GCF_002076355.1	NZ_MRYP01000001.1	NZ_MRYP01000001.1@6	[109330, 117341]	I-C	['NZ_MRYP01000001.1_1']	[167]	I-C	['I-C']	NZ_MRYP01000001.1	NZ_MRYP01000001.1_1	117508	119280	GTCGCCCTCTGTATAGGGGGCGTGAGTTGAAAT	27	33	33.9	100	43.4	0.2	TRUE	I-C	I-C	0.879	NZ_MRYP01000001.1	NZ_MRYP01000001.1@6	109330	117341	I-C	1	1	I-C	20	['Cas3_1_CAS-I', 'Cas5_0_IC', 'Cas8c_3_CAS-I-C', 'Cas7_2_CAS-I-C', 'Cas4_5_CAS-I-II-III-IV-V-VI', 'Cas1_5_CAS-I-II-III-IV-V-VI', 'Cas1_0_IC', 'Cas2_2_CAS-I-II-III-IV-V-VI']	[105, 106, 107, 108, 109, 110, 111, 112]	['2.70e-62', '4.20e-69', '5.60e-149', '3.10e-98', '1.60e-36', '1.00e-58', '3.30e-55', '4.70e-29']	[0.551, 0.826, 0.971, 0.949, 0.848, 0.989, 0.983, 0.856]	[0.65, 0.98, 0.991, 0.922, 0.994, 0.527, 0.344, 0.987]	1	1	GTCGCCCTCTGTATAGGGGGCGTGAGTTGAAAT
Ligilactobacillus	ruminis	Unknown	GCF_028622795.1	NZ_CP117687.1	NZ_CP117687.1@35	[1089635, 1097655]	I-C	['NZ_CP117687.1_2']	[167]	I-C	['I-C']	NZ_CP117687.1	NZ_CP117687.1_2	1086616	1089468	ATTTCAACTCACGCCCCCTATACAGAGGGCGAC	43	33	34.1	100	43	0.1	TRUE	I-C	I-C	0.879	NZ_CP117687.1	NZ_CP117687.1@35	1089635	1097655	I-C	1	1	I-C	22	['Cas2_2_CAS-I-II-III-IV-V-VI', 'Cas1_0_IC', 'Cas4_5_CAS-I-II-III-IV-V-VI', 'Cas7_2_CAS-I-C', 'Cas8c_3_CAS-I-C', 'Cas5_0_IC', 'Cas3_1_CAS-I']	[1005, 1006, 1007, 1008, 1009, 1010, 1011]	['4.60e-29', '1.20e-141', '1.80e-36', '1.20e-98', '1.10e-146', '5.70e-69', '1.30e-61']	[0.856, 0.994, 0.848, 0.949, 0.971, 0.829, 0.551]	[0.987, 0.994, 0.994, 0.922, 0.991, 0.98, 0.65]	-1	-1	GTCGCCCTCTGTATAGGGGGCGTGAGTTGAAAT
Ligilactobacillus	ruminis	DSM 20403 = NBRC 102161	GCF_900113455.1	NZ_FOPI01000003.1	NZ_FOPI01000003.1@6	[109164, 117175]	I-C	['NZ_FOPI01000003.1_1']	[167]	I-C	['I-C']	NZ_FOPI01000003.1	NZ_FOPI01000003.1_1	117342	119114	GTCGCCCTCTGTATAGGGGGCGTGAGTTGAAAT	27	33	33.9	100	43.4	0.2	TRUE	I-C	I-C	0.879	NZ_FOPI01000003.1	NZ_FOPI01000003.1@6	109164	117175	I-C	1	1	I-C	20	['Cas3_1_CAS-I', 'Cas5_0_IC', 'Cas8c_3_CAS-I-C', 'Cas7_2_CAS-I-C', 'Cas4_5_CAS-I-II-III-IV-V-VI', 'Cas1_5_CAS-I-II-III-IV-V-VI', 'Cas1_0_IC', 'Cas2_2_CAS-I-II-III-IV-V-VI']	[105, 106, 107, 108, 109, 110, 111, 112]	['2.70e-62', '4.10e-69', '5.50e-149', '3.00e-98', '1.60e-36', '1.00e-58', '3.30e-55', '4.70e-29']	[0.551, 0.826, 0.971, 0.949, 0.848, 0.989, 0.983, 0.856]	[0.65, 0.98, 0.991, 0.922, 0.994, 0.527, 0.344, 0.987]	1	1	GTCGCCCTCTGTATAGGGGGCGTGAGTTGAAAT
Ligilactobacillus	ruminis	Unknown	GCF_002076365.1	NZ_MRYO01000003.1	NZ_MRYO01000003.1@6	[90252, 98278]	I-C	['NZ_MRYO01000003.1_1']	[167]	I-C	['I-C']	NZ_MRYO01000003.1	NZ_MRYO01000003.1_1	98445	98611	GTCGCCCTCTGTATAGGGGGCGTGAGTTGAAAT	3	33	34	100	38.8	1	TRUE	I-C	I-C	0.879	NZ_MRYO01000003.1	NZ_MRYO01000003.1@6	90252	98278	I-C	1	1	I-C	22	['Cas3_1_CAS-I', 'Cas5_0_IC', 'Cas8c_3_CAS-I-C', 'Cas7_2_CAS-I-C', 'Cas4_5_CAS-I-II-III-IV-V-VI', 'Cas1_0_IC', 'Cas2_2_CAS-I-II-III-IV-V-VI']	[86, 87, 88, 89, 90, 91, 92]	['1.30e-61', '5.70e-69', '1.10e-146', '1.90e-98', '1.70e-36', '1.20e-141', '4.60e-29']	[0.551, 0.829, 0.971, 0.949, 0.848, 0.994, 0.856]	[0.65, 0.98, 0.991, 0.922, 0.994, 0.994, 0.987]	1	1	GTCGCCCTCTGTATAGGGGGCGTGAGTTGAAAT
Ligilactobacillus	ruminis	DSM 20403 = NBRC 102161	GCF_001591905.1	NZ_BCVU01000001.1	NZ_BCVU01000001.1@2	[33134, 41145]	I-C	['NZ_BCVU01000001.1_2']	[167]	I-C	['I-C']	NZ_BCVU01000001.1	NZ_BCVU01000001.1_2	31195	32967	ATTTCAACTCACGCCCCCTATACAGAGGGCGAC	27	33	33.9	100	43.4	0.2	TRUE	I-C	I-C	0.879	NZ_BCVU01000001.1	NZ_BCVU01000001.1@2	33134	41145	I-C	1	1	I-C	20	['Cas2_2_CAS-I-II-III-IV-V-VI', 'Cas1_0_IC', 'Cas1_5_CAS-I-II-III-IV-V-VI', 'Cas4_5_CAS-I-II-III-IV-V-VI', 'Cas7_2_CAS-I-C', 'Cas8c_3_CAS-I-C', 'Cas5_0_IC', 'Cas3_1_CAS-I']	[32, 33, 34, 35, 36, 37, 38, 39]	['4.50e-29', '3.20e-55', '9.60e-59', '1.50e-36', '2.90e-98', '5.30e-149', '4.00e-69', '2.60e-62']	[0.856, 0.983, 0.989, 0.848, 0.949, 0.971, 0.826, 0.551]	[0.987, 0.344, 0.527, 0.994, 0.922, 0.991, 0.98, 0.65]	-1	-1	GTCGCCCTCTGTATAGGGGGCGTGAGTTGAAAT
Ligilactobacillus	ruminis	DSM 20403 = NBRC 102161	GCF_001436475.1	NZ_AYYL01000001.1	NZ_AYYL01000001.1@2	[33024, 41035]	I-C	['NZ_AYYL01000001.1_2']	[167]	I-C	['I-C']	NZ_AYYL01000001.1	NZ_AYYL01000001.1_2	30886	32857	ATTTCAACTCACGCCCCCTATACAGAGGGCGAC	30	33	33.9	100	43.9	0.2	TRUE	I-C	I-C	0.879	NZ_AYYL01000001.1	NZ_AYYL01000001.1@2	33024	41035	I-C	1	1	I-C	20	['Cas2_2_CAS-I-II-III-IV-V-VI', 'Cas1_0_IC', 'Cas1_5_CAS-I-II-III-IV-V-VI', 'Cas4_5_CAS-I-II-III-IV-V-VI', 'Cas7_2_CAS-I-C', 'Cas8c_3_CAS-I-C', 'Cas5_0_IC', 'Cas3_1_CAS-I']	[32, 33, 34, 35, 36, 37, 38, 39]	['4.50e-29', '3.20e-55', '9.80e-59', '1.50e-36', '3.00e-98', '5.40e-149', '4.00e-69', '2.60e-62']	[0.856, 0.983, 0.989, 0.848, 0.949, 0.971, 0.826, 0.551]	[0.987, 0.344, 0.527, 0.994, 0.922, 0.991, 0.98, 0.65]	-1	-1	GTCGCCCTCTGTATAGGGGGCGTGAGTTGAAAT
Ligilactobacillus	ruminis	Unknown	GCF_001008755.1	NZ_JHAJ01000113.1	NZ_JHAJ01000113.1@3	[43144, 51155]	I-C	['NZ_JHAJ01000113.1_2']	[167]	I-C	['I-C']	NZ_JHAJ01000113.1	NZ_JHAJ01000113.1_2	41205	42977	ATTTCAACTCACGCCCCCTATACAGAGGGCGAC	27	33	33.9	100	43.4	0.2	TRUE	I-C	I-C	0.879	NZ_JHAJ01000113.1	NZ_JHAJ01000113.1@3	43144	51155	I-C	1	1	I-C	20	['Cas2_2_CAS-I-II-III-IV-V-VI', 'Cas1_0_IC', 'Cas1_5_CAS-I-II-III-IV-V-VI', 'Cas4_5_CAS-I-II-III-IV-V-VI', 'Cas7_2_CAS-I-C', 'Cas8c_3_CAS-I-C', 'Cas5_0_IC', 'Cas3_1_CAS-I']	[41, 42, 43, 44, 45, 46, 47, 48]	['4.60e-29', '3.30e-55', '1.00e-58', '1.60e-36', '3.00e-98', '5.50e-149', '4.10e-69', '2.70e-62']	[0.856, 0.983, 0.989, 0.848, 0.949, 0.971, 0.826, 0.551]	[0.987, 0.344, 0.527, 0.994, 0.922, 0.991, 0.98, 0.65]	-1	-1	GTCGCCCTCTGTATAGGGGGCGTGAGTTGAAAT
Ligilactobacillus	ruminis	Unknown	GCF_003436835.1	NZ_QSQR01000015.1	NZ_QSQR01000015.1@1	[2123, 10143]	I-C	['NZ_QSQR01000015.1_1']	[167]	I-C	['Unknown']	NZ_QSQR01000015.1	NZ_QSQR01000015.1_1	10310	11476	GTCGCCCTCTGTATAGGGGGCGTGAGTTGAAATA	18	34	32.6	98.2	42.3	0.2	TRUE	Unknown	I-C	0.716	NZ_QSQR01000015.1	NZ_QSQR01000015.1@1	2123	10143	I-C	1	1	I-C	22	['Cas3_1_CAS-I', 'Cas5_0_IC', 'Cas8c_3_CAS-I-C', 'Cas7_2_CAS-I-C', 'Cas4_5_CAS-I-II-III-IV-V-VI', 'Cas1_0_IC', 'Cas2_2_CAS-I-II-III-IV-V-VI']	[4, 5, 6, 7, 8, 9, 10]	['1.50e-60', '3.10e-71', '1.20e-148', '1.10e-97', '7.50e-37', '4.30e-141', '4.80e-29']	[0.586, 0.825, 0.971, 0.949, 0.848, 0.994, 0.856]	[0.679, 0.98, 0.991, 0.922, 0.994, 0.994, 0.987]	1	1	GTCGCCCTCTGTATAGGGGGCGTGAGTTGAAATA
Ligilactobacillus	agilis	Unknown	GCF_002237875.1	NZ_LUGQ01000103.1	NZ_LUGQ01000103.1@1	[1895, 11592]	I-E	['NZ_LUGQ01000103.1_4']	[30]	I-E	['I-E']	NZ_LUGQ01000103.1	NZ_LUGQ01000103.1_4	11622	12931	CTTCTCCCCACACTAGTGGGGGTAATCC	22	28	33	95.4	43.3	0.1	TRUE	I-E	I-E	0.901	NZ_LUGQ01000103.1	NZ_LUGQ01000103.1@1	1895	11592	I-E	1	0.5	I-E	24	['Cas3_1_CAS-I', 'Cas8e_4_CAS-I-E', 'Cse2gr11_5_CAS-I-E', 'Cas7_1_CAS-I-E', 'Cas5_0_IE', 'Cas6e_2_CAS-I-II-III-IV-V-VI', 'Cas1_0_IE', 'DEDDh_0_CAS-I-II-III-IV-V-VI']	[3, 4, 5, 6, 7, 8, 9, 10]	['4.40e-67', '3.90e-89', '1.10e-67', '7.00e-117', '1.60e-36', '6.80e-53', '8.30e-106', '5.80e-32']	[0.536, 0.89, 0.976, 0.924, 0.901, 0.976, 0.848, 0.52]	[0.609, 0.991, 0.98, 0.972, 0.987, 0.995, 0.993, 0.988]	1	1	CTTCTCCCCACACTAGTGGGGGTAATCC
Ligilactobacillus	agilis	Unknown	GCF_012489825.1	NZ_BLAO01000036.1	NZ_BLAO01000036.1@5	[166686, 175496]	I-E	['NZ_BLAO01000036.1_2']	[920]	I-E	['I-E']	NZ_BLAO01000036.1	NZ_BLAO01000036.1_2	164328	165766	AGGATTACCCCCACTAGTGTGGGGAGAAG	24	29	32.3	96.5	41.6	0.1	TRUE	I-E	I-E	0.953	NZ_BLAO01000036.1	NZ_BLAO01000036.1@5	166686	175496	I-E	1	0.5	I-E	24	['Cas1_0_IE', 'Cas6e_2_CAS-I-II-III-IV-V-VI', 'Cas5_1_CAS-I-E', 'Cas7_1_CAS-I-E', 'Cse2gr11_5_CAS-I-E', 'Cas8e_4_CAS-I-E', 'Cas3_1_CAS-I']	[161, 162, 163, 164, 165, 166, 167]	['7.70e-106', '8.50e-53', '1.40e-37', '5.50e-118', '2.40e-69', '1.40e-90', '3.40e-66']	[0.848, 0.976, 0.685, 0.924, 0.976, 0.89, 0.523]	[0.993, 0.995, 0.989, 0.972, 0.98, 0.991, 0.596]	-1	-1	CTTCTCCCCACACTAGTGGGGGTAATCCT
Ligilactobacillus	ruminis	Unknown	GCF_004167385.1	NZ_RCYN01000003.1	NZ_RCYN01000003.1@1	[52420, 60047]	I-E	['NZ_RCYN01000003.1_1']	[238]	I-E	['Unknown']	NZ_RCYN01000003.1	NZ_RCYN01000003.1_1	51850	52182	GAATCACCCCCATGTGTATGGGGAGTAC	6	28	33	95.6	44.9	0	TRUE	Unknown	IV-A3	0.543	NZ_RCYN01000003.1	NZ_RCYN01000003.1@1	52420	60047	I-E	1	0	I-E	20	['Cas6e_2_CAS-I-II-III-IV-V-VI', 'Cas5_1_CAS-I-E', 'Cas7_1_CAS-I-E', 'Cse2gr11_5_CAS-I-E', 'Cas8e_4_CAS-I-E', 'Cas3_0_CAS-I']	[47, 48, 49, 50, 51, 52]	['1.20e-47', '1.40e-35', '5.70e-100', '3.10e-50', '8.20e-79', '1.30e-66']	[0.986, 0.665, 0.923, 0.99, 0.888, 0.441]	[1.0, 0.989, 0.992, 0.935, 0.994, 0.98]	-1		GTACTCCCCATACACATGGGGGTGATTC
Ligilactobacillus	ruminis	Unknown	GCF_004167385.1	NZ_RCYN01000022.1	NZ_RCYN01000022.1@1	[311, 9631]	I-E	['NZ_RCYN01000022.1_2']	[30]	I-E	['I-E']	NZ_RCYN01000022.1	NZ_RCYN01000022.1_2	8	281	AGGATCACCCCCGCATACACGGGGAACAC	5	29	32.2	97.3	40.3	0.2	TRUE	I-E	I-E	0.973	NZ_RCYN01000022.1	NZ_RCYN01000022.1@1	311	9631	I-E	1	0.5	I-E	24	['DEDDh_0_CAS-I-II-III-IV-V-VI', 'Cas1_0_IE', 'Cas6e_2_CAS-I-II-III-IV-V-VI', 'Cas5_0_IE', 'Cas7_1_CAS-I-E', 'Cse2gr11_5_CAS-I-E', 'Cas8e_1_CAS-I-E', 'Cas3_0_CAS-I']	[1, 2, 3, 4, 5, 6, 7, 8]	['2.30e-32', '1.10e-107', '5.80e-49', '8.20e-43', '5.40e-117', '4.80e-64', '7.60e-108', '6.30e-68']	[0.517, 0.847, 0.972, 0.866, 0.931, 0.989, 0.918, 0.415]	[0.981, 0.989, 0.995, 0.974, 0.992, 0.94, 0.994, 0.924]	-1	-1	GTGTTCCCCGTGTATGCGGGGGTGATCCT
Ligilactobacillus	agilis	Unknown	GCF_002237935.1	NZ_LUGE01000081.1	NZ_LUGE01000081.1@1	[21956, 31653]	I-E	['NZ_LUGE01000081.1_6']	[30]	I-E	['I-E']	NZ_LUGE01000081.1	NZ_LUGE01000081.1_6	31683	32930	CTTCTCCCCACACTAGTGGGGGTAATCC	21	28	33	95.2	42.5	0.1	TRUE	I-E	I-E	0.901	NZ_LUGE01000081.1	NZ_LUGE01000081.1@1	21956	31653	I-E	1	0.5	I-E	24	['Cas3_1_CAS-I', 'Cas8e_4_CAS-I-E', 'Cse2gr11_5_CAS-I-E', 'Cas7_1_CAS-I-E', 'Cas5_0_IE', 'Cas6e_2_CAS-I-II-III-IV-V-VI', 'Cas1_0_IE', 'DEDDh_0_CAS-I-II-III-IV-V-VI']	[25, 26, 27, 28, 29, 30, 31, 32]	['4.40e-67', '3.90e-89', '1.10e-67', '7.00e-117', '1.60e-36', '6.80e-53', '8.30e-106', '5.80e-32']	[0.536, 0.89, 0.976, 0.924, 0.901, 0.976, 0.848, 0.52]	[0.609, 0.991, 0.98, 0.972, 0.987, 0.995, 0.993, 0.988]	1	1	CTTCTCCCCACACTAGTGGGGGTAATCC
Ligilactobacillus	ruminis	Unknown	GCF_027672425.1	NZ_JAQDYK010000025.1	NZ_JAQDYK010000025.1@1	[456, 9776]	I-E	['NZ_JAQDYK010000025.1_4']	[30]	I-E	['I-E']	NZ_JAQDYK010000025.1	NZ_JAQDYK010000025.1_4	32	426	GGATCACCCCCGCATACACGGGGAACAC	7	28	33.2	100	41.6	0.2	TRUE	I-E	I-E	0.951	NZ_JAQDYK010000025.1	NZ_JAQDYK010000025.1@1	456	9776	I-E	1	0.5	I-E	24	['DEDDh_0_CAS-I-II-III-IV-V-VI', 'Cas1_0_IE', 'Cas6e_2_CAS-I-II-III-IV-V-VI', 'Cas5_0_IE', 'Cas7_1_CAS-I-E', 'Cse2gr11_5_CAS-I-E', 'Cas8e_1_CAS-I-E', 'Cas3_0_CAS-I']	[1, 2, 3, 4, 5, 6, 7, 8]	['2.30e-32', '1.10e-107', '5.70e-49', '8.10e-43', '6.10e-116', '4.80e-64', '7.50e-108', '6.30e-68']	[0.517, 0.847, 0.972, 0.866, 0.931, 0.989, 0.918, 0.415]	[0.981, 0.989, 0.995, 0.974, 0.992, 0.94, 0.994, 0.924]	-1	-1	GTGTTCCCCGTGTATGCGGGGGTGATCC
Ligilactobacillus	agilis	Unknown	GCF_902386685.1	NZ_CABMJQ010000016.1	NZ_CABMJQ010000016.1@6	[380658, 390414]	I-E	['NZ_CABMJQ010000016.1_1']	[30]	I-E	['Unknown']	NZ_CABMJQ010000016.1	NZ_CABMJQ010000016.1_1	390444	391020	CTTCTCCCCACACTGGTGGGGGTAATC	10	27	34.1	89	42.7	0.1	TRUE	Unknown	I-E	0.394	NZ_CABMJQ010000016.1	NZ_CABMJQ010000016.1@6	380658	390414	I-E	1	0.5	I-E	24	['Cas3_1_CAS-I', 'Cas8e_4_CAS-I-E', 'Cse2gr11_5_CAS-I-E', 'Cas7_1_CAS-I-E', 'Cas5_1_CAS-I-E', 'Cas6e_2_CAS-I-II-III-IV-V-VI', 'Cas1_0_IE', 'DEDDh_0_CAS-I-II-III-IV-V-VI']	[385, 386, 387, 388, 389, 390, 391, 392]	['1.00e-67', '1.20e-89', '1.70e-68', '2.60e-118', '8.30e-38', '7.10e-53', '3.40e-106', '1.30e-32']	[0.539, 0.892, 0.976, 0.924, 0.665, 0.976, 0.854, 0.52]	[0.613, 0.996, 0.98, 0.972, 0.989, 0.995, 0.993, 0.988]	1	1	CTTCTCCCCACACTGGTGGGGGTAATC
Ligilactobacillus	agilis	Unknown	GCF_025311475.1	NZ_CP104397.1	NZ_CP104397.1@26	[1043668, 1053394]	I-E	['NZ_CP104397.1_1']	[30]	I-E	['I-E']	NZ_CP104397.1	NZ_CP104397.1_1	1053424	1054124	CTTCTCCCCACACTGGTGGGGGTAATCC	12	28	33.2	91.8	42.1	0.1	TRUE	I-E	I-E	0.886	NZ_CP104397.1	NZ_CP104397.1@26	1043668	1053394	I-E	1	0.5	I-E	24	['Cas3_1_CAS-I', 'Cas8e_4_CAS-I-E', 'Cse2gr11_5_CAS-I-E', 'Cas7_1_CAS-I-E', 'Cas5_1_CAS-I-E', 'Cas6e_2_CAS-I-II-III-IV-V-VI', 'Cas1_0_IE', 'DEDDh_0_CAS-I-II-III-IV-V-VI']	[990, 991, 992, 993, 994, 995, 996, 997]	['6.80e-67', '3.20e-88', '8.60e-68', '3.00e-112', '1.50e-37', '1.80e-52', '1.10e-105', '8.00e-32']	[0.531, 0.896, 0.976, 0.924, 0.685, 0.976, 0.854, 0.52]	[0.607, 0.998, 0.985, 0.972, 0.989, 0.995, 0.993, 0.988]	1	1	CTTCTCCCCACACTGGTGGGGGTAATCC
Ligilactobacillus	ruminis	Unknown	GCF_027683535.1	NZ_JAQCXN010000002.1	NZ_JAQCXN010000002.1@1	[62300, 69831]	I-E	['NZ_JAQCXN010000002.1_2']	[238]	I-E	['Unknown']	NZ_JAQCXN010000002.1	NZ_JAQCXN010000002.1_2	61482	62062	GAATCACCCCCATGTGTATGGGGAGTAC	10	28	33.4	91.8	41	0.2	TRUE	Unknown	IV-A3	0.543	NZ_JAQCXN010000002.1	NZ_JAQCXN010000002.1@1	62300	69831	I-E	1	0	I-E	20	['Cas6e_2_CAS-I-II-III-IV-V-VI', 'Cas5_1_CAS-I-E', 'Cas7_1_CAS-I-E', 'Cse2gr11_5_CAS-I-E', 'Cas8e_4_CAS-I-E', 'Cas3_0_CAS-I']	[57, 58, 59, 60, 61, 62]	['1.30e-47', '7.90e-35', '5.70e-100', '1.20e-50', '1.10e-78', '8.50e-67']	[0.986, 0.665, 0.923, 0.99, 0.888, 0.457]	[1.0, 0.989, 0.992, 0.935, 0.994, 0.98]	-1		GTACTCCCCATACACATGGGGGTGATTC
Ligilactobacillus	agilis	Unknown	GCF_012489675.1	NZ_BLAN01000040.1	NZ_BLAN01000040.1@1	[3835, 13576]	I-E	['NZ_BLAN01000040.1_1']	[30]	I-E	['I-E']	NZ_BLAN01000040.1	NZ_BLAN01000040.1_1	2004	3805	AGGATTACCCCCACTAGTGTGGGGAGAAG	30	29	32.1	96	42.2	0.1	TRUE	I-E	I-E	0.953	NZ_BLAN01000040.1	NZ_BLAN01000040.1@1	3835	13576	I-E	1	0.5	I-E	24	['DEDDh_0_CAS-I-II-III-IV-V-VI', 'Cas1_0_IE', 'Cas6e_2_CAS-I-II-III-IV-V-VI', 'Cas5_1_CAS-I-E', 'Cas7_1_CAS-I-E', 'Cse2gr11_5_CAS-I-E', 'Cas8e_4_CAS-I-E', 'Cas3_1_CAS-I']	[4, 5, 6, 7, 8, 9, 10, 11]	['6.00e-32', '1.20e-105', '2.40e-53', '5.70e-38', '1.10e-117', '1.30e-68', '9.40e-90', '5.10e-67']	[0.52, 0.848, 0.976, 0.685, 0.924, 0.976, 0.892, 0.528]	[0.988, 0.993, 0.995, 0.989, 0.972, 0.98, 0.996, 0.603]	-1	-1	CTTCTCCCCACACTAGTGGGGGTAATCCT
Ligilactobacillus	agilis	Unknown	GCF_016900285.1	NZ_JACJJY010000022.1	NZ_JACJJY010000022.1@2	[8493, 18222]	I-E	['NZ_JACJJY010000022.1_2']	[30]	I-E	['I-E']	NZ_JACJJY010000022.1	NZ_JACJJY010000022.1_2	7885	8463	AGGATTACCCCCACCAGTGTGGGGAGAAG	10	29	32.1	95.2	41.4	0.1	TRUE	I-E	I-E	0.935	NZ_JACJJY010000022.1	NZ_JACJJY010000022.1@2	8493	18222	I-E	1	0.5	I-E	24	['DEDDh_0_CAS-I-II-III-IV-V-VI', 'Cas1_0_IE', 'Cas6e_2_CAS-I-II-III-IV-V-VI', 'Cas5_1_CAS-I-E', 'Cas7_1_CAS-I-E', 'Cse2gr11_5_CAS-I-E', 'Cas8e_4_CAS-I-E', 'Cas3_0_CAS-I']	[12, 13, 14, 15, 16, 17, 18, 19]	['1.50e-32', '1.10e-105', '3.60e-53', '3.20e-35', '2.20e-111', '5.40e-70', '1.30e-89', '1.90e-66']	[0.52, 0.854, 0.976, 0.685, 0.924, 0.976, 0.895, 0.44]	[0.988, 0.993, 0.995, 0.989, 0.972, 0.985, 0.996, 0.983]	-1	-1	CTTCTCCCCACACTGGTGGGGGTAATCCT
Ligilactobacillus	agilis	Unknown	GCF_002218725.1	NZ_LYQQ01000004.1	NZ_LYQQ01000004.1@1	[1784, 11481]	I-E	['NZ_LYQQ01000004.1_1']	[30]	I-E	['I-E']	NZ_LYQQ01000004.1	NZ_LYQQ01000004.1_1	11511	12332	CTTCTCCCCACACTAGTGGGGGTAATCC	14	28	33.1	93.9	42.5	0.1	TRUE	I-E	I-E	0.901	NZ_LYQQ01000004.1	NZ_LYQQ01000004.1@1	1784	11481	I-E	1	0.5	I-E	24	['Cas3_1_CAS-I', 'Cas8e_4_CAS-I-E', 'Cse2gr11_5_CAS-I-E', 'Cas7_1_CAS-I-E', 'Cas5_0_IE', 'Cas6e_2_CAS-I-II-III-IV-V-VI', 'Cas1_0_IE', 'DEDDh_0_CAS-I-II-III-IV-V-VI']	[3, 4, 5, 6, 7, 8, 9, 10]	['4.40e-67', '3.90e-89', '1.10e-67', '6.90e-117', '1.60e-36', '6.70e-53', '8.20e-106', '5.70e-32']	[0.536, 0.89, 0.976, 0.924, 0.901, 0.976, 0.848, 0.52]	[0.609, 0.991, 0.98, 0.972, 0.987, 0.995, 0.993, 0.988]	1	1	CTTCTCCCCACACTAGTGGGGGTAATCC
Ligilactobacillus	agilis	Unknown	GCF_012027835.1	NZ_SJOY01000001.1	NZ_SJOY01000001.1@7	[273036, 282733]	I-E	['NZ_SJOY01000001.1_7']	[30]	I-E	['I-E']	NZ_SJOY01000001.1	NZ_SJOY01000001.1_7	271269	273006	AGGATTACCCCCACTAGTGTGGGGAGAAG	29	29	32	95.1	41.8	0.1	TRUE	I-E	I-E	0.953	NZ_SJOY01000001.1	NZ_SJOY01000001.1@7	273036	282733	I-E	1	0.5	I-E	24	['DEDDh_0_CAS-I-II-III-IV-V-VI', 'Cas1_0_IE', 'Cas6e_2_CAS-I-II-III-IV-V-VI', 'Cas5_1_CAS-I-E', 'Cas7_1_CAS-I-E', 'Cse2gr11_5_CAS-I-E', 'Cas8e_4_CAS-I-E', 'Cas3_1_CAS-I']	[253, 254, 255, 256, 257, 258, 259, 260]	['7.30e-32', '7.40e-106', '2.00e-52', '1.70e-37', '7.80e-118', '2.30e-69', '5.00e-90', '1.60e-66']	[0.52, 0.848, 0.976, 0.685, 0.924, 0.976, 0.89, 0.536]	[0.988, 0.993, 0.995, 0.989, 0.972, 0.98, 0.991, 0.609]	-1	-1	CTTCTCCCCACACTAGTGGGGGTAATCCT
Ligilactobacillus	acidipiscis	KCTC 13900	GCF_000260635.1	NZ_BACS01000102.1	NZ_BACS01000102.1@1	[852, 10272]	I-E	['NZ_BACS01000102.1_4']	[30]	I-E	['I-E']	NZ_BACS01000102.1	NZ_BACS01000102.1_4	10302	11855	GTATTCCCCACGCATGTGGGGGTGATCC	26	28	33	97	43.5	0	TRUE	I-E	I-E	0.998	NZ_BACS01000102.1	NZ_BACS01000102.1@1	852	10272	I-E	1	0.5	I-E	24	['Cas3_0_CAS-I', 'Cas8e_4_CAS-I-E', 'Cse2gr11_5_CAS-I-E', 'Cas7_1_CAS-I-E', 'Cas5_0_CAS-I-E', 'Cas6e_2_CAS-I-II-III-IV-V-VI', 'Cas1_0_IE', 'DEDDh_0_CAS-I-II-III-IV-V-VI']	[2, 4, 5, 6, 7, 8, 9, 10]	['1.20e-65', '1.80e-120', '1.50e-67', '3.20e-119', '1.50e-43', '4.80e-52', '3.90e-106', '3.80e-35']	[0.568, 0.883, 0.963, 0.928, 0.964, 0.978, 0.846, 0.522]	[0.983, 0.991, 0.92, 0.992, 0.995, 0.995, 0.996, 0.981]	1	1	GTATTCCCCACGCATGTGGGGGTGATCC
Ligilactobacillus	agilis	Unknown	GCF_002237885.1	NZ_LUGP01000070.1	NZ_LUGP01000070.1@1	[1660, 11357]	I-E	['NZ_LUGP01000070.1_2']	[30]	I-E	['I-E']	NZ_LUGP01000070.1	NZ_LUGP01000070.1_2	11387	12330	CTTCTCCCCACACTAGTGGGGGTAATCC	16	28	33.1	93.8	42.5	0.1	TRUE	I-E	I-E	0.901	NZ_LUGP01000070.1	NZ_LUGP01000070.1@1	1660	11357	I-E	1	0.5	I-E	24	['Cas3_1_CAS-I', 'Cas8e_4_CAS-I-E', 'Cse2gr11_5_CAS-I-E', 'Cas7_1_CAS-I-E', 'Cas5_0_IE', 'Cas6e_2_CAS-I-II-III-IV-V-VI', 'Cas1_0_IE', 'DEDDh_0_CAS-I-II-III-IV-V-VI']	[2, 3, 4, 5, 6, 7, 8, 9]	['4.40e-67', '3.90e-89', '1.10e-67', '6.90e-117', '1.60e-36', '6.70e-53', '6.40e-106', '5.80e-32']	[0.536, 0.89, 0.976, 0.924, 0.901, 0.976, 0.848, 0.52]	[0.609, 0.991, 0.98, 0.972, 0.987, 0.995, 0.993, 0.988]	1	1	CTTCTCCCCACACTAGTGGGGGTAATCC
Ligilactobacillus	agilis	Unknown	GCF_002848175.1	NZ_PKGI01000056.1	NZ_PKGI01000056.1@1	[417, 10114]	I-E	['NZ_PKGI01000056.1_4']	[30]	I-E	['I-E']	NZ_PKGI01000056.1	NZ_PKGI01000056.1_4	52	387	AGGATTACCCCCACCAGTGTGGGGAGAAG	6	29	32.4	100	42.9	0.2	TRUE	I-E	I-E	0.935	NZ_PKGI01000056.1	NZ_PKGI01000056.1@1	417	10114	I-E	1	0.5	I-E	24	['DEDDh_0_CAS-I-II-III-IV-V-VI', 'Cas1_0_IE', 'Cas6e_2_CAS-I-II-III-IV-V-VI', 'Cas5_1_CAS-I-E', 'Cas7_1_CAS-I-E', 'Cse2gr11_5_CAS-I-E', 'Cas8e_4_CAS-I-E', 'Cas3_1_CAS-I']	[1, 2, 3, 4, 5, 6, 7, 8]	['1.20e-31', '1.20e-105', '1.10e-52', '1.70e-37', '3.20e-117', '5.50e-69', '9.60e-90', '5.50e-67']	[0.52, 0.848, 0.976, 0.685, 0.924, 0.976, 0.89, 0.525]	[0.988, 0.993, 0.995, 0.989, 0.972, 0.98, 0.991, 0.597]	-1	-1	CTTCTCCCCACACTGGTGGGGGTAATCCT
Ligilactobacillus	ruminis	Unknown	GCF_028322685.1	NZ_JAQLUQ010000016.1	NZ_JAQLUQ010000016.1@1	[39745, 49065]	I-E	['NZ_JAQLUQ010000016.1_1']	[30]	I-E	['I-E']	NZ_JAQLUQ010000016.1	NZ_JAQLUQ010000016.1_1	49095	51080	GTGTTCCCCGTGTATGCGGGGGTGATCC	33	28	33.2	98.5	41.7	0.1	TRUE	I-E	I-E	0.951	NZ_JAQLUQ010000016.1	NZ_JAQLUQ010000016.1@1	39745	49065	I-E	1	0.5	I-E	24	['Cas3_0_CAS-I', 'Cas8e_1_CAS-I-E', 'Cse2gr11_5_CAS-I-E', 'Cas7_1_CAS-I-E', 'Cas5_0_IE', 'Cas6e_2_CAS-I-II-III-IV-V-VI', 'Cas1_0_IE', 'DEDDh_0_CAS-I-II-III-IV-V-VI']	[33, 34, 35, 36, 37, 38, 39, 40]	['7.60e-67', '5.70e-108', '4.90e-64', '5.50e-117', '1.20e-42', '5.90e-49', '1.90e-107', '2.40e-32']	[0.415, 0.918, 0.989, 0.931, 0.866, 0.972, 0.847, 0.517]	[0.924, 0.994, 0.94, 0.992, 0.974, 0.995, 0.989, 0.981]	1	1	GTGTTCCCCGTGTATGCGGGGGTGATCC
Ligilactobacillus	ruminis	Unknown	GCF_028322685.1	NZ_JAQLUQ010000006.1	NZ_JAQLUQ010000006.1@1	[60522, 68152]	I-E	['NZ_JAQLUQ010000006.1_2']	[237]	I-E	['Unknown']	NZ_JAQLUQ010000006.1	NZ_JAQLUQ010000006.1_2	59586	60285	GAATCACCCCCATGTGTATGGGGAGTAC	12	28	33.1	92.9	44.6	0.1	TRUE	Unknown	IV-A3	0.543	NZ_JAQLUQ010000006.1	NZ_JAQLUQ010000006.1@1	60522	68152	I-E	1	0	I-E	20	['Cas6e_2_CAS-I-II-III-IV-V-VI', 'Cas5_1_CAS-I-E', 'Cas7_1_CAS-I-E', 'Cse2gr11_5_CAS-I-E', 'Cas8e_1_CAS-I-E', 'Cas3_0_CAS-I']	[55, 56, 57, 58, 59, 60]	['6.00e-48', '5.00e-35', '1.30e-100', '1.60e-49', '2.00e-78', '1.00e-66']	[0.986, 0.665, 0.923, 0.99, 0.91, 0.441]	[1.0, 0.989, 0.992, 0.935, 0.998, 0.98]	-1		GTACTCCCCATACACATGGGGGTGATTC
Ligilactobacillus	agilis	Unknown	GCF_949299605.1	NZ_CASGBD010000009.1	NZ_CASGBD010000009.1@4	[69525, 79203]	I-E	['NZ_CASGBD010000009.1_8']	[30]	I-E	['I-E']	NZ_CASGBD010000009.1	NZ_CASGBD010000009.1_8	68183	69495	AGGATTACCCCCACCAGTGTGGGGAGAAG	22	29	32.1	97.2	41.5	0.1	TRUE	I-E	I-E	0.935	NZ_CASGBD010000009.1	NZ_CASGBD010000009.1@4	69525	79203	I-E	1	0.5	I-E	24	['DEDDh_0_CAS-I-II-III-IV-V-VI', 'Cas1_0_IE', 'Cas6e_2_CAS-I-II-III-IV-V-VI', 'Cas5_1_CAS-I-E', 'Cas7_1_CAS-I-E', 'Cse2gr11_5_CAS-I-E', 'Cas8e_4_CAS-I-E', 'Cas3_1_CAS-I']	[68, 69, 70, 71, 72, 73, 74, 75]	['5.30e-32', '7.70e-106', '1.40e-52', '1.40e-37', '9.80e-118', '1.20e-68', '1.50e-90', '1.20e-67']	[0.52, 0.848, 0.976, 0.685, 0.924, 0.976, 0.892, 0.521]	[0.988, 0.993, 0.995, 0.989, 0.972, 0.98, 0.996, 0.593]	-1	-1	CTTCTCCCCACACTGGTGGGGGTAATCCT
Ligilactobacillus	agilis	Unknown	GCF_949399295.1	NZ_CASLYV010000019.1	NZ_CASLYV010000019.1@1	[1607, 11304]	I-E	['NZ_CASLYV010000019.1_1']	[30]	I-E	['I-E']	NZ_CASLYV010000019.1	NZ_CASLYV010000019.1_1	11334	11669	CTTCTCCCCACACTGGTGGGGGTAATCCT	6	29	32.4	91.8	40.8	0.4	TRUE	I-E	I-E	0.935	NZ_CASLYV010000019.1	NZ_CASLYV010000019.1@1	1607	11304	I-E	1	0.5	I-E	24	['Cas3_1_CAS-I', 'Cas8e_4_CAS-I-E', 'Cse2gr11_5_CAS-I-E', 'Cas7_1_CAS-I-E', 'Cas5_1_CAS-I-E', 'Cas6e_2_CAS-I-II-III-IV-V-VI', 'Cas1_0_IE', 'DEDDh_0_CAS-I-II-III-IV-V-VI']	[2, 3, 4, 5, 6, 7, 8, 9]	['5.20e-66', '4.70e-90', '5.20e-69', '5.30e-118', '1.70e-37', '2.80e-53', '5.30e-106', '3.40e-32']	[0.531, 0.89, 0.976, 0.924, 0.685, 0.976, 0.848, 0.52]	[0.607, 0.991, 0.98, 0.972, 0.989, 0.995, 0.993, 0.988]	1	1	CTTCTCCCCACACTGGTGGGGGTAATCCT
Ligilactobacillus	agilis	Unknown	GCF_002218605.1	NZ_LYQO01000110.1	NZ_LYQO01000110.1@1	[3748, 13445]	I-E	['NZ_LYQO01000110.1_4']	[30]	I-E	['I-E']	NZ_LYQO01000110.1	NZ_LYQO01000110.1_4	2532	3718	GGATTACCCCCACTAGTGTGGGGAGAAG	20	28	33	95	42.3	0.1	TRUE	I-E	I-E	0.901	NZ_LYQO01000110.1	NZ_LYQO01000110.1@1	3748	13445	I-E	1	0.5	I-E	24	['DEDDh_0_CAS-I-II-III-IV-V-VI', 'Cas1_0_IE', 'Cas6e_2_CAS-I-II-III-IV-V-VI', 'Cas5_0_IE', 'Cas7_1_CAS-I-E', 'Cse2gr11_5_CAS-I-E', 'Cas8e_4_CAS-I-E', 'Cas3_1_CAS-I']	[6, 7, 8, 9, 10, 11, 12, 13]	['5.70e-32', '8.20e-106', '6.70e-53', '1.60e-36', '6.90e-117', '1.10e-67', '3.90e-89', '4.40e-67']	[0.52, 0.848, 0.976, 0.901, 0.924, 0.976, 0.89, 0.536]	[0.988, 0.993, 0.995, 0.987, 0.972, 0.98, 0.991, 0.609]	-1	-1	CTTCTCCCCACACTAGTGGGGGTAATCC
Ligilactobacillus	ruminis	Unknown	GCF_021531215.1	NZ_JADYTQ010000001.1	NZ_JADYTQ010000001.1@5	[77896, 87222]	I-E	['NZ_JADYTQ010000001.1_1']	[30]	I-E	['I-E']	NZ_JADYTQ010000001.1	NZ_JADYTQ010000001.1_1	87252	89115	GTGTTCCCCGTGTATGCGGGGGTGATCCT	31	29	32.2	95.6	41.7	0.1	TRUE	I-E	I-E	0.973	NZ_JADYTQ010000001.1	NZ_JADYTQ010000001.1@5	77896	87222	I-E	1	0.5	I-E	24	['Cas3_0_CAS-I', 'Cas8e_1_CAS-I-E', 'Cse2gr11_5_CAS-I-E', 'Cas7_1_CAS-I-E', 'Cas5_0_IE', 'Cas6e_2_CAS-I-II-III-IV-V-VI', 'Cas1_0_IE', 'DEDDh_0_CAS-I-II-III-IV-V-VI']	[78, 79, 80, 81, 82, 83, 84, 85]	['1.70e-66', '1.20e-106', '5.30e-64', '2.10e-117', '7.80e-44', '8.80e-49', '1.20e-107', '2.40e-32']	[0.415, 0.918, 0.989, 0.931, 0.863, 0.976, 0.847, 0.517]	[0.924, 0.994, 0.94, 0.992, 0.97, 0.995, 0.989, 0.981]	1	1	GTGTTCCCCGTGTATGCGGGGGTGATCCT
Ligilactobacillus	acidipiscis	Unknown	GCF_001436945.1	NZ_JQBK01000004.1	NZ_JQBK01000004.1@1	[2424, 11844]	I-E	['NZ_JQBK01000004.1_1', 'NZ_JQBK01000004.1_2']	[30, 655]	I-E	['I-E', 'I-E']	NZ_JQBK01000004.1	NZ_JQBK01000004.1_1	11874	12206	GTATTCCCCACGCATGTGGGGGTGATCC	6	28	33	100	42.1	0	TRUE	I-E	I-E	0.998	NZ_JQBK01000004.1	NZ_JQBK01000004.1@1	2424	11844	I-E	1	0.5	I-E	24	['Cas3_0_CAS-I', 'Cas8e_4_CAS-I-E', 'Cse2gr11_5_CAS-I-E', 'Cas7_1_CAS-I-E', 'Cas5_0_CAS-I-E', 'Cas6e_2_CAS-I-II-III-IV-V-VI', 'Cas1_0_IE', 'DEDDh_0_CAS-I-II-III-IV-V-VI']	[4, 5, 6, 7, 8, 9, 10, 11]	['4.70e-66', '1.70e-120', '1.40e-67', '3.00e-119', '5.50e-43', '4.50e-52', '3.60e-106', '3.60e-35']	[0.448, 0.883, 0.963, 0.928, 0.645, 0.978, 0.846, 0.522]	[0.992, 0.991, 0.92, 0.992, 0.995, 0.995, 0.996, 0.981]	1	1	GTATTCCCCACGCATGTGGGGGTGATCC
Ligilactobacillus	ruminis	Unknown	GCF_028322755.1	NZ_JAQLUR010000015.1	NZ_JAQLUR010000015.1@1	[2557, 11877]	I-E	['NZ_JAQLUR010000015.1_1']	[30]	I-E	['I-E']	NZ_JAQLUR010000015.1	NZ_JAQLUR010000015.1_1	542	2527	GGATCACCCCCGCATACACGGGGAACAC	33	28	33.2	98.5	41.7	0.1	TRUE	I-E	I-E	0.951	NZ_JAQLUR010000015.1	NZ_JAQLUR010000015.1@1	2557	11877	I-E	1	0.5	I-E	24	['DEDDh_0_CAS-I-II-III-IV-V-VI', 'Cas1_0_IE', 'Cas6e_2_CAS-I-II-III-IV-V-VI', 'Cas5_0_IE', 'Cas7_1_CAS-I-E', 'Cse2gr11_5_CAS-I-E', 'Cas8e_1_CAS-I-E', 'Cas3_0_CAS-I']	[2, 3, 4, 5, 6, 7, 8, 9]	['2.40e-32', '1.90e-107', '5.90e-49', '1.20e-42', '5.50e-117', '4.90e-64', '5.70e-108', '7.60e-67']	[0.517, 0.847, 0.972, 0.866, 0.931, 0.989, 0.918, 0.415]	[0.981, 0.989, 0.995, 0.974, 0.992, 0.94, 0.994, 0.924]	-1	-1	GTGTTCCCCGTGTATGCGGGGGTGATCC
Ligilactobacillus	ruminis	Unknown	GCF_028322755.1	NZ_JAQLUR010000006.1	NZ_JAQLUR010000006.1@1	[60595, 68225]	I-E	['NZ_JAQLUR010000006.1_2']	[237]	I-E	['Unknown']	NZ_JAQLUR010000006.1	NZ_JAQLUR010000006.1_2	59659	60358	GAATCACCCCCATGTGTATGGGGAGTAC	12	28	33.1	92.9	44.6	0.1	TRUE	Unknown	IV-A3	0.543	NZ_JAQLUR010000006.1	NZ_JAQLUR010000006.1@1	60595	68225	I-E	1	0	I-E	20	['Cas6e_2_CAS-I-II-III-IV-V-VI', 'Cas5_1_CAS-I-E', 'Cas7_1_CAS-I-E', 'Cse2gr11_5_CAS-I-E', 'Cas8e_1_CAS-I-E', 'Cas3_0_CAS-I']	[55, 56, 57, 58, 59, 60]	['6.00e-48', '5.00e-35', '1.30e-100', '1.60e-49', '2.00e-78', '1.00e-66']	[0.986, 0.665, 0.923, 0.99, 0.91, 0.441]	[1.0, 0.989, 0.992, 0.935, 0.998, 0.98]	-1		GTACTCCCCATACACATGGGGGTGATTC
Ligilactobacillus	saerimneri	Unknown	GCF_013487945.1	NZ_CP047418.1	NZ_CP047418.1@24	[1287173, 1303082]	I-E	['NZ_CP047418.1_2']	[0]	I-E	['I-E']	NZ_CP047418.1	NZ_CP047418.1_2	1292062	1292884	GGATCACCCCCACGTATGTGGGGAATAC	14	28	33.2	100	39.5	0.1	TRUE	I-E	I-E	0.965	NZ_CP047418.1	NZ_CP047418.1@24	1287173	1303082	I-E	1	0.5	I-E	24	['Cas3_0_CAS-I', 'DEDDh_0_CAS-I-II-III-IV-V-VI', 'Cas1_0_IE', 'Cas6e_2_CAS-I-II-III-IV-V-VI', 'Cas5_0_CAS-I-E', 'Cas7_1_CAS-I-E', 'Cse2gr11_5_CAS-I-E', 'Cas8e_1_CAS-I-E', 'Csa3_1_CAS-I-II-III-IV-V-VI']	[1313, 1316, 1317, 1318, 1319, 1320, 1321, 1322, 1325]	['1.70e-65', '3.10e-40', '9.30e-109', '3.10e-52', '1.90e-45', '9.80e-114', '1.30e-60', '1.10e-97', '3.30e-11']	[0.444, 0.536, 0.841, 0.982, 0.667, 0.908, 0.98, 0.9, 0.566]	[0.98, 0.988, 0.996, 0.995, 0.995, 0.958, 0.975, 0.989, 0.576]	-1	-1	GTATTCCCCACATACGTGGGGGTGATCC
Ligilactobacillus	agilis	Unknown	GCF_022643045.1	NZ_CP049764.1	NZ_CP049764.1@4	[229063, 238819]	I-E	['NZ_CP049764.1_1']	[30]	I-E	['I-E']	NZ_CP049764.1	NZ_CP049764.1_1	238849	240286	CTTCTCCCCACACTGGTGGGGGTAATCCT	24	29	32.3	98.9	42.4	0.1	TRUE	I-E	I-E	0.935	NZ_CP049764.1	NZ_CP049764.1@4	229063	238819	I-E	1	0.5	I-E	24	['Cas3_1_CAS-I', 'Cas8e_4_CAS-I-E', 'Cse2gr11_5_CAS-I-E', 'Cas7_1_CAS-I-E', 'Cas5_1_CAS-I-E', 'Cas6e_2_CAS-I-II-III-IV-V-VI', 'Cas1_0_IE', 'DEDDh_0_CAS-I-II-III-IV-V-VI']	[225, 226, 227, 228, 229, 230, 231, 232]	['1.80e-67', '1.20e-89', '1.60e-68', '2.50e-118', '8.00e-38', '6.90e-53', '3.30e-106', '1.30e-32']	[0.539, 0.892, 0.976, 0.924, 0.665, 0.976, 0.854, 0.52]	[0.613, 0.996, 0.98, 0.972, 0.989, 0.995, 0.993, 0.988]	1	1	CTTCTCCCCACACTGGTGGGGGTAATCCT
Ligilactobacillus	ruminis	Unknown	GCF_027669785.1	NZ_JAQECW010000002.1	NZ_JAQECW010000002.1@1	[62373, 69904]	I-E	['NZ_JAQECW010000002.1_2']	[238]	I-E	['Unknown']	NZ_JAQECW010000002.1	NZ_JAQECW010000002.1_2	61555	62135	GAATCACCCCCATGTGTATGGGGAGTAC	10	28	33.4	91.8	41	0.2	TRUE	Unknown	IV-A3	0.543	NZ_JAQECW010000002.1	NZ_JAQECW010000002.1@1	62373	69904	I-E	1	0	I-E	20	['Cas6e_2_CAS-I-II-III-IV-V-VI', 'Cas5_1_CAS-I-E', 'Cas7_1_CAS-I-E', 'Cse2gr11_5_CAS-I-E', 'Cas8e_4_CAS-I-E', 'Cas3_0_CAS-I']	[57, 58, 59, 60, 61, 62]	['1.30e-47', '7.90e-35', '5.70e-100', '1.20e-50', '1.10e-78', '8.50e-67']	[0.986, 0.665, 0.923, 0.99, 0.888, 0.457]	[1.0, 0.989, 0.992, 0.935, 0.994, 0.98]	-1		GTACTCCCCATACACATGGGGGTGATTC
Ligilactobacillus	saerimneri	Unknown	GCF_030035655.1	NZ_JAPXFN010000009.1	NZ_JAPXFN010000009.1@1	[35171, 51350]	I-E	['NZ_JAPXFN010000009.1_3']	[0]	I-E	['I-E']	NZ_JAPXFN010000009.1	NZ_JAPXFN010000009.1_3	40088	41152	GGATCACCCCCACGTATGTGGGGAATAC	18	28	33	99.2	41.6	0	TRUE	I-E	I-E	0.965	NZ_JAPXFN010000009.1	NZ_JAPXFN010000009.1@1	35171	51350	I-E	1	0.5	I-E	24	['Cas3_0_CAS-I', 'DEDDh_0_CAS-I-II-III-IV-V-VI', 'Cas1_0_IE', 'Cas6e_2_CAS-I-II-III-IV-V-VI', 'Cas5_0_CAS-I-E', 'Cas7_1_CAS-I-E', 'Cse2gr11_5_CAS-I-E', 'Cas8e_1_CAS-I-E', 'Csa3_1_CAS-I-II-III-IV-V-VI']	[35, 38, 39, 40, 41, 42, 43, 44, 47]	['1.20e-65', '6.00e-41', '3.20e-108', '5.70e-52', '1.50e-45', '3.50e-113', '1.00e-60', '3.40e-97', '2.80e-11']	[0.444, 0.536, 0.841, 0.982, 0.667, 0.908, 0.98, 0.9, 0.566]	[0.98, 0.988, 0.996, 0.995, 0.995, 0.958, 0.975, 0.989, 0.576]	-1	-1	GTATTCCCCACATACGTGGGGGTGATCC
Ligilactobacillus	ruminis	Unknown	GCF_009679235.1	NZ_WKOT01000005.1	NZ_WKOT01000005.1@1	[56431, 64058]	I-E	['NZ_WKOT01000005.1_1']	[238]	I-E	['Unknown']	NZ_WKOT01000005.1	NZ_WKOT01000005.1_1	55861	56193	GAATCACCCCCATGTGTATGGGGAGTAC	6	28	33	95.6	44.9	0	TRUE	Unknown	IV-A3	0.543	NZ_WKOT01000005.1	NZ_WKOT01000005.1@1	56431	64058	I-E	1	0	I-E	20	['Cas6e_2_CAS-I-II-III-IV-V-VI', 'Cas5_1_CAS-I-E', 'Cas7_1_CAS-I-E', 'Cse2gr11_5_CAS-I-E', 'Cas8e_4_CAS-I-E', 'Cas3_0_CAS-I']	[51, 52, 53, 54, 55, 56]	['1.20e-47', '1.40e-35', '5.80e-100', '3.10e-50', '8.30e-79', '1.30e-66']	[0.986, 0.665, 0.923, 0.99, 0.888, 0.441]	[1.0, 0.989, 0.992, 0.935, 0.994, 0.98]	-1		GTACTCCCCATACACATGGGGGTGATTC
Ligilactobacillus	ruminis	Unknown	GCF_009679235.1	NZ_WKOT01000009.1	NZ_WKOT01000009.1@2	[65785, 75105]	I-E	['NZ_WKOT01000009.1_2', 'NZ_WKOT01000009.1_3']	[972, 30]	I-E	['I-E', 'I-E']	NZ_WKOT01000009.1	NZ_WKOT01000009.1_2	64236	64813	GGATCACCCCCGCATACACGGGGAACAC	10	28	33.1	97.3	40.1	0.1	TRUE	I-E	I-E	0.951	NZ_WKOT01000009.1	NZ_WKOT01000009.1@2	65785	75105	I-E	1	0.5	I-E	24	['DEDDh_0_CAS-I-II-III-IV-V-VI', 'Cas1_0_IE', 'Cas6e_2_CAS-I-II-III-IV-V-VI', 'Cas5_0_IE', 'Cas7_1_CAS-I-E', 'Cse2gr11_5_CAS-I-E', 'Cas8e_1_CAS-I-E', 'Cas3_0_CAS-I']	[84, 85, 86, 87, 88, 89, 90, 91]	['2.40e-32', '1.10e-107', '5.80e-49', '8.20e-43', '5.40e-117', '4.90e-64', '7.60e-108', '6.40e-68']	[0.517, 0.847, 0.972, 0.866, 0.931, 0.989, 0.918, 0.415]	[0.981, 0.989, 0.995, 0.974, 0.992, 0.94, 0.994, 0.924]	-1	-1	GTGTTCCCCGTGTATGCGGGGGTGATCC
Ligilactobacillus	saerimneri	Unknown	GCF_018917225.1	NZ_JAHLOG010000003.1	NZ_JAHLOG010000003.1@1	[35783, 51121]	I-E	['NZ_JAHLOG010000003.1-1_4']	[0]	I-E	['IV-A3']	NZ_JAHLOG010000003.1	NZ_JAHLOG010000003.1-1_4	40776	40923	ATTACCCCCACGTGTGTGGGGAATAC	3	28	32	79	42.2	0	TRUE	IV-A3	IV-A3	0.923	NZ_JAHLOG010000003.1	NZ_JAHLOG010000003.1@1	35783	51121	I-E	1	0.5	I-E	24	['Cas3_0_CAS-I', 'DEDDh_0_CAS-I-II-III-IV-V-VI', 'Cas1_0_IE', 'Cas6e_2_CAS-I-II-III-IV-V-VI', 'Cas5_0_CAS-I-E', 'Cas7_1_CAS-I-E', 'Cse2gr11_5_CAS-I-E', 'Cas8e_1_CAS-I-E', 'Csa3_1_CAS-I-II-III-IV-V-VI']	[35, 38, 39, 40, 41, 42, 43, 44, 47]	['5.70e-66', '2.30e-40', '3.10e-109', '1.60e-52', '6.10e-44', '9.20e-114', '8.90e-61', '1.10e-97', '2.90e-11']	[0.444, 0.536, 0.841, 0.982, 0.667, 0.908, 0.98, 0.9, 0.566]	[0.98, 0.988, 0.996, 0.995, 0.995, 0.958, 0.975, 0.989, 0.576]	-1	-1	GTATTCCCCACACACGTGGGGGTAAT
Ligilactobacillus	agilis	Unknown	GCF_025311455.1	NZ_CP104396.1	NZ_CP104396.1@26	[1049342, 1059068]	I-E	['NZ_CP104396.1_1']	[30]	I-E	['I-E']	NZ_CP104396.1	NZ_CP104396.1_1	1059098	1059737	CTTCTCCCCACACTGGTGGGGGTAATCC	11	28	33.2	96.3	42.1	0.1	TRUE	I-E	I-E	0.886	NZ_CP104396.1	NZ_CP104396.1@26	1049342	1059068	I-E	1	0.5	I-E	24	['Cas3_1_CAS-I', 'Cas8e_4_CAS-I-E', 'Cse2gr11_5_CAS-I-E', 'Cas7_1_CAS-I-E', 'Cas5_1_CAS-I-E', 'Cas6e_2_CAS-I-II-III-IV-V-VI', 'Cas1_0_IE', 'DEDDh_0_CAS-I-II-III-IV-V-VI']	[988, 989, 990, 991, 992, 993, 994, 995]	['6.80e-67', '3.20e-88', '8.60e-68', '3.00e-112', '1.40e-37', '1.80e-52', '1.10e-105', '8.00e-32']	[0.531, 0.896, 0.976, 0.924, 0.685, 0.976, 0.854, 0.52]	[0.607, 0.998, 0.985, 0.972, 0.989, 0.995, 0.993, 0.988]	1	1	CTTCTCCCCACACTGGTGGGGGTAATCC
Ligilactobacillus	agilis	Unknown	GCF_910578315.1	NZ_CAJTQW010000018.1	NZ_CAJTQW010000018.1@1	[22969, 32666]	I-E	['NZ_CAJTQW010000018.1-1_1']	[30]	I-E	['I-E']	NZ_CAJTQW010000018.1	NZ_CAJTQW010000018.1-1_1	22665	22939	AGGATTACCCCCACCAGTGTGGGGAGAAG	5	28.8	32.8	94.6	37.4	0.8	TRUE	I-E	I-E	0.935	NZ_CAJTQW010000018.1	NZ_CAJTQW010000018.1@1	22969	32666	I-E	1	0.5	I-E	24	['DEDDh_0_CAS-I-II-III-IV-V-VI', 'Cas1_0_IE', 'Cas6e_2_CAS-I-II-III-IV-V-VI', 'Cas5_1_CAS-I-E', 'Cas7_1_CAS-I-E', 'Cse2gr11_5_CAS-I-E', 'Cas8e_4_CAS-I-E', 'Cas3_1_CAS-I']	[24, 25, 26, 27, 28, 29, 30, 31]	['3.30e-32', '5.00e-106', '2.70e-53', '1.60e-37', '5.10e-118', '5.00e-69', '4.50e-90', '5.00e-66']	[0.52, 0.848, 0.976, 0.685, 0.924, 0.976, 0.89, 0.531]	[0.988, 0.993, 0.995, 0.989, 0.972, 0.98, 0.991, 0.607]	-1	-1	CTTCTCCCCACACTGGTGGGGGTAATCCT
Ligilactobacillus	agilis	Unknown	GCF_951800395.1	NZ_CATOHV010000021.1	NZ_CATOHV010000021.1@1	[28779, 38476]	I-E	['NZ_CATOHV010000021.1_1']	[30]	I-E	['I-E']	NZ_CATOHV010000021.1	NZ_CATOHV010000021.1_1	38506	38840	CTTCTCCCCACACTGGTGGGGGTAATCC	6	28	33.4	93.7	41.7	0.4	TRUE	I-E	I-E	0.886	NZ_CATOHV010000021.1	NZ_CATOHV010000021.1@1	28779	38476	I-E	1	0.5	I-E	24	['Cas3_1_CAS-I', 'Cas8e_4_CAS-I-E', 'Cse2gr11_5_CAS-I-E', 'Cas7_1_CAS-I-E', 'Cas5_1_CAS-I-E', 'Cas6e_2_CAS-I-II-III-IV-V-VI', 'Cas1_0_IE', 'DEDDh_0_CAS-I-II-III-IV-V-VI']	[28, 29, 30, 31, 32, 33, 34, 35]	['4.90e-66', '4.40e-90', '4.90e-69', '5.00e-118', '1.60e-37', '2.60e-53', '5.00e-106', '3.20e-32']	[0.531, 0.89, 0.976, 0.924, 0.685, 0.976, 0.848, 0.52]	[0.607, 0.991, 0.98, 0.972, 0.989, 0.995, 0.993, 0.988]	1	1	CTTCTCCCCACACTGGTGGGGGTAATCC
Ligilactobacillus	agilis	Unknown	GCF_022642225.1	NZ_CP049761.1	NZ_CP049761.1@43	[1847484, 1857240]	I-E	['NZ_CP049761.1_3']	[30]	I-E	['I-E']	NZ_CP049761.1	NZ_CP049761.1_3	1844853	1847454	AGGATTACCCCCACCAGTGTGGGGAGAAG	43	29	32.3	97.1	42.4	0.1	TRUE	I-E	I-E	0.935	NZ_CP049761.1	NZ_CP049761.1@43	1847484	1857240	I-E	1	0.5	I-E	24	['DEDDh_0_CAS-I-II-III-IV-V-VI', 'Cas1_0_IE', 'Cas6e_2_CAS-I-II-III-IV-V-VI', 'Cas5_1_CAS-I-E', 'Cas7_1_CAS-I-E', 'Cse2gr11_5_CAS-I-E', 'Cas8e_4_CAS-I-E', 'Cas3_1_CAS-I']	[1788, 1789, 1790, 1791, 1792, 1793, 1794, 1795]	['1.30e-32', '3.30e-106', '7.00e-53', '8.10e-38', '2.50e-118', '1.60e-68', '1.20e-89', '1.80e-67']	[0.52, 0.854, 0.976, 0.665, 0.924, 0.976, 0.892, 0.539]	[0.988, 0.993, 0.995, 0.989, 0.972, 0.98, 0.996, 0.613]	-1	-1	CTTCTCCCCACACTGGTGGGGGTAATCCT
Ligilactobacillus	agilis	Unknown	GCF_012489865.1	NZ_BLAP01000062.1	NZ_BLAP01000062.1@1	[2092, 11773]	I-E	['NZ_BLAP01000062.1_3']	[30]	I-E	['I-E']	NZ_BLAP01000062.1	NZ_BLAP01000062.1_3	1788	2062	AAGGATTACCCCCACTAGTGTGGGGAGAAG	5	30	31.2	88.6	41.1	0.2	TRUE	I-E	I-E	0.764	NZ_BLAP01000062.1	NZ_BLAP01000062.1@1	2092	11773	I-E	1	0.5	I-E	24	['DEDDh_0_CAS-I-II-III-IV-V-VI', 'Cas1_0_IE', 'Cas6e_2_CAS-I-II-III-IV-V-VI', 'Cas5_1_CAS-I-E', 'Cas7_1_CAS-I-E', 'Cse2gr11_5_CAS-I-E', 'Cas8e_4_CAS-I-E', 'Cas3_1_CAS-I']	[4, 5, 6, 7, 8, 9, 10, 11]	['8.10e-32', '4.90e-105', '1.30e-52', '1.90e-37', '4.90e-111', '3.80e-67', '6.90e-89', '1.60e-68']	[0.52, 0.848, 0.976, 0.685, 0.924, 0.995, 0.891, 0.526]	[0.988, 0.993, 0.995, 0.989, 0.972, 0.94, 0.991, 0.601]	-1	-1	CTTCTCCCCACACTAGTGGGGGTAATCCTT
Ligilactobacillus	agilis	Unknown	GCF_958350145.1	NZ_CATWFR010000005.1	NZ_CATWFR010000005.1@2	[42562, 54345]	I-E	['NZ_CATWFR010000005.1_1']	[0]	I-E	['I-E']	NZ_CATWFR010000005.1	NZ_CATWFR010000005.1_1	43573	44579	AGGATTACCCCCACCAGTGTGGGGAGAAG	17	29	32.1	95.8	42	0.1	TRUE	I-E	I-E	0.935	NZ_CATWFR010000005.1	NZ_CATWFR010000005.1@2	42562	54345	I-E	1	0.5	I-E	24	['Csa3_1_CAS-I-II-III-IV-V-VI', 'DEDDh_0_CAS-I-II-III-IV-V-VI', 'Cas1_0_IE', 'Cas6e_2_CAS-I-II-III-IV-V-VI', 'Cas5_1_CAS-I-E', 'Cas7_1_CAS-I-E', 'Cse2gr11_5_CAS-I-E', 'Cas8e_4_CAS-I-E', 'Cas3_1_CAS-I']	[39, 40, 41, 42, 43, 44, 45, 46, 47]	['2.30e-10', '4.20e-32', '6.80e-105', '9.30e-52', '4.50e-38', '8.60e-118', '1.00e-68', '1.60e-89', '2.10e-67']	[0.742, 0.524, 0.854, 0.976, 0.685, 0.924, 0.976, 0.892, 0.528]	[0.712, 0.988, 0.993, 0.995, 0.989, 0.972, 0.98, 0.996, 0.603]	-1	-1	CTTCTCCCCACACTGGTGGGGGTAATCCT
Ligilactobacillus	ruminis	Unknown	GCF_009679155.1	NZ_WKOP01000006.1	NZ_WKOP01000006.1@1	[56223, 63850]	I-E	['NZ_WKOP01000006.1_3']	[238]	I-E	['Unknown']	NZ_WKOP01000006.1	NZ_WKOP01000006.1_3	55653	55985	GAATCACCCCCATGTGTATGGGGAGTAC	6	28	33	95.6	44.9	0	TRUE	Unknown	IV-A3	0.543	NZ_WKOP01000006.1	NZ_WKOP01000006.1@1	56223	63850	I-E	1	0	I-E	20	['Cas6e_2_CAS-I-II-III-IV-V-VI', 'Cas5_1_CAS-I-E', 'Cas7_1_CAS-I-E', 'Cse2gr11_5_CAS-I-E', 'Cas8e_4_CAS-I-E', 'Cas3_0_CAS-I']	[50, 51, 52, 53, 54, 55]	['1.20e-47', '1.40e-35', '5.70e-100', '3.10e-50', '8.20e-79', '1.30e-66']	[0.986, 0.665, 0.923, 0.99, 0.888, 0.441]	[1.0, 0.989, 0.992, 0.935, 0.994, 0.98]	-1		GTACTCCCCATACACATGGGGGTGATTC
Ligilactobacillus	agilis	Unknown	GCF_002848195.1	NZ_PKGM01000008.1	NZ_PKGM01000008.1@2	[29989, 39686]	I-E	['NZ_PKGM01000008.1_4']	[30]	I-E	['I-E']	NZ_PKGM01000008.1	NZ_PKGM01000008.1_4	39716	41644	CTTCTCCCCACACTGGTGGGGGTAATCCT	32	29	32.3	95.5	43	0.1	TRUE	I-E	I-E	0.935	NZ_PKGM01000008.1	NZ_PKGM01000008.1@2	29989	39686	I-E	1	0.5	I-E	24	['Cas3_1_CAS-I', 'Cas8e_4_CAS-I-E', 'Cse2gr11_5_CAS-I-E', 'Cas7_1_CAS-I-E', 'Cas5_1_CAS-I-E', 'Cas6e_2_CAS-I-II-III-IV-V-VI', 'Cas1_0_IE', 'DEDDh_0_CAS-I-II-III-IV-V-VI']	[31, 32, 33, 34, 35, 36, 37, 38]	['5.50e-67', '9.50e-90', '5.40e-69', '3.20e-117', '1.70e-37', '1.10e-52', '1.20e-105', '1.20e-31']	[0.525, 0.89, 0.976, 0.924, 0.685, 0.976, 0.848, 0.52]	[0.597, 0.991, 0.98, 0.972, 0.989, 0.995, 0.993, 0.988]	1	1	CTTCTCCCCACACTGGTGGGGGTAATCCT
Ligilactobacillus	agilis	DSM 20509	GCF_001436215.1	NZ_AYYP01000072.1	NZ_AYYP01000072.1@4	[174485, 184185]	I-E	['NZ_AYYP01000072.1_2']	[30]	I-E	['I-E']	NZ_AYYP01000072.1	NZ_AYYP01000072.1_2	184215	186382	CTTCTCCCCACACTAGTGGGGGTAATCCT	36	29	32.1	97.6	42.2	0.1	TRUE	I-E	I-E	0.953	NZ_AYYP01000072.1	NZ_AYYP01000072.1@4	174485	184185	I-E	1	0.5	I-E	24	['Cas3_1_CAS-I', 'Cas8e_4_CAS-I-E', 'Cse2gr11_5_CAS-I-E', 'Cas7_1_CAS-I-E', 'Cas5_1_CAS-I-E', 'Cas6e_2_CAS-I-II-III-IV-V-VI', 'Cas1_0_IE', 'DEDDh_0_CAS-I-II-III-IV-V-VI']	[170, 171, 172, 173, 174, 175, 176, 177]	['6.40e-66', '7.80e-89', '6.20e-68', '9.90e-118', '7.40e-38', '8.50e-53', '7.70e-106', '5.40e-32']	[0.524, 0.89, 0.976, 0.924, 0.685, 0.976, 0.848, 0.52]	[0.597, 0.991, 0.98, 0.972, 0.989, 0.995, 0.993, 0.988]	1	1	CTTCTCCCCACACTAGTGGGGGTAATCCT
Ligilactobacillus	agilis	Unknown	GCF_002237865.1	NZ_LUGD01000057.1	NZ_LUGD01000057.1@1	[3747, 13444]	I-E	['NZ_LUGD01000057.1_3']	[30]	I-E	['I-E']	NZ_LUGD01000057.1	NZ_LUGD01000057.1_3	2531	3717	GGATTACCCCCACTAGTGTGGGGAGAAG	20	28	33	95	42.3	0.1	TRUE	I-E	I-E	0.901	NZ_LUGD01000057.1	NZ_LUGD01000057.1@1	3747	13444	I-E	1	0.5	I-E	24	['DEDDh_0_CAS-I-II-III-IV-V-VI', 'Cas1_0_IE', 'Cas6e_2_CAS-I-II-III-IV-V-VI', 'Cas5_0_IE', 'Cas7_1_CAS-I-E', 'Cse2gr11_5_CAS-I-E', 'Cas8e_4_CAS-I-E', 'Cas3_1_CAS-I']	[6, 7, 8, 9, 10, 11, 12, 13]	['5.80e-32', '8.30e-106', '6.80e-53', '1.60e-36', '7.00e-117', '1.10e-67', '3.90e-89', '4.40e-67']	[0.52, 0.848, 0.976, 0.901, 0.924, 0.976, 0.89, 0.536]	[0.988, 0.993, 0.995, 0.987, 0.972, 0.98, 0.991, 0.609]	-1	-1	CTTCTCCCCACACTAGTGGGGGTAATCC
Ligilactobacillus	agilis	Unknown	GCF_002218575.1	NZ_LYQP01000046.1	NZ_LYQP01000046.1@1	[1660, 11357]	I-E	['NZ_LYQP01000046.1_1']	[30]	I-E	['I-E']	NZ_LYQP01000046.1	NZ_LYQP01000046.1_1	11387	12573	CTTCTCCCCACACTAGTGGGGGTAATCC	20	28	33	95	42.3	0.1	TRUE	I-E	I-E	0.901	NZ_LYQP01000046.1	NZ_LYQP01000046.1@1	1660	11357	I-E	1	0.5	I-E	24	['Cas3_1_CAS-I', 'Cas8e_4_CAS-I-E', 'Cse2gr11_5_CAS-I-E', 'Cas7_1_CAS-I-E', 'Cas5_0_IE', 'Cas6e_2_CAS-I-II-III-IV-V-VI', 'Cas1_0_IE', 'DEDDh_0_CAS-I-II-III-IV-V-VI']	[2, 3, 4, 5, 6, 7, 8, 9]	['4.40e-67', '3.90e-89', '1.10e-67', '6.90e-117', '1.60e-36', '6.70e-53', '8.20e-106', '5.70e-32']	[0.536, 0.89, 0.976, 0.924, 0.901, 0.976, 0.848, 0.52]	[0.609, 0.991, 0.98, 0.972, 0.987, 0.995, 0.993, 0.988]	1	1	CTTCTCCCCACACTAGTGGGGGTAATCC
Ligilactobacillus	ruminis	Unknown	GCF_009679195.1	NZ_WKOS01000008.1	NZ_WKOS01000008.1@2	[65769, 75089]	I-E	['NZ_WKOS01000008.1_2', 'NZ_WKOS01000008.1_3']	[972, 30]	I-E	['I-E', 'I-E']	NZ_WKOS01000008.1	NZ_WKOS01000008.1_2	64220	64797	GGATCACCCCCGCATACACGGGGAACAC	10	28	33.1	97.3	40.1	0.1	TRUE	I-E	I-E	0.951	NZ_WKOS01000008.1	NZ_WKOS01000008.1@2	65769	75089	I-E	1	0.5	I-E	24	['DEDDh_0_CAS-I-II-III-IV-V-VI', 'Cas1_0_IE', 'Cas6e_2_CAS-I-II-III-IV-V-VI', 'Cas5_0_IE', 'Cas7_1_CAS-I-E', 'Cse2gr11_5_CAS-I-E', 'Cas8e_1_CAS-I-E', 'Cas3_0_CAS-I']	[83, 84, 85, 86, 87, 88, 89, 90]	['2.40e-32', '1.10e-107', '5.90e-49', '8.30e-43', '5.50e-117', '4.90e-64', '7.70e-108', '6.40e-68']	[0.517, 0.847, 0.972, 0.866, 0.931, 0.989, 0.918, 0.415]	[0.981, 0.989, 0.995, 0.974, 0.992, 0.94, 0.994, 0.924]	-1	-1	GTGTTCCCCGTGTATGCGGGGGTGATCC
Ligilactobacillus	ruminis	Unknown	GCF_009679195.1	NZ_WKOS01000005.1	NZ_WKOS01000005.1@1	[56309, 63936]	I-E	['NZ_WKOS01000005.1_1']	[237]	I-E	['Unknown']	NZ_WKOS01000005.1	NZ_WKOS01000005.1_1	55861	56072	GAATCACCCCCATGTGTATGGGGAGTACA	4	29	32	90.4	42.4	0	TRUE	Unknown	I-E	0.196	NZ_WKOS01000005.1	NZ_WKOS01000005.1@1	56309	63936	I-E	1	0	I-E	20	['Cas6e_2_CAS-I-II-III-IV-V-VI', 'Cas5_1_CAS-I-E', 'Cas7_1_CAS-I-E', 'Cse2gr11_5_CAS-I-E', 'Cas8e_4_CAS-I-E', 'Cas3_0_CAS-I']	[51, 52, 53, 54, 55, 56]	['1.30e-47', '1.40e-35', '5.80e-100', '3.10e-50', '8.40e-79', '1.30e-66']	[0.986, 0.665, 0.923, 0.99, 0.888, 0.441]	[1.0, 0.989, 0.992, 0.935, 0.994, 0.98]	-1		TGTACTCCCCATACACATGGGGGTGATTC
Ligilactobacillus	equi	DSM 15833 = JCM 10991	GCF_000615765.1	NZ_BAMI01000012.1	NZ_BAMI01000012.1@2	[10874, 16549]	I-E	['NZ_BAMI01000012.1_3', 'NZ_BAMI01000012.1_4']	[0, 64]	I-E	['Unknown', 'Unknown']	NZ_BAMI01000012.1	NZ_BAMI01000012.1_3	15445	15830	GCATTCCCTACGTATGTAGGGGT	7	23	37.5	74.2	44.7	1	TRUE	Unknown	IV-A3	0.3	NZ_BAMI01000012.1	NZ_BAMI01000012.1@2	10874	16549	I-E	0.83	0	I-E	18	['Cas8e_1_CAS-I-E', 'Cse2gr11_5_CAS-I-E', 'Cas7_1_CAS-I-E', 'Cas5_0_CAS-I-E', 'Cas6e_2_CAS-I-II-III-IV-V-VI']	[14, 16, 17, 18, 19]	['1.00e-65', '1.00e-57', '1.70e-105', '4.80e-39', '6.20e-48']	[0.901, 0.961, 0.939, 0.675, 0.981]	[0.989, 0.985, 0.964, 0.995, 1.0]	1		GCATTCCCTACGTATGTAGGGGT
Ligilactobacillus	agilis	Unknown	GCF_012843665.1	NZ_JABAFP010000050.1	NZ_JABAFP010000050.1@1	[613, 10310]	I-E	['NZ_JABAFP010000050.1_3']	[30]	I-E	['I-E']	NZ_JABAFP010000050.1	NZ_JABAFP010000050.1_3	10340	11714	CTTCTCCCCACACTAGTGGGGGTAATCCT	23	29	32.2	96.3	42.7	0.1	TRUE	I-E	I-E	0.953	NZ_JABAFP010000050.1	NZ_JABAFP010000050.1@1	613	10310	I-E	1	0.5	I-E	24	['Cas3_1_CAS-I', 'Cas8e_4_CAS-I-E', 'Cse2gr11_5_CAS-I-E', 'Cas7_1_CAS-I-E', 'Cas5_1_CAS-I-E', 'Cas6e_2_CAS-I-II-III-IV-V-VI', 'Cas1_0_IE', 'DEDDh_0_CAS-I-II-III-IV-V-VI']	[1, 2, 3, 4, 5, 6, 7, 8]	['2.20e-67', '6.80e-90', '5.70e-69', '1.00e-117', '3.90e-36', '4.70e-52', '8.10e-106', '7.00e-32']	[0.529, 0.888, 0.976, 0.924, 0.685, 0.976, 0.848, 0.52]	[0.604, 0.989, 0.98, 0.972, 0.989, 0.995, 0.993, 0.988]	1	1	CTTCTCCCCACACTAGTGGGGGTAATCCT
Ligilactobacillus	agilis	Unknown	GCF_001243975.1	NZ_LN851177.1	NZ_LN851177.1@6	[380658, 390414]	I-E	['NZ_LN851177.1_1']	[30]	I-E	['Unknown']	NZ_LN851177.1	NZ_LN851177.1_1	390444	391020	CTTCTCCCCACACTGGTGGGGGTAATC	10	27	34.1	89	42.7	0.1	TRUE	Unknown	I-E	0.394	NZ_LN851177.1	NZ_LN851177.1@6	380658	390414	I-E	1	0.5	I-E	24	['Cas3_1_CAS-I', 'Cas8e_4_CAS-I-E', 'Cse2gr11_5_CAS-I-E', 'Cas7_1_CAS-I-E', 'Cas5_1_CAS-I-E', 'Cas6e_2_CAS-I-II-III-IV-V-VI', 'Cas1_0_IE', 'DEDDh_0_CAS-I-II-III-IV-V-VI']	[385, 386, 387, 388, 389, 390, 391, 392]	['1.00e-67', '1.20e-89', '1.70e-68', '2.60e-118', '8.30e-38', '7.10e-53', '3.40e-106', '1.30e-32']	[0.539, 0.892, 0.976, 0.924, 0.665, 0.976, 0.854, 0.52]	[0.613, 0.996, 0.98, 0.972, 0.989, 0.995, 0.993, 0.988]	1	1	CTTCTCCCCACACTGGTGGGGGTAATC
Ligilactobacillus	equi	DSM 15833 = JCM 10991	GCF_001435735.1	NZ_AZFH01000198.1	NZ_AZFH01000198.1@1	[41061, 50331]	I-E	['NZ_AZFH01000198.1_4']	[30]	I-E	['I-E']	NZ_AZFH01000198.1	NZ_AZFH01000198.1_4	38860	41031	AGGATCACCCCCGTACACACGGGGAACAC	35	29	34	97.5	41.4	1.3	TRUE	I-E	I-E	0.977	NZ_AZFH01000198.1	NZ_AZFH01000198.1@1	41061	50331	I-E	1	0.5	I-E	24	['DEDDh_0_CAS-I-II-III-IV-V-VI', 'Cas1_0_IE', 'Cas6e_2_CAS-I-II-III-IV-V-VI', 'Cas5_0_CAS-I-E', 'Cas7_1_CAS-I-E', 'Cse2gr11_5_CAS-I-E', 'Cas8e_4_CAS-I-E', 'Cas3_1_CAS-I']	[58, 59, 60, 61, 62, 63, 64, 65]	['4.10e-35', '2.10e-109', '9.30e-48', '1.80e-41', '2.70e-116', '8.20e-69', '2.90e-86', '1.70e-66']	[0.628, 0.848, 0.981, 0.674, 0.904, 0.989, 0.891, 0.538]	[0.988, 0.993, 0.995, 0.989, 0.944, 0.97, 0.994, 0.607]	-1	-1	GTGTTCCCCGTGTGTACGGGGGTGATCCT
Ligilactobacillus	equi	DSM 15833 = JCM 10991	GCF_001435735.1	NZ_AZFH01000155.1	NZ_AZFH01000155.1@1	[27561, 33237]	I-E	['NZ_AZFH01000155.1_1', 'NZ_AZFH01000155.1_2']	[64, 0]	I-E	['Unknown', 'Unknown']	NZ_AZFH01000155.1	NZ_AZFH01000155.1_1	26806	27497	ACCCCTACATACGTAGGGAACAC	12	23	37.8	90.1	44.4	0.3	TRUE	Unknown	IV-A3	0.391	NZ_AZFH01000155.1	NZ_AZFH01000155.1@1	27561	33237	I-E	0.83	0	I-E	18	['Cas6e_2_CAS-I-II-III-IV-V-VI', 'Cas5_0_CAS-I-E', 'Cas7_1_CAS-I-E', 'Cse2gr11_5_CAS-I-E', 'Cas8e_1_CAS-I-E']	[23, 24, 25, 26, 28]	['5.70e-48', '4.40e-39', '1.50e-105', '9.30e-58', '9.60e-66']	[0.981, 0.675, 0.939, 0.961, 0.901]	[1.0, 0.995, 0.964, 0.985, 0.989]	-1		GTGTTCCCTACGTATGTAGGGGT
Ligilactobacillus	saerimneri	30a	GCF_000317165.1	NZ_ANAG01000001.1	NZ_ANAG01000001.1@1	[732, 10884]	I-E	['NZ_ANAG01000001.1_1']	[45]	I-E	['I-E']	NZ_ANAG01000001.1	NZ_ANAG01000001.1_1	49	687	GGATCACCCCCACGTATGTGGGGAATAC	11	28	33.1	100	38.8	0.1	TRUE	I-E	I-E	0.965	NZ_ANAG01000001.1	NZ_ANAG01000001.1@1	732	10884	I-E	0.83	0.5	I-E	22	['DEDDh_0_CAS-I-II-III-IV-V-VI', 'Cas1_0_IE', 'Cas6e_2_CAS-I-II-III-IV-V-VI', 'Cas5_0_CAS-I-E', 'Cas7_1_CAS-I-E', 'Cse2gr11_5_CAS-I-E', 'Cas8e_1_CAS-I-E', 'Csa3_1_CAS-I-II-III-IV-V-VI']	[1, 2, 3, 4, 5, 7, 8, 11]	['1.40e-40', '1.20e-108', '2.60e-52', '1.50e-45', '1.10e-79', '8.70e-61', '9.20e-98', '2.80e-11']	[0.536, 0.841, 0.982, 0.667, 0.872, 0.98, 0.9, 0.566]	[0.988, 0.996, 0.995, 0.995, 0.749, 0.975, 0.989, 0.576]	-1	-1	GTATTCCCCACATACGTGGGGGTGATCC
Ligilactobacillus	agilis	Unknown	GCF_020743235.1	NZ_DYVI01000037.1	NZ_DYVI01000037.1@1	[7971, 17671]	I-E	['NZ_DYVI01000037.1_2']	[30]	I-E	['Unknown']	NZ_DYVI01000037.1	NZ_DYVI01000037.1_2	17701	17975	CTTCTCCCCACACTGGTGGGGGTAATCCTT	5	30	31.2	95.5	45.5	0.2	TRUE	Unknown	I-E	0.725	NZ_DYVI01000037.1	NZ_DYVI01000037.1@1	7971	17671	I-E	1	0.5	I-E	24	['Cas3_1_CAS-I', 'Cas8e_4_CAS-I-E', 'Cse2gr11_5_CAS-I-E', 'Cas7_1_CAS-I-E', 'Cas5_1_CAS-I-E', 'Cas6e_2_CAS-I-II-III-IV-V-VI', 'Cas1_0_IE', 'DEDDh_0_CAS-I-II-III-IV-V-VI']	[10, 11, 12, 13, 14, 15, 16, 17]	['2.30e-66', '3.70e-90', '8.80e-68', '4.70e-118', '1.50e-37', '1.60e-51', '6.50e-106', '7.00e-32']	[0.532, 0.89, 0.976, 0.924, 0.685, 0.976, 0.848, 0.52]	[0.605, 0.991, 0.98, 0.972, 0.989, 0.995, 0.993, 0.988]	1	1	CTTCTCCCCACACTGGTGGGGGTAATCCTT
Ligilactobacillus	ruminis	Unknown	GCF_028322795.1	NZ_JAQLUO010000004.1	NZ_JAQLUO010000004.1@1	[41926, 48113]	II-A	['NZ_JAQLUO010000004.1_1']	[31]	II-A	['Unknown']	NZ_JAQLUO010000004.1	NZ_JAQLUO010000004.1_1	48144	49700	GTTTCAGCTGGATGTCATATCAATGATGTTATGAAC	24	36	30.1	97.3	41.6	0.1	TRUE	Unknown	II-C	0.37	NZ_JAQLUO010000004.1	NZ_JAQLUO010000004.1@1	41926	48113	II-A	1	1	II-A	9	['Cas9_0_II', 'Cas1_4_CAS-I-II-III-IV-V-VI', 'Cas2_9_CAS-I-II-III-IV-V-VI', 'Csn2_3_CAS-II-A']	[37, 38, 39, 40]	['5.90e-173', '1.00e-87', '8.10e-53', '2.70e-78']	[0.755, 0.889, 0.945, 0.986]	[0.969, 0.996, 1.0, 1.0]	1	1	GTTTCAGCTGGATGTCATATCAATGATGTTATGAAC
Ligilactobacillus	ruminis	Unknown	GCF_027665055.1	NZ_JAQDES010000002.1	NZ_JAQDES010000002.1@6	[181610, 187797]	II-A	['NZ_JAQDES010000002.1_1']	[31]	II-A	['Unknown']	NZ_JAQDES010000002.1	NZ_JAQDES010000002.1_1	187828	190572	GTTTCAGCTGGATGTCATATCAATGATGTTATGAAC	42	36	30.1	98.4	40.9	0.1	TRUE	Unknown	II-C	0.37	NZ_JAQDES010000002.1	NZ_JAQDES010000002.1@6	181610	187797	II-A	1	1	II-A	9	['Cas9_0_II', 'Cas1_4_CAS-I-II-III-IV-V-VI', 'Cas2_9_CAS-I-II-III-IV-V-VI', 'Csn2_3_CAS-II-A']	[175, 176, 177, 178]	['1.70e-172', '1.10e-87', '8.50e-53', '2.80e-78']	[0.755, 0.889, 0.945, 0.986]	[0.969, 0.996, 1.0, 1.0]	1	1	GTTTCAGCTGGATGTCATATCAATGATGTTATGAAC
Ligilactobacillus	aviarius	Unknown	GCF_001652035.1	NZ_LVKJ01000055.1	NZ_LVKJ01000055.1@2	[128619, 134738]	II-A	['NZ_LVKJ01000055.1_1']	[30]	II-A	['II-A']	NZ_LVKJ01000055.1	NZ_LVKJ01000055.1_1	134768	138764	GTTTCAGAAGGATGTTAAATCAATAAGTTTAAGTAC	61	36	30	98.8	41.9	0	TRUE	II-A	II-A	0.983	NZ_LVKJ01000055.1	NZ_LVKJ01000055.1@2	128619	134738	II-A	1	1	II-A	9	['Cas9_0_II', 'Cas1_4_CAS-I-II-III-IV-V-VI', 'Cas2_9_CAS-I-II-III-IV-V-VI', 'Csn2_3_CAS-II-A']	[124, 125, 126, 127]	['4.70e-177', '8.90e-88', '5.00e-56', '1.10e-74']	[0.761, 0.888, 0.99, 0.982]	[0.977, 0.996, 1.0, 1.0]	1	1	GTTTCAGAAGGATGTTAAATCAATAAGTTTAAGTAC
Ligilactobacillus	ruminis	Unknown	GCF_027689715.1	NZ_JAQFEC010000012.1	NZ_JAQFEC010000012.1@1	[11073, 17326]	II-A	['NZ_JAQFEC010000012.1_1']	[31]	II-A	['Unknown']	NZ_JAQFEC010000012.1	NZ_JAQFEC010000012.1_1	17357	20235	GTTTCAGCTGGATGTCATATCAATGATGTTATGAAC	44	36	30.1	98.5	41.4	0.1	TRUE	Unknown	II-C	0.37	NZ_JAQFEC010000012.1	NZ_JAQFEC010000012.1@1	11073	17326	II-A	1	1	II-A	9	['Cas9_0_II', 'Cas1_4_CAS-I-II-III-IV-V-VI', 'Cas2_9_CAS-I-II-III-IV-V-VI', 'Csn2_3_CAS-II-A']	[12, 13, 14, 15]	['6.70e-171', '1.40e-87', '8.10e-53', '2.50e-78']	[0.778, 0.889, 0.945, 0.986]	[0.969, 0.996, 1.0, 1.0]	1	1	GTTTCAGCTGGATGTCATATCAATGATGTTATGAAC
Ligilactobacillus	agilis	Unknown	GCF_025311475.1	NZ_CP104397.1	NZ_CP104397.1@50	[1921519, 1927631]	II-A	['NZ_CP104397.1_5']	[28]	II-A	['II-A']	NZ_CP104397.1	NZ_CP104397.1_5	1919210	1921491	GTACTAAACATCATTGATTTAACATACTTCTGAGAC	35	36	30.1	99.4	41.7	0	TRUE	II-A	II-A	0.938	NZ_CP104397.1	NZ_CP104397.1@50	1921519	1927631	II-A	1	1	II-A	9	['Csn2_3_CAS-II-A', 'Cas2_9_CAS-I-II-III-IV-V-VI', 'Cas1_4_CAS-I-II-III-IV-V-VI', 'Cas9_0_II']	[1828, 1829, 1830, 1831]	['1.80e-70', '6.10e-55', '2.90e-87', '4.90e-162']	[0.982, 0.99, 0.884, 0.88]	[1.0, 1.0, 0.993, 0.983]	-1	-1	GTCTCAGAAGTATGTTAAATCAATGATGTTTAGTAC
Ligilactobacillus	agilis	Unknown	GCF_027723985.1	NZ_JAQDSU010000006.1	NZ_JAQDSU010000006.1@2	[25939, 32051]	II-A	['NZ_JAQDSU010000006.1_1']	[28]	II-A	['II-A']	NZ_JAQDSU010000006.1	NZ_JAQDSU010000006.1_1	21316	25911	GTACTAAACATCATTGATTTAACATACTTCTGAGAC	70	36	30.1	99.7	42.3	0	TRUE	II-A	II-A	0.938	NZ_JAQDSU010000006.1	NZ_JAQDSU010000006.1@2	25939	32051	II-A	1	1	II-A	9	['Csn2_3_CAS-II-A', 'Cas2_9_CAS-I-II-III-IV-V-VI', 'Cas1_4_CAS-I-II-III-IV-V-VI', 'Cas9_0_II']	[24, 25, 26, 27]	['3.00e-70', '5.90e-55', '2.90e-87', '6.40e-163']	[0.982, 0.99, 0.884, 0.88]	[1.0, 1.0, 0.993, 0.983]	-1	-1	GTCTCAGAAGTATGTTAAATCAATGATGTTTAGTAC
Ligilactobacillus	ruminis	Unknown	GCF_030438415.1	NZ_CP129341.1	NZ_CP129341.1@38	[1131038, 1137281]	II-A	['NZ_CP129341.1_1']	[31]	II-A	['Unknown']	NZ_CP129341.1	NZ_CP129341.1_1	1128855	1131007	GTTCATAACATCATTGATATGACATCCAGCTGAAAC	33	36	30.2	98	40.6	0.1	TRUE	Unknown	II-C	0.37	NZ_CP129341.1	NZ_CP129341.1@38	1131038	1137281	II-A	1	1	II-A	9	['Csn2_3_CAS-II-A', 'Cas2_9_CAS-I-II-III-IV-V-VI', 'Cas1_4_CAS-I-II-III-IV-V-VI', 'Cas9_0_II']	[1055, 1056, 1057, 1058]	['9.20e-78', '7.90e-53', '7.50e-88', '2.20e-171']	[0.986, 0.945, 0.889, 0.746]	[1.0, 1.0, 0.996, 0.967]	-1	-1	GTTTCAGCTGGATGTCATATCAATGATGTTATGAAC
Ligilactobacillus	ruminis	Unknown	GCF_027683535.1	NZ_JAQCXN010000016.1	NZ_JAQCXN010000016.1@2	[25510, 31697]	II-A	['NZ_JAQCXN010000016.1_1']	[31]	II-A	['Unknown']	NZ_JAQCXN010000016.1	NZ_JAQCXN010000016.1_1	23523	25479	GTTCATAACATCATTGATATGACATCCAGCTGAAAC	30	36	30.2	97.8	42.7	0.1	TRUE	Unknown	II-C	0.37	NZ_JAQCXN010000016.1	NZ_JAQCXN010000016.1@2	25510	31697	II-A	1	1	II-A	9	['Csn2_3_CAS-II-A', 'Cas2_9_CAS-I-II-III-IV-V-VI', 'Cas1_4_CAS-I-II-III-IV-V-VI', 'Cas9_0_II']	[28, 29, 30, 31]	['2.70e-78', '8.20e-53', '2.50e-87', '4.70e-173']	[0.986, 0.945, 0.889, 0.754]	[1.0, 1.0, 0.996, 0.967]	-1	-1	GTTTCAGCTGGATGTCATATCAATGATGTTATGAAC
Ligilactobacillus	agilis	Unknown	GCF_016900285.1	NZ_JACJJY010000017.1	NZ_JACJJY010000017.1@1	[44362, 50473]	II-A	['NZ_JACJJY010000017.1_1']	[28]	II-A	['II-A']	NZ_JACJJY010000017.1	NZ_JACJJY010000017.1_1	50501	52780	GTCTCAGAAGTATGTTAAATCAATGATGTTTAGTAC	35	36	30	100	42.4	0	TRUE	II-A	II-A	0.938	NZ_JACJJY010000017.1	NZ_JACJJY010000017.1@1	44362	50473	II-A	1	1	II-A	9	['Cas9_0_II', 'Cas1_4_CAS-I-II-III-IV-V-VI', 'Cas2_9_CAS-I-II-III-IV-V-VI', 'Csn2_3_CAS-II-A']	[42, 43, 44, 45]	['3.10e-161', '2.40e-87', '6.50e-55', '1.10e-70']	[0.88, 0.884, 0.99, 0.982]	[0.983, 0.993, 1.0, 1.0]	1	1	GTCTCAGAAGTATGTTAAATCAATGATGTTTAGTAC
Ligilactobacillus	animalis	Unknown	GCF_026168595.1	NZ_JAPFDP010000004.1	NZ_JAPFDP010000004.1@1	[23254, 28229]	II-A	['NZ_JAPFDP010000004.1_1']	[68]	II-A	['II-A']	NZ_JAPFDP010000004.1	NZ_JAPFDP010000004.1_1	22358	23186	GTTTTGGAGTCATACAAAACAACATAGCTCTAAAAC	13	36	30.1	95	42.3	0.1	TRUE	II-A	II-A	0.998	NZ_JAPFDP010000004.1	NZ_JAPFDP010000004.1@1	23254	28229	II-A	1	1	II-A	9	['Csn2_1_CAS-II-A', 'Cas2_5_CAS-I-II-III-IV-V-VI', 'Cas1_4_CAS-I-II-III-IV-V-VI', 'Cas9_1_II']	[23, 24, 25, 26]	['3.60e-98', '7.50e-38', '1.30e-97', '1.20e-211']	[0.964, 0.971, 0.924, 0.993]	[0.991, 0.888, 0.996, 0.836]	-1	-1	GTTTTAGAGCTATGTTGTTTTGTATGACTCCAAAAC
Ligilactobacillus	ruminis	Unknown	GCF_027689995.1	NZ_JAQFDM010000003.1	NZ_JAQFDM010000003.1@1	[45908, 52161]	II-A	['NZ_JAQFDM010000003.1_1']	[31]	II-A	['Unknown']	NZ_JAQFDM010000003.1	NZ_JAQFDM010000003.1_1	43727	45877	GTTCATAACATCATTGATATGACATCCAGCTGAAAC	33	36	30.1	98	42.1	0.1	TRUE	Unknown	II-C	0.37	NZ_JAQFDM010000003.1	NZ_JAQFDM010000003.1@1	45908	52161	II-A	1	1	II-A	9	['Csn2_3_CAS-II-A', 'Cas2_9_CAS-I-II-III-IV-V-VI', 'Cas1_4_CAS-I-II-III-IV-V-VI', 'Cas9_0_II']	[63, 64, 65, 66]	['2.50e-78', '8.30e-53', '1.50e-87', '6.80e-171']	[0.986, 0.945, 0.889, 0.778]	[1.0, 1.0, 0.996, 0.969]	-1	-1	GTTTCAGCTGGATGTCATATCAATGATGTTATGAAC
Ligilactobacillus	agilis	Unknown	GCF_012489555.1	NZ_BLAM01000133.1	NZ_BLAM01000133.1@1	[1845, 7957]	II-A	['NZ_BLAM01000133.1_4']	[28]	II-A	['II-A']	NZ_BLAM01000133.1	NZ_BLAM01000133.1_4	66	1817	GTACTAAACATCATTGATTTAACATACTTCTGAGAC	27	36	30	100	42.6	0	TRUE	II-A	II-A	0.938	NZ_BLAM01000133.1	NZ_BLAM01000133.1@1	1845	7957	II-A	1	1	II-A	9	['Csn2_3_CAS-II-A', 'Cas2_9_CAS-I-II-III-IV-V-VI', 'Cas1_4_CAS-I-II-III-IV-V-VI', 'Cas9_0_II']	[1, 2, 3, 4]	['2.30e-70', '7.80e-55', '3.60e-87', '1.30e-162']	[0.982, 0.99, 0.884, 0.88]	[1.0, 1.0, 0.993, 0.983]	-1	-1	GTCTCAGAAGTATGTTAAATCAATGATGTTTAGTAC
Ligilactobacillus	ruminis	Unknown	GCF_028323385.1	NZ_JAQLUN010000004.1	NZ_JAQLUN010000004.1@2	[63291, 69478]	II-A	['NZ_JAQLUN010000004.1_1']	[31]	II-A	['Unknown']	NZ_JAQLUN010000004.1	NZ_JAQLUN010000004.1_1	61704	63260	GTTCATAACATCATTGATATGACATCCAGCTGAAAC	24	36	30.1	97.3	41.6	0.1	TRUE	Unknown	II-C	0.37	NZ_JAQLUN010000004.1	NZ_JAQLUN010000004.1@2	63291	69478	II-A	1	1	II-A	9	['Csn2_3_CAS-II-A', 'Cas2_9_CAS-I-II-III-IV-V-VI', 'Cas1_4_CAS-I-II-III-IV-V-VI', 'Cas9_0_II']	[84, 85, 86, 87]	['2.60e-78', '7.80e-53', '9.90e-88', '5.70e-173']	[0.986, 0.945, 0.889, 0.755]	[1.0, 1.0, 0.996, 0.969]	-1	-1	GTTTCAGCTGGATGTCATATCAATGATGTTATGAAC
Ligilactobacillus	agilis	Unknown	GCF_949299605.1	NZ_CASGBD010000004.1	NZ_CASGBD010000004.1@2	[95061, 101173]	II-A	['NZ_CASGBD010000004.1_1']	[28]	II-A	['II-A']	NZ_CASGBD010000004.1	NZ_CASGBD010000004.1_1	101201	104009	GTCTCAGAAGTATGTTAAATCAATGATGTTTAGTAC	43	36	30	99.3	41.3	0	TRUE	II-A	II-A	0.938	NZ_CASGBD010000004.1	NZ_CASGBD010000004.1@2	95061	101173	II-A	1	1	II-A	9	['Cas9_0_II', 'Cas1_4_CAS-I-II-III-IV-V-VI', 'Cas2_9_CAS-I-II-III-IV-V-VI', 'Csn2_3_CAS-II-A']	[91, 92, 93, 94]	['3.20e-163', '3.00e-87', '6.10e-55', '8.80e-70']	[0.88, 0.884, 0.99, 0.982]	[0.983, 0.993, 1.0, 1.0]	1	1	GTCTCAGAAGTATGTTAAATCAATGATGTTTAGTAC
Ligilactobacillus	aviarius	Unknown	GCF_947381835.1	NZ_CANCXF010000001.1	NZ_CANCXF010000001.1@7	[241238, 247002]	II-A	['NZ_CANCXF010000001.1_1']	[42]	II-A	['Unknown']	NZ_CANCXF010000001.1	NZ_CANCXF010000001.1_1	238124	241196	GTTGTATTGATGTCAAAATTCAGAACGTACGAAAAC	47	36	30	100	42.5	0	TRUE	Unknown	II-A	0.592	NZ_CANCXF010000001.1	NZ_CANCXF010000001.1@7	241238	247002	II-A	1	1	II-A	9	['Csn2_2_CAS-II-A', 'Cas2_5_CAS-I-II-III-IV-V-VI', 'Cas1_4_CAS-I-II-III-IV-V-VI', 'Cas9_0_II']	[225, 226, 227, 228]	['2.80e-50', '1.30e-33', '2.70e-87', '2.10e-147']	[0.994, 0.972, 0.905, 0.717]	[0.939, 0.914, 1.0, 0.982]	-1	-1	GTTTTCGTACGTTCTGAATTTTGACATCAATACAAC
Ligilactobacillus	aviarius	Unknown	GCF_001654615.1	NZ_LWUD01000051.1	NZ_LWUD01000051.1@2	[79984, 86103]	II-A	['NZ_LWUD01000051.1_1']	[30]	II-A	['II-A']	NZ_LWUD01000051.1	NZ_LWUD01000051.1_1	76090	79954	GTACTTAAACTTATTGATTTAACATCCTTCTGAAAC	59	36	30	98.7	42	0	TRUE	II-A	II-A	0.983	NZ_LWUD01000051.1	NZ_LWUD01000051.1@2	79984	86103	II-A	1	1	II-A	9	['Csn2_3_CAS-II-A', 'Cas2_9_CAS-I-II-III-IV-V-VI', 'Cas1_4_CAS-I-II-III-IV-V-VI', 'Cas9_0_II']	[71, 72, 73, 74]	['1.10e-74', '5.00e-56', '8.80e-88', '4.70e-177']	[0.982, 0.99, 0.888, 0.761]	[1.0, 1.0, 0.996, 0.977]	-1	-1	GTTTCAGAAGGATGTTAAATCAATAAGTTTAAGTAC
Ligilactobacillus	ruminis	Unknown	GCF_027691955.1	NZ_JAQEZR010000001.1	NZ_JAQEZR010000001.1@1	[38820, 45007]	II-A	['NZ_JAQEZR010000001.1_1']	[31]	II-A	['Unknown']	NZ_JAQEZR010000001.1	NZ_JAQEZR010000001.1_1	45038	45934	GTTTCAGCTGGATGTCATATCAATGATGTTATGAAC	14	36	30.2	95.3	42	0.2	TRUE	Unknown	II-C	0.37	NZ_JAQEZR010000001.1	NZ_JAQEZR010000001.1@1	38820	45007	II-A	1	1	II-A	9	['Cas9_0_II', 'Cas1_4_CAS-I-II-III-IV-V-VI', 'Cas2_9_CAS-I-II-III-IV-V-VI', 'Csn2_3_CAS-II-A']	[34, 35, 36, 37]	['5.30e-172', '1.00e-87', '8.20e-53', '2.70e-78']	[0.755, 0.889, 0.945, 0.986]	[0.969, 0.996, 1.0, 1.0]	1	1	GTTTCAGCTGGATGTCATATCAATGATGTTATGAAC
Ligilactobacillus	agilis	Unknown	GCF_012490125.1	NZ_BLAR01000059.1	NZ_BLAR01000059.1@2	[22762, 28876]	II-A	['NZ_BLAR01000059.1_5']	[28]	II-A	['II-A']	NZ_BLAR01000059.1	NZ_BLAR01000059.1_5	21313	22734	GTACTAAACATCATTGATTTAACATACTTCTGAGAC	22	36	30	99.5	42.9	0	TRUE	II-A	II-A	0.938	NZ_BLAR01000059.1	NZ_BLAR01000059.1@2	22762	28876	II-A	1	1	II-A	9	['Csn2_3_CAS-II-A', 'Cas2_9_CAS-I-II-III-IV-V-VI', 'Cas1_4_CAS-I-II-III-IV-V-VI', 'Cas9_0_II']	[23, 24, 25, 26]	['1.80e-70', '6.10e-55', '8.00e-87', '3.40e-160']	[0.982, 0.99, 0.884, 0.846]	[1.0, 1.0, 0.993, 0.983]	-1	-1	GTCTCAGAAGTATGTTAAATCAATGATGTTTAGTAC
Ligilactobacillus	pobuzihii	Unknown	GCF_017169535.1	NZ_WNWO01000027.1	NZ_WNWO01000027.1@1	[41247, 47407]	II-A	['NZ_WNWO01000027.1_1']	[52]	II-A	['Unknown']	NZ_WNWO01000027.1	NZ_WNWO01000027.1_1	40434	41195	GAGATCTACCTTATTGATATAACGTCTTTCTAAAAC	12	36	30	98.2	43.3	0	TRUE	Unknown	III-B	0.256	NZ_WNWO01000027.1	NZ_WNWO01000027.1@1	41247	47407	II-A	1	1	II-A	9	['Csn2_3_CAS-II-A', 'Cas2_9_CAS-I-II-III-IV-V-VI', 'Cas1_4_CAS-I-II-III-IV-V-VI', 'Cas9_0_II']	[41, 42, 43, 44]	['7.30e-76', '1.90e-55', '1.60e-86', '1.50e-177']	[0.987, 0.944, 0.887, 0.749]	[1.0, 1.0, 0.996, 0.975]	-1	-1	GTTTTAGAAAGACGTTATATCAATAAGGTAGATCTC
Ligilactobacillus	aviarius	Unknown	GCF_947381765.1	NZ_CANCWU010000002.1	NZ_CANCWU010000002.1@1	[1425, 7544]	II-A	['NZ_CANCWU010000002.1_1']	[30]	II-A	['II-A']	NZ_CANCWU010000002.1	NZ_CANCWU010000002.1_1	40	1395	GTACTTAAACTTATTGATTTAACATCCTTCTGAAAC	21	36	30	100	41.6	0	TRUE	II-A	II-A	0.983	NZ_CANCWU010000002.1	NZ_CANCWU010000002.1@1	1425	7544	II-A	1	1	II-A	9	['Csn2_3_CAS-II-A', 'Cas2_9_CAS-I-II-III-IV-V-VI', 'Cas1_4_CAS-I-II-III-IV-V-VI', 'Cas9_0_II']	[1, 2, 3, 4]	['1.20e-73', '1.80e-56', '8.90e-88', '8.90e-177']	[0.982, 0.99, 0.888, 0.761]	[1.0, 1.0, 0.996, 0.977]	-1	-1	GTTTCAGAAGGATGTTAAATCAATAAGTTTAAGTAC
Ligilactobacillus	aviarius	Unknown	GCF_947381845.1	NZ_CANCXH010000002.1	NZ_CANCXH010000002.1@2	[53548, 59312]	II-A	['NZ_CANCXH010000002.1_1']	[42]	II-A	['Unknown']	NZ_CANCXH010000002.1	NZ_CANCXH010000002.1_1	51952	53506	GTTGTATTGATGTCAAAATTCAGAACGTACGAAAAC	24	36	30	99.5	41.9	0	TRUE	Unknown	II-A	0.592	NZ_CANCXH010000002.1	NZ_CANCXH010000002.1@2	53548	59312	II-A	1	1	II-A	9	['Csn2_2_CAS-II-A', 'Cas2_5_CAS-I-II-III-IV-V-VI', 'Cas1_4_CAS-I-II-III-IV-V-VI', 'Cas9_0_II']	[54, 55, 56, 57]	['3.20e-50', '1.70e-33', '2.70e-87', '2.50e-148']	[0.994, 0.972, 0.905, 0.733]	[0.939, 0.914, 1.0, 0.982]	-1	-1	GTTTTCGTACGTTCTGAATTTTGACATCAATACAAC
Ligilactobacillus	ruminis	Unknown	GCF_027666745.1	NZ_JAQEHE010000001.1	NZ_JAQEHE010000001.1@6	[181286, 187534]	II-A	['NZ_JAQEHE010000001.1_1']	[30]	II-A	['Unknown']	NZ_JAQEHE010000001.1	NZ_JAQEHE010000001.1_1	187564	189314	GTTTCAGCTGGATGTCATATCAATGATGTTATGAAC	27	36	30	98.5	42	0	TRUE	Unknown	II-C	0.37	NZ_JAQEHE010000001.1	NZ_JAQEHE010000001.1@6	181286	187534	II-A	1	1	II-A	9	['Cas9_0_II', 'Cas1_4_CAS-I-II-III-IV-V-VI', 'Cas2_9_CAS-I-II-III-IV-V-VI', 'Csn2_3_CAS-II-A']	[173, 174, 175, 176]	['4.70e-171', '4.70e-88', '2.10e-27', '2.20e-78']	[0.747, 0.889, 0.74, 0.986]	[0.967, 0.996, 0.535, 1.0]	1	1	GTTTCAGCTGGATGTCATATCAATGATGTTATGAAC
Ligilactobacillus	agilis	Unknown	GCF_027674925.1	NZ_JAQDUA010000008.1	NZ_JAQDUA010000008.1@1	[15670, 21782]	II-A	['NZ_JAQDUA010000008.1_2']	[28]	II-A	['II-A']	NZ_JAQDUA010000008.1	NZ_JAQDUA010000008.1_2	10981	15642	GTACTAAACATCATTGATTTAACATACTTCTGAGAC	71	36	30.1	99.7	42.3	0	TRUE	II-A	II-A	0.938	NZ_JAQDUA010000008.1	NZ_JAQDUA010000008.1@1	15670	21782	II-A	1	1	II-A	9	['Csn2_3_CAS-II-A', 'Cas2_9_CAS-I-II-III-IV-V-VI', 'Cas1_4_CAS-I-II-III-IV-V-VI', 'Cas9_0_II']	[11, 12, 13, 14]	['3.00e-70', '5.80e-55', '2.90e-87', '6.40e-163']	[0.982, 0.99, 0.884, 0.88]	[1.0, 1.0, 0.993, 0.983]	-1	-1	GTCTCAGAAGTATGTTAAATCAATGATGTTTAGTAC
Ligilactobacillus	ruminis	Unknown	GCF_027669785.1	NZ_JAQECW010000017.1	NZ_JAQECW010000017.1@2	[25644, 31831]	II-A	['NZ_JAQECW010000017.1_1']	[31]	II-A	['Unknown']	NZ_JAQECW010000017.1	NZ_JAQECW010000017.1_1	23657	25613	GTTCATAACATCATTGATATGACATCCAGCTGAAAC	30	36	30.2	97.8	42.7	0.1	TRUE	Unknown	II-C	0.37	NZ_JAQECW010000017.1	NZ_JAQECW010000017.1@2	25644	31831	II-A	1	1	II-A	9	['Csn2_3_CAS-II-A', 'Cas2_9_CAS-I-II-III-IV-V-VI', 'Cas1_4_CAS-I-II-III-IV-V-VI', 'Cas9_0_II']	[28, 29, 30, 31]	['2.70e-78', '8.20e-53', '2.50e-87', '4.70e-173']	[0.986, 0.945, 0.889, 0.754]	[1.0, 1.0, 0.996, 0.967]	-1	-1	GTTTCAGCTGGATGTCATATCAATGATGTTATGAAC
Ligilactobacillus	saerimneri	Unknown	GCF_018917225.1	NZ_JAHLOG010000001.1	NZ_JAHLOG010000001.1@6	[460232, 471692]	II-A	['NZ_JAHLOG010000001.1_3']	[32]	II-A	['Unknown']	NZ_JAHLOG010000001.1	NZ_JAHLOG010000001.1_3	459901	460200	GTACATTATCCATTTGCTTTGCCAGGCTACTAAAAC	5	36	30	95.8	38.6	0	TRUE	Unknown	II-A	0.622	NZ_JAHLOG010000001.1	NZ_JAHLOG010000001.1@6	460232	471692	II-A	1	1	II-A	9	['Csn2_3_CAS-II-A', 'Cas2_9_CAS-I-II-III-IV-V-VI', 'Cas1_4_CAS-I-II-III-IV-V-VI', 'Cas9_0_II', 'Cas3_0_CAS-I']	[470, 471, 472, 473, 477]	['1.00e-53', '1.70e-44', '3.10e-80', '2.40e-152', '5.50e-14']	[0.982, 0.944, 0.884, 0.805, 0.661]	[0.995, 1.0, 0.993, 0.97, 0.884]	-1	-1	GTTTTAGTAGCCTGGCAAAGCAAATGGATAATGTAC
Ligilactobacillus	ruminis	Unknown	GCF_028322825.1	NZ_JAQLUP010000001.1	NZ_JAQLUP010000001.1@2	[43099, 49286]	II-A	['NZ_JAQLUP010000001.1_1']	[31]	II-A	['Unknown']	NZ_JAQLUP010000001.1	NZ_JAQLUP010000001.1_1	49317	50873	GTTTCAGCTGGATGTCATATCAATGATGTTATGAAC	24	36	30.1	97.3	41.6	0.1	TRUE	Unknown	II-C	0.37	NZ_JAQLUP010000001.1	NZ_JAQLUP010000001.1@2	43099	49286	II-A	1	1	II-A	9	['Cas9_0_II', 'Cas1_4_CAS-I-II-III-IV-V-VI', 'Cas2_9_CAS-I-II-III-IV-V-VI', 'Csn2_3_CAS-II-A']	[38, 39, 40, 41]	['5.90e-173', '1.00e-87', '8.10e-53', '2.70e-78']	[0.755, 0.889, 0.945, 0.986]	[0.969, 0.996, 1.0, 1.0]	1	1	GTTTCAGCTGGATGTCATATCAATGATGTTATGAAC
Ligilactobacillus	agilis	Unknown	GCF_027724045.1	NZ_JAQDSV010000006.1	NZ_JAQDSV010000006.1@1	[16244, 22356]	II-A	['NZ_JAQDSV010000006.1_1', 'NZ_JAQDSV010000006.1_2']	[744, 34]	II-A	['II-A', 'I-B']	NZ_JAQDSV010000006.1	NZ_JAQDSV010000006.1_1	10975	15500	GTACTAAACATCATTGATTTAACATACTTCTGAGAC	69	36	30	99.7	43	0	TRUE	II-A	II-A	0.938	NZ_JAQDSV010000006.1	NZ_JAQDSV010000006.1@1	16244	22356	II-A	1	1	II-A	9	['Csn2_3_CAS-II-A', 'Cas2_9_CAS-I-II-III-IV-V-VI', 'Cas1_4_CAS-I-II-III-IV-V-VI', 'Cas9_0_II']	[14, 15, 16, 17]	['3.00e-70', '5.80e-55', '2.90e-87', '6.40e-163']	[0.982, 0.99, 0.884, 0.88]	[1.0, 1.0, 0.993, 0.983]	-1	-1	GTCTCAGAAGTATGTTAAATCAATGATGTTTAGTAC
Ligilactobacillus	ruminis	Unknown	GCF_902374165.1	NZ_CABKOX010000001.1	NZ_CABKOX010000001.1@12	[564237, 570489]	II-A	['NZ_CABKOX010000001.1_3']	[31]	II-A	['Unknown']	NZ_CABKOX010000001.1	NZ_CABKOX010000001.1_3	562517	564206	GTTCATAACATCATTGATATGACATCCAGCTGAAAC	26	36	30.2	97.5	41.9	0.1	TRUE	Unknown	II-C	0.37	NZ_CABKOX010000001.1	NZ_CABKOX010000001.1@12	564237	570489	II-A	1	1	II-A	9	['Csn2_3_CAS-II-A', 'Cas2_9_CAS-I-II-III-IV-V-VI', 'Cas1_4_CAS-I-II-III-IV-V-VI', 'Cas9_0_II']	[572, 573, 574, 575]	['6.20e-78', '7.90e-53', '6.20e-88', '9.40e-168']	[0.986, 0.945, 0.889, 0.776]	[1.0, 1.0, 0.996, 0.967]	-1	-1	GTTTCAGCTGGATGTCATATCAATGATGTTATGAAC
Ligilactobacillus	agilis	Unknown	GCF_025311455.1	NZ_CP104396.1	NZ_CP104396.1@50	[1927317, 1933429]	II-A	['NZ_CP104396.1_5']	[28]	II-A	['II-A']	NZ_CP104396.1	NZ_CP104396.1_5	1924942	1927289	GTACTAAACATCATTGATTTAACATACTTCTGAGAC	36	36	30.1	99.4	41.8	0	TRUE	II-A	II-A	0.938	NZ_CP104396.1	NZ_CP104396.1@50	1927317	1933429	II-A	1	1	II-A	9	['Csn2_3_CAS-II-A', 'Cas2_9_CAS-I-II-III-IV-V-VI', 'Cas1_4_CAS-I-II-III-IV-V-VI', 'Cas9_0_II']	[1827, 1828, 1829, 1830]	['1.80e-70', '6.10e-55', '2.90e-87', '4.90e-162']	[0.982, 0.99, 0.884, 0.88]	[1.0, 1.0, 0.993, 0.983]	-1	-1	GTCTCAGAAGTATGTTAAATCAATGATGTTTAGTAC
Ligilactobacillus	agilis	Unknown	GCF_027675035.1	NZ_JAQDTS010000010.1	NZ_JAQDTS010000010.1@1	[15729, 21841]	II-A	['NZ_JAQDTS010000010.1_1']	[28]	II-A	['II-A']	NZ_JAQDTS010000010.1	NZ_JAQDTS010000010.1_1	10975	15701	GTACTAAACATCATTGATTTAACATACTTCTGAGAC	72	36	30.1	99.7	42.1	0	TRUE	II-A	II-A	0.938	NZ_JAQDTS010000010.1	NZ_JAQDTS010000010.1@1	15729	21841	II-A	1	1	II-A	9	['Csn2_3_CAS-II-A', 'Cas2_9_CAS-I-II-III-IV-V-VI', 'Cas1_4_CAS-I-II-III-IV-V-VI', 'Cas9_0_II']	[11, 12, 13, 14]	['2.90e-70', '5.80e-55', '2.80e-87', '6.30e-163']	[0.982, 0.99, 0.884, 0.88]	[1.0, 1.0, 0.993, 0.983]	-1	-1	GTCTCAGAAGTATGTTAAATCAATGATGTTTAGTAC
Ligilactobacillus	agilis	Unknown	GCF_030215265.1	NZ_JASOLP010000021.1	NZ_JASOLP010000021.1@1	[20738, 26850]	II-A	['NZ_JASOLP010000021.1_3']	[28]	II-A	['II-A']	NZ_JASOLP010000021.1	NZ_JASOLP010000021.1_3	26878	28565	GTCTCAGAAGTATGTTAAATCAATGATGTTTAGTAC	26	36	30.1	100	41.6	0.1	TRUE	II-A	II-A	0.938	NZ_JASOLP010000021.1	NZ_JASOLP010000021.1@1	20738	26850	II-A	1	1	II-A	9	['Cas9_0_II', 'Cas1_4_CAS-I-II-III-IV-V-VI', 'Cas2_9_CAS-I-II-III-IV-V-VI', 'Csn2_3_CAS-II-A']	[23, 24, 25, 26]	['7.70e-161', '9.00e-87', '6.20e-55', '1.60e-70']	[0.88, 0.884, 0.99, 0.982]	[0.983, 0.993, 1.0, 1.0]	1	1	GTCTCAGAAGTATGTTAAATCAATGATGTTTAGTAC
Ligilactobacillus	salitolerans	Unknown	GCF_003864415.1	NZ_BFFP01000008.1	NZ_BFFP01000008.1@4	[46402, 52371]	II-A	['NZ_BFFP01000008.1_1']	[76]	II-A	['Unknown']	NZ_BFFP01000008.1	NZ_BFFP01000008.1_1	52447	54530	GTTTCTGTACCCTTAAAGATTTAACAATGGTAAAAC	32	36	30.1	99.3	42.3	0.1	TRUE	Unknown	II-C	0.293	NZ_BFFP01000008.1	NZ_BFFP01000008.1@4	46402	52371	II-A	1	1	II-A	9	['Cas9_0_II', 'Cas1_4_CAS-I-II-III-IV-V-VI', 'Cas2_5_CAS-I-II-III-IV-V-VI', 'Csn2_2_CAS-II-A']	[40, 41, 42, 43]	['4.90e-145', '8.60e-91', '3.50e-32', '1.20e-63']	[0.708, 0.914, 0.944, 0.986]	[0.939, 1.0, 0.879, 1.0]	1	1	GTTTCTGTACCCTTAAAGATTTAACAATGGTAAAAC
Ligilactobacillus	saerimneri	Unknown	GCF_963557205.1	NZ_CAUWBC010000034.1	NZ_CAUWBC010000034.1@1	[2635, 10499]	II-A	['NZ_CAUWBC010000034.1_1']	[0]	II-A	['Unknown']	NZ_CAUWBC010000034.1	NZ_CAUWBC010000034.1_1	4904	6984	GTTTTTGTACTCTGAAGAACTTAGTAATGGAATAAC	32	36	30	100	40.6	0	TRUE	Unknown	II-C	0.457	NZ_CAUWBC010000034.1	NZ_CAUWBC010000034.1@1	2635	10499	II-A	1	1	II-A	9	['Cas1_4_CAS-I-II-III-IV-V-VI', 'Cas2_5_CAS-I-II-III-IV-V-VI', 'Csn2_2_CAS-II-A', 'Cas9_0_II']	[4, 5, 6, 7]	['4.60e-85', '8.20e-33', '1.30e-47', '2.40e-134']	[0.898, 0.935, 0.988, 0.677]	[0.996, 0.871, 0.997, 0.941]	1	1	GTTTTTGTACTCTGAAGAACTTAGTAATGGAATAAC
Ligilactobacillus	agilis	Unknown	GCF_027674985.1	NZ_JAQDTV010000017.1	NZ_JAQDTV010000017.1@1	[2445, 8557]	II-A	['NZ_JAQDTV010000017.1_1']	[28]	II-A	['II-A']	NZ_JAQDTV010000017.1	NZ_JAQDTV010000017.1_1	6	2417	GTACTAAACATCATTGATTTAACATACTTCTGAGAC	37	36	30	100	44.4	0	TRUE	II-A	II-A	0.938	NZ_JAQDTV010000017.1	NZ_JAQDTV010000017.1@1	2445	8557	II-A	1	1	II-A	9	['Csn2_3_CAS-II-A', 'Cas2_9_CAS-I-II-III-IV-V-VI', 'Cas1_4_CAS-I-II-III-IV-V-VI', 'Cas9_0_II']	[3, 4, 5, 6]	['3.00e-70', '5.80e-55', '2.90e-87', '6.40e-163']	[0.982, 0.99, 0.884, 0.88]	[1.0, 1.0, 0.993, 0.983]	-1	-1	GTCTCAGAAGTATGTTAAATCAATGATGTTTAGTAC
Ligilactobacillus	pabuli	Unknown	GCF_022836475.1	NZ_BQXH01000006.1	NZ_BQXH01000006.1@2	[21786, 27942]	II-A	['NZ_BQXH01000006.1_3']	[52]	II-A	['Unknown']	NZ_BQXH01000006.1	NZ_BQXH01000006.1_3	20116	21734	GATCAGTACCTTATTGGTTTAACGTCTTTCTAAAAC	25	36	30	98	41	0	TRUE	Unknown	II-A	0.548	NZ_BQXH01000006.1	NZ_BQXH01000006.1@2	21786	27942	II-A	1	1	II-A	9	['Csn2_3_CAS-II-A', 'Cas2_9_CAS-I-II-III-IV-V-VI', 'Cas1_4_CAS-I-II-III-IV-V-VI', 'Cas9_0_II']	[16, 17, 18, 19]	['8.30e-76', '1.20e-53', '7.20e-89', '6.30e-171']	[0.987, 0.944, 0.887, 0.803]	[1.0, 1.0, 0.996, 0.976]	-1	-1	GTTTTAGAAAGACGTTAAACCAATAAGGTACTGATC
Ligilactobacillus	ruminis	ATCC 25644	GCF_000159375.2	NZ_GL833109.1	NZ_GL833109.1@12	[564237, 570489]	II-A	['NZ_GL833109.1_3']	[31]	II-A	['Unknown']	NZ_GL833109.1	NZ_GL833109.1_3	562517	564206	GTTCATAACATCATTGATATGACATCCAGCTGAAAC	26	36	30.2	97.5	41.9	0.1	TRUE	Unknown	II-C	0.37	NZ_GL833109.1	NZ_GL833109.1@12	564237	570489	II-A	1	1	II-A	9	['Csn2_3_CAS-II-A', 'Cas2_9_CAS-I-II-III-IV-V-VI', 'Cas1_4_CAS-I-II-III-IV-V-VI', 'Cas9_0_II']	[572, 573, 574, 575]	['6.20e-78', '7.90e-53', '6.20e-88', '9.40e-168']	[0.986, 0.945, 0.889, 0.776]	[1.0, 1.0, 0.996, 0.967]	-1	-1	GTTTCAGCTGGATGTCATATCAATGATGTTATGAAC
Ligilactobacillus	ruminis	Unknown	GCF_012843605.1	NZ_JABAFM010000001.1	NZ_JABAFM010000001.1@1	[64408, 70589]	II-A	['NZ_JABAFM010000001.1_1']	[31]	II-A	['Unknown']	NZ_JABAFM010000001.1	NZ_JABAFM010000001.1_1	61369	64377	GTTCATAACATCATTGATATGACATCCAGCTGAAAC	46	36	30.1	98.6	41.6	0.1	TRUE	Unknown	II-C	0.37	NZ_JABAFM010000001.1	NZ_JABAFM010000001.1@1	64408	70589	II-A	1	1	II-A	9	['Csn2_3_CAS-II-A', 'Cas2_9_CAS-I-II-III-IV-V-VI', 'Cas1_4_CAS-I-II-III-IV-V-VI', 'Cas9_0_II']	[80, 81, 82, 83]	['1.70e-77', '8.00e-53', '5.50e-88', '3.00e-171']	[0.986, 0.945, 0.889, 0.754]	[1.0, 1.0, 0.996, 0.967]	-1	-1	GTTTCAGCTGGATGTCATATCAATGATGTTATGAAC
Ligilactobacillus	agilis	DSM 20509	GCF_001436215.1	NZ_AYYP01000008.1	NZ_AYYP01000008.1@1	[11931, 18043]	II-A	['NZ_AYYP01000008.1_1']	[28]	II-A	['II-A']	NZ_AYYP01000008.1	NZ_AYYP01000008.1_1	9756	11903	GTACTAAACATCATTGATTTAACATACTTCTGAGAC	33	36	30	99.4	42.2	0	TRUE	II-A	II-A	0.938	NZ_AYYP01000008.1	NZ_AYYP01000008.1@1	11931	18043	II-A	1	1	II-A	9	['Csn2_3_CAS-II-A', 'Cas2_9_CAS-I-II-III-IV-V-VI', 'Cas1_4_CAS-I-II-III-IV-V-VI', 'Cas9_0_II']	[14, 15, 16, 17]	['1.90e-70', '6.20e-55', '3.00e-87', '2.50e-161']	[0.982, 0.99, 0.884, 0.88]	[1.0, 1.0, 0.993, 0.983]	-1	-1	GTCTCAGAAGTATGTTAAATCAATGATGTTTAGTAC
Ligilactobacillus	ruminis	ATCC 25644	GCF_000225845.1	NZ_AFYE01000073.1	NZ_AFYE01000073.1@1	[4155, 10407]	II-A	['NZ_AFYE01000073.1_4']	[31]	II-A	['Unknown']	NZ_AFYE01000073.1	NZ_AFYE01000073.1_4	10438	11200	GTTTCAGCTGGATGTCATATCAATGATGTTATGAAC	12	36	30.1	100	40.9	0.1	TRUE	Unknown	II-C	0.37	NZ_AFYE01000073.1	NZ_AFYE01000073.1@1	4155	10407	II-A	1	1	II-A	9	['Cas9_0_II', 'Cas1_4_CAS-I-II-III-IV-V-VI', 'Cas2_9_CAS-I-II-III-IV-V-VI', 'Csn2_3_CAS-II-A']	[6, 7, 8, 9]	['9.30e-168', '6.20e-88', '7.80e-53', '6.10e-78']	[0.776, 0.889, 0.945, 0.986]	[0.967, 0.996, 1.0, 1.0]	1	1	GTTTCAGCTGGATGTCATATCAATGATGTTATGAAC
Ligilactobacillus	saerimneri	DSM 16049	GCF_001435165.1	NZ_AZFP01000005.1	NZ_AZFP01000005.1@1	[74, 6192]	II-A	['NZ_AZFP01000005.1_1']	[0]	II-A	['Unknown']	NZ_AZFP01000005.1	NZ_AZFP01000005.1_1	2115	2677	GTTTTTGTACTCTGAAGAACTTAGTAATGGAATAAC	9	36	29.9	97.6	43.8	0.1	TRUE	Unknown	II-C	0.457	NZ_AZFP01000005.1	NZ_AZFP01000005.1@1	74	6192	II-A	1	1	II-A	9	['Cas1_4_CAS-I-II-III-IV-V-VI', 'Cas2_5_CAS-I-II-III-IV-V-VI', 'Csn2_2_CAS-II-A', 'Cas9_0_II']	[1, 2, 3, 4]	['1.80e-63', '8.90e-33', '1.40e-47', '1.20e-133']	[0.878, 0.944, 0.988, 0.677]	[0.727, 0.879, 0.997, 0.941]	1	1	GTTTTTGTACTCTGAAGAACTTAGTAATGGAATAAC
Ligilactobacillus	ceti	DSM 22408	GCF_001438785.1	NZ_JQBZ01000025.1	NZ_JQBZ01000025.1@6	[247903, 254042]	II-A	['NZ_JQBZ01000025.1_1']	[42]	II-A	['II-A']	NZ_JQBZ01000025.1	NZ_JQBZ01000025.1_1	254084	255175	GTTTGAGAAGTGTGTTGTTCTCGATAGGTCTTAAAC	17	36	30	99.4	42.5	0	TRUE	II-A	II-A	0.752	NZ_JQBZ01000025.1	NZ_JQBZ01000025.1@6	247903	254042	II-A	1	1	II-A	9	['Cas9_0_II', 'Cas1_4_CAS-I-II-III-IV-V-VI', 'Cas2_9_CAS-I-II-III-IV-V-VI', 'Csn2_0_CAS-II-A']	[247, 248, 249, 250]	['1.90e-171', '5.00e-89', '3.60e-36', '6.70e-55']	[0.771, 0.912, 0.925, 0.969]	[0.964, 1.0, 0.98, 0.991]	1	1	GTTTGAGAAGTGTGTTGTTCTCGATAGGTCTTAAAC
Ligilactobacillus	agilis	Unknown	GCF_020743235.1	NZ_DYVI01000011.1	NZ_DYVI01000011.1@2	[22117, 28232]	II-A	['NZ_DYVI01000011.1_1']	[28]	II-A	['II-A']	NZ_DYVI01000011.1	NZ_DYVI01000011.1_1	21064	22089	GTACTAAACATCATTGATTTAACATACTTCTGAGAC	16	36	30	99.3	41.8	0	TRUE	II-A	II-A	0.938	NZ_DYVI01000011.1	NZ_DYVI01000011.1@2	22117	28232	II-A	1	1	II-A	9	['Csn2_3_CAS-II-A', 'Cas2_9_CAS-I-II-III-IV-V-VI', 'Cas1_4_CAS-I-II-III-IV-V-VI', 'Cas9_0_II']	[23, 24, 25, 26]	['2.20e-70', '4.50e-55', '2.60e-87', '3.50e-160']	[0.982, 0.99, 0.884, 0.855]	[1.0, 1.0, 0.993, 0.983]	-1	-1	GTCTCAGAAGTATGTTAAATCAATGATGTTTAGTAC
Ligilactobacillus	ruminis	Unknown	GCF_025150895.1	NZ_CP102284.1	NZ_CP102284.1@25	[1021403, 1027655]	II-A	['NZ_CP102284.1_1']	[31]	II-A	['Unknown']	NZ_CP102284.1	NZ_CP102284.1_1	1027686	1029837	GTTTCAGCTGGATGTCATATCAATGATGTTATGAAC	33	36	30.1	98	42.7	0.1	TRUE	Unknown	II-C	0.37	NZ_CP102284.1	NZ_CP102284.1@25	1021403	1027655	II-A	1	1	II-A	9	['Cas9_0_II', 'Cas1_4_CAS-I-II-III-IV-V-VI', 'Cas2_9_CAS-I-II-III-IV-V-VI', 'Csn2_3_CAS-II-A']	[969, 970, 971, 972]	['9.70e-168', '6.40e-88', '8.10e-53', '6.30e-78']	[0.776, 0.889, 0.945, 0.986]	[0.967, 0.996, 1.0, 1.0]	1	1	GTTTCAGCTGGATGTCATATCAATGATGTTATGAAC
Ligilactobacillus	ruminis	Unknown	GCF_002076355.1	NZ_MRYP01000001.1	NZ_MRYP01000001.1@7	[137090, 144393]	III-A	['NZ_MRYP01000001.1_2']	[761]	III-A	['III-A']	NZ_MRYP01000001.1	NZ_MRYP01000001.1_2	135341	136329	GATAATTACCTATCTCCGAGTGAAGGAGACGAAAAC	14	36	37.3	96.5	42.6	0.4	TRUE	III-A	III-A	0.787	NZ_MRYP01000001.1	NZ_MRYP01000001.1@7	137090	144393	III-A	1		III-A	17	['Cas6_8_CAS-I-II-III-IV-V-VI', 'Cas10_1_CAS-III', 'Csm2gr11_7_CAS-III-A', 'Csm3gr7_1_CAS-III-A-III-D', 'Csm4gr5_1_CAS-III-A', 'Csm5gr7_1_CAS-III-A-III-D', 'Cas1_0_II', 'Cas2_0_CAS-I-II-III-IV-V-VI']	[129, 130, 131, 132, 133, 134, 135, 136]	['4.50e-27', '3.30e-157', '1.30e-19', '3.00e-70', '3.10e-36', '1.80e-32', '2.00e-80', '4.20e-22']	[0.871, 0.829, 0.877, 0.924, 0.971, 0.902, 0.917, 0.853]	[0.818, 0.997, 0.982, 0.981, 0.99, 0.789, 0.993, 0.922]	1		GATAATTACCTATCTCCGAGTGAAGGAGACGAAAAC
Ligilactobacillus	ruminis	Unknown	GCF_027672425.1	NZ_JAQDYK010000015.1	NZ_JAQDYK010000015.1@1	[31495, 38801]	III-A	['NZ_JAQDYK010000015.1_3']	[482]	III-A	['III-A']	NZ_JAQDYK010000015.1	NZ_JAQDYK010000015.1_3	30251	31013	GATTATTACCTATCTCCGAGTTAAGGAGACGAAAAC	11	36	36.7	97.2	42.2	0.4	TRUE	III-A	III-A	0.815	NZ_JAQDYK010000015.1	NZ_JAQDYK010000015.1@1	31495	38801	III-A	1		III-A	17	['Cas6_0_CAS-I-II-III-IV-V-VI', 'Cas10_1_CAS-III', 'Csm2gr11_7_CAS-III-A', 'Csm3gr7_1_CAS-III-A-III-D', 'Csm4gr5_1_CAS-III-A', 'Csm5gr7_1_CAS-III-A-III-D', 'Cas1_0_II', 'Cas2_0_CAS-I-II-III-IV-V-VI']	[27, 28, 29, 30, 31, 32, 33, 34]	['5.60e-23', '7.70e-158', '5.30e-20', '1.40e-72', '1.80e-37', '1.60e-29', '3.90e-82', '3.30e-22']	[0.742, 0.824, 0.88, 0.924, 0.971, 0.902, 0.917, 0.861]	[0.887, 0.995, 0.991, 0.981, 0.99, 0.789, 0.993, 0.911]	1		GATTATTACCTATCTCCGAGTTAAGGAGACGAAAAC
Ligilactobacillus	ruminis	DSM 20403 = NBRC 102161	GCF_900113455.1	NZ_FOPI01000003.1	NZ_FOPI01000003.1@7	[136843, 144146]	III-A	['NZ_FOPI01000003.1-2_3']	[773]	III-A	['III-A']	NZ_FOPI01000003.1	NZ_FOPI01000003.1-2_3	135897	136070	GATAATTACCTATCTCCGAGTGAAGGAGACGAAAAC	3	32	39	77.8	52.9	0	TRUE	III-A	III-A	0.787	NZ_FOPI01000003.1	NZ_FOPI01000003.1@7	136843	144146	III-A	1		III-A	17	['Cas6_8_CAS-I-II-III-IV-V-VI', 'Cas10_1_CAS-III', 'Csm2gr11_7_CAS-III-A', 'Csm3gr7_1_CAS-III-A-III-D', 'Csm4gr5_1_CAS-III-A', 'Csm5gr7_1_CAS-III-A-III-D', 'Cas1_0_II', 'Cas2_0_CAS-I-II-III-IV-V-VI']	[130, 131, 132, 133, 134, 135, 136, 137]	['4.50e-27', '3.20e-157', '1.30e-19', '3.00e-70', '3.10e-36', '1.80e-32', '2.00e-80', '4.10e-22']	[0.871, 0.829, 0.877, 0.924, 0.971, 0.902, 0.917, 0.853]	[0.818, 0.997, 0.982, 0.981, 0.99, 0.789, 0.993, 0.922]	1		GATAATTACCTATCTCCGAGTGAAGGAGACGAAAAC
Ligilactobacillus	ruminis	Unknown	GCF_021531215.1	NZ_JADYTQ010000001.1	NZ_JADYTQ010000001.1@6	[150632, 157933]	III-A	['NZ_JADYTQ010000001.1_2']	[760]	III-A	['III-A']	NZ_JADYTQ010000001.1	NZ_JADYTQ010000001.1_2	148299	149872	GATAATTACCTATCTCCGAGTGAAGGAGACGAAAAC	22	36	37.2	97.3	43.9	0.4	TRUE	III-A	III-A	0.787	NZ_JADYTQ010000001.1	NZ_JADYTQ010000001.1@6	150632	157933	III-A	1		III-A	17	['Cas6_8_CAS-I-II-III-IV-V-VI', 'Cas10_1_CAS-III', 'Csm2gr11_7_CAS-III-A', 'Csm3gr7_1_CAS-III-A-III-D', 'Csm4gr5_1_CAS-III-A', 'Csm5gr7_0_CAS-III-A-III-D', 'Cas1_0_II', 'Cas2_0_CAS-I-II-III-IV-V-VI']	[164, 165, 166, 167, 168, 169, 170, 171]	['4.50e-26', '3.20e-157', '1.50e-19', '4.30e-70', '9.00e-37', '1.10e-30', '6.10e-81', '4.20e-22']	[0.871, 0.829, 0.877, 0.924, 0.971, 0.621, 0.921, 0.853]	[0.818, 0.997, 0.982, 0.981, 0.99, 0.529, 0.996, 0.922]	1		GATAATTACCTATCTCCGAGTGAAGGAGACGAAAAC
Ligilactobacillus	agilis	Unknown	GCF_030373825.1	NZ_JAUDED010000054.1	NZ_JAUDED010000054.1@1	[1968, 8877]	III-A	['NZ_JAUDED010000054.1_4']	[233]	III-A	['Unknown']	NZ_JAUDED010000054.1	NZ_JAUDED010000054.1_4	1480	1735	GTTTTCGTCTCCTTTAAACGGAGATACATGAATATC	4	36	37.3	87.8	47.4	0.3	TRUE	Unknown	III-A	0.543	NZ_JAUDED010000054.1	NZ_JAUDED010000054.1@1	1968	8877	III-A	1		III-A	17	['Cas2_0_I-II-III', 'Cas1_0_II', 'Csm5gr7_1_CAS-III-A-III-D', 'Csm4gr5_1_CAS-III-A', 'Csm3gr7_1_CAS-III-A-III-D', 'Csm2_0_IIIA', 'Cas10_1_CAS-III', 'Cas6_0_CAS-I-II-III-IV-V-VI']	[4, 5, 6, 7, 8, 9, 10, 11]	['4.50e-21', '7.10e-79', '4.20e-28', '1.40e-31', '7.40e-73', '3.50e-20', '9.00e-158', '1.30e-21']	[0.853, 0.918, 0.673, 0.97, 0.912, 0.688, 0.832, 0.878]	[0.885, 0.993, 0.602, 0.956, 0.981, 1.0, 0.997, 0.613]	-1		GATATTCATGTATCTCCGTTTAAAGGAGACGAAAAC
Ligilactobacillus	acidipiscis	Unknown	GCF_029392035.1	NZ_CP113926.1	NZ_CP113926.1@39	[1747011, 1756817]	III-A	['NZ_CP113926.1_1', 'NZ_CP113926.1_2']	[108, 247]	III-A	['III-A', 'III-A']	NZ_CP113926.1	NZ_CP113926.1_1	1746585	1746903	GTTCTCGTCCCCTATTACTGGGGAATATCTATTATC	5	36	34.8	97.8	46.4	0.5	TRUE	III-A	III-A	0.981	NZ_CP113926.1	NZ_CP113926.1@39	1747011	1756817	III-A	1		III-A	18	['Csm6_1_CAS-III', 'Csm6_1_CAS-III', 'Csm5gr7_0_CAS-III-A-III-D', 'Csm4gr5_1_CAS-III-A', 'Csm3gr7_1_CAS-III-A-III-D', 'Csm2gr11_7_CAS-III-A', 'Cas10_1_CAS-III', 'Cas6_8_CAS-I-II-III-IV-V-VI', 'Cas2_0_I-II-III', 'Cas1_0_II']	[1612, 1613, 1614, 1615, 1616, 1617, 1618, 1619, 1620, 1621]	['2.90e-46', '1.30e-39', '9.50e-28', '2.70e-37', '3.40e-75', '7.80e-25', '1.50e-139', '3.90e-28', '2.40e-23', '1.60e-79']	[0.866, 0.848, 0.733, 0.831, 0.892, 0.78, 0.772, 0.903, 0.892, 0.921]	[1.0, 0.978, 0.633, 0.746, 0.949, 0.982, 0.931, 0.818, 0.927, 0.996]	-1		GATAATAGATATTCCCCAGTAATAGGGGACGAGAAC
Ligilactobacillus	ruminis	DSM 20403 = NBRC 102161	GCF_001591905.1	NZ_BCVU01000001.1	NZ_BCVU01000001.1@1	[6082, 13385]	III-A	['NZ_BCVU01000001.1_1']	[761]	III-A	['III-A']	NZ_BCVU01000001.1	NZ_BCVU01000001.1_1	14146	15134	GTTTTCGTCTCCTTCACTCGGAGATAGGTAATTATC	14	36	37.3	96.5	42.6	0.4	TRUE	III-A	III-A	0.787	NZ_BCVU01000001.1	NZ_BCVU01000001.1@1	6082	13385	III-A	1		III-A	17	['Cas2_0_CAS-I-II-III-IV-V-VI', 'Cas1_0_II', 'Csm5gr7_1_CAS-III-A-III-D', 'Csm4gr5_1_CAS-III-A', 'Csm3gr7_1_CAS-III-A-III-D', 'Csm2gr11_7_CAS-III-A', 'Cas10_1_CAS-III', 'Cas6_8_CAS-I-II-III-IV-V-VI']	[8, 9, 10, 11, 12, 13, 14, 15]	['4.00e-22', '2.00e-80', '1.70e-32', '2.90e-36', '2.90e-70', '1.30e-19', '3.10e-157', '4.30e-27']	[0.853, 0.917, 0.902, 0.971, 0.924, 0.877, 0.829, 0.871]	[0.922, 0.993, 0.789, 0.99, 0.981, 0.982, 0.997, 0.818]	-1		GATAATTACCTATCTCCGAGTGAAGGAGACGAAAAC
Ligilactobacillus	ruminis	Unknown	GCF_002076375.1	NZ_MRYQ01000002.1	NZ_MRYQ01000002.1@3	[134370, 141673]	III-A	['NZ_MRYQ01000002.1_1']	[761]	III-A	['III-A']	NZ_MRYQ01000002.1	NZ_MRYQ01000002.1_1	142434	143493	GTTTTCGTCTCCTTCACTCGGAGATAGGTAATTATC	15	36	37.1	96.7	44	0.6	TRUE	III-A	III-A	0.787	NZ_MRYQ01000002.1	NZ_MRYQ01000002.1@3	134370	141673	III-A	1		III-A	17	['Cas2_0_CAS-I-II-III-IV-V-VI', 'Cas1_0_II', 'Csm5gr7_1_CAS-III-A-III-D', 'Csm4gr5_1_CAS-III-A', 'Csm3gr7_1_CAS-III-A-III-D', 'Csm2gr11_7_CAS-III-A', 'Cas10_1_CAS-III', 'Cas6_8_CAS-I-II-III-IV-V-VI']	[130, 131, 132, 133, 134, 135, 136, 137]	['4.10e-22', '2.00e-80', '1.00e-31', '2.90e-36', '4.10e-70', '1.50e-19', '8.40e-158', '1.00e-25']	[0.853, 0.917, 0.902, 0.971, 0.924, 0.877, 0.829, 0.867]	[0.922, 0.993, 0.789, 0.99, 0.981, 0.982, 0.997, 0.815]	-1		GATAATTACCTATCTCCGAGTGAAGGAGACGAAAAC
Ligilactobacillus	ruminis	DSM 20403 = NBRC 102161	GCF_001436475.1	NZ_AYYL01000001.1	NZ_AYYL01000001.1@1	[5773, 13076]	III-A	['NZ_AYYL01000001.1_1']	[761]	III-A	['III-A']	NZ_AYYL01000001.1	NZ_AYYL01000001.1_1	13837	14825	GTTTTCGTCTCCTTCACTCGGAGATAGGTAATTATC	14	36	37.3	96.5	42.6	0.4	TRUE	III-A	III-A	0.787	NZ_AYYL01000001.1	NZ_AYYL01000001.1@1	5773	13076	III-A	1		III-A	17	['Cas2_0_CAS-I-II-III-IV-V-VI', 'Cas1_0_II', 'Csm5gr7_1_CAS-III-A-III-D', 'Csm4gr5_1_CAS-III-A', 'Csm3gr7_1_CAS-III-A-III-D', 'Csm2gr11_7_CAS-III-A', 'Cas10_1_CAS-III', 'Cas6_8_CAS-I-II-III-IV-V-VI']	[8, 9, 10, 11, 12, 13, 14, 15]	['4.00e-22', '2.00e-80', '1.70e-32', '3.00e-36', '2.90e-70', '1.30e-19', '3.10e-157', '4.40e-27']	[0.853, 0.917, 0.902, 0.971, 0.924, 0.877, 0.829, 0.871]	[0.922, 0.993, 0.789, 0.99, 0.981, 0.982, 0.997, 0.818]	-1		GATAATTACCTATCTCCGAGTGAAGGAGACGAAAAC
Ligilactobacillus	agilis	Unknown	GCF_030215265.1	NZ_JASOLP010000033.1	NZ_JASOLP010000033.1@2	[9034, 16282]	III-A	['NZ_JASOLP010000033.1_4']	[234]	III-A	['III-A']	NZ_JASOLP010000033.1	NZ_JASOLP010000033.1_4	8251	8800	GTTTTCGTCTCCTTTAAACGGAGATACATAAATATC	8	36	37.4	93.9	44.4	0.7	TRUE	III-A	III-A	0.938	NZ_JASOLP010000033.1	NZ_JASOLP010000033.1@2	9034	16282	III-A	1		III-A	17	['Cas2_0_I-II-III', 'Cas1_0_II', 'Csm5gr7_1_CAS-III-A-III-D', 'Csm4gr5_1_CAS-III-A', 'Csm3gr7_1_CAS-III-A-III-D', 'Csm2_0_IIIA', 'Cas10_1_CAS-III', 'Cas6_8_CAS-I-II-III-IV-V-VI']	[12, 13, 14, 15, 16, 17, 18, 19]	['6.50e-22', '3.70e-79', '3.60e-28', '1.10e-32', '7.80e-73', '3.10e-20', '1.80e-156', '7.10e-24']	[0.853, 0.918, 0.715, 0.97, 0.912, 0.78, 0.832, 0.877]	[0.885, 0.993, 0.64, 0.956, 0.981, 1.0, 0.997, 0.811]	-1		GATATTTATGTATCTCCGTTTAAAGGAGACGAAAAC
Ligilactobacillus	pabuli	Unknown	GCF_022836475.1	NZ_BQXH01000002.1	NZ_BQXH01000002.1@2	[66770, 76531]	III-A	['NZ_BQXH01000002.1_1', 'NZ_BQXH01000002.1_2']	[113, 158]	III-A	['III-A', 'Unknown']	NZ_BQXH01000002.1	NZ_BQXH01000002.1_1	66191	66657	GTTCTCGTCCCCTATTATCGGGGAGTACTTAACATT	7	36	35.8	91.8	41.2	0.5	TRUE	III-A	III-A	0.97	NZ_BQXH01000002.1	NZ_BQXH01000002.1@2	66770	76531	III-A	1		III-A	18	['Csm6_1_CAS-III', 'Csm6_1_CAS-III', 'Csm5gr7_0_CAS-III-A-III-D', 'Csm4gr5_1_CAS-III-A', 'Csm3gr7_1_CAS-III-A-III-D', 'Csm2gr11_7_CAS-III-A', 'Cas10_1_CAS-III', 'Cas6_8_CAS-I-II-III-IV-V-VI', 'Cas2_0_I-II-III', 'Cas1_0_II']	[62, 63, 64, 65, 66, 67, 68, 69, 70, 71]	['4.30e-52', '7.90e-43', '1.60e-26', '8.70e-37', '4.60e-78', '1.60e-23', '8.50e-146', '1.10e-28', '6.20e-25', '5.00e-78']	[0.752, 0.853, 0.703, 0.834, 0.901, 0.792, 0.773, 0.906, 0.892, 0.848]	[0.878, 0.983, 0.611, 0.756, 0.958, 0.991, 0.931, 0.811, 0.927, 0.917]	-1		AATGTTAAGTACTCCCCGATAATAGGGGACGAGAAC
Ligilactobacillus	ruminis	Unknown	GCF_001008755.1	NZ_JHAJ01000113.1	NZ_JHAJ01000113.1@2	[16092, 23395]	III-A	['NZ_JHAJ01000113.1_1']	[761]	III-A	['III-A']	NZ_JHAJ01000113.1	NZ_JHAJ01000113.1_1	24156	25144	GTTTTCGTCTCCTTCACTCGGAGATAGGTAATTATC	14	36	37.3	96.5	42.6	0.4	TRUE	III-A	III-A	0.787	NZ_JHAJ01000113.1	NZ_JHAJ01000113.1@2	16092	23395	III-A	1		III-A	17	['Cas2_0_CAS-I-II-III-IV-V-VI', 'Cas1_0_II', 'Csm5gr7_1_CAS-III-A-III-D', 'Csm4gr5_1_CAS-III-A', 'Csm3gr7_1_CAS-III-A-III-D', 'Csm2gr11_7_CAS-III-A', 'Cas10_1_CAS-III', 'Cas6_8_CAS-I-II-III-IV-V-VI']	[17, 18, 19, 20, 21, 22, 23, 24]	['4.10e-22', '2.00e-80', '1.80e-32', '3.00e-36', '3.00e-70', '1.30e-19', '3.20e-157', '4.50e-27']	[0.853, 0.917, 0.902, 0.971, 0.924, 0.877, 0.829, 0.871]	[0.922, 0.993, 0.789, 0.99, 0.981, 0.982, 0.997, 0.818]	-1		GATAATTACCTATCTCCGAGTGAAGGAGACGAAAAC
Ligilactobacillus	ruminis	ATCC 27782	GCF_000224985.1	NC_015975.1	NC_015975.1@19	[1039091, 1046394]	III-A	['NC_015975.1_1']	[761]	III-A	['III-A']	NC_015975.1	NC_015975.1_1	1047155	1048214	GTTTTCGTCTCCTTCACTCGGAGATAGGTAATTATC	15	36	37.1	96.7	44	0.6	TRUE	III-A	III-A	0.787	NC_015975.1	NC_015975.1@19	1039091	1046394	III-A	1		III-A	17	['Cas2_0_CAS-I-II-III-IV-V-VI', 'Cas1_0_II', 'Csm5gr7_1_CAS-III-A-III-D', 'Csm4gr5_1_CAS-III-A', 'Csm3gr7_1_CAS-III-A-III-D', 'Csm2gr11_7_CAS-III-A', 'Cas10_1_CAS-III', 'Cas6_8_CAS-I-II-III-IV-V-VI']	[1015, 1016, 1017, 1018, 1019, 1020, 1021, 1022]	['4.20e-22', '2.00e-80', '1.10e-31', '3.00e-36', '4.20e-70', '1.50e-19', '8.60e-158', '1.00e-25']	[0.853, 0.917, 0.902, 0.971, 0.924, 0.877, 0.829, 0.867]	[0.922, 0.993, 0.789, 0.99, 0.981, 0.982, 0.997, 0.815]	-1		GATAATTACCTATCTCCGAGTGAAGGAGACGAAAAC
Ligilactobacillus	salivarius	Unknown	GCF_001063855.1	NZ_JVAF01000066.1	NZ_JVAF01000066.1@1	[10790, 20037]	I-E	['NZ_JVAF01000066.1_2']	[42]	I-E	['I-E']	NZ_JVAF01000066.1	NZ_JVAF01000066.1_2	20079	21631	GTGTTCCCCATGTATGTGGGGGTGATCC	26	28	33	94.8	43.7	0.1	TRUE	I-E	I-E	0.912	NZ_JVAF01000066.1	NZ_JVAF01000066.1@1	10790	20037	I-E	1	0.5	I-E	24	['Cas3_0_CAS-I', 'Cas8e_1_CAS-I-E', 'Cse2gr11_5_CAS-I-E', 'Cas7_1_CAS-I-E', 'Cas5_0_CAS-I-E', 'Cas6e_2_CAS-I-II-III-IV-V-VI', 'Cas1_0_IE', 'DEDDh_0_CAS-I-II-III-IV-V-VI']	[8, 9, 10, 11, 12, 13, 14, 15]	['8.40e-69', '5.60e-91', '3.90e-47', '1.70e-115', '1.00e-39', '1.10e-50', '1.30e-109', '6.90e-39']	[0.439, 0.906, 0.973, 0.93, 0.69, 0.977, 0.85, 0.534]	[0.989, 0.992, 0.95, 0.986, 0.995, 0.995, 0.993, 0.994]	1	1	GTGTTCCCCATGTATGTGGGGGTGATCC
Ligilactobacillus	salivarius	Unknown	GCF_002289875.1	NZ_LXZA01000028.1	NZ_LXZA01000028.1@1	[12542, 21789]	I-E	['NZ_LXZA01000028.1_1']	[42]	I-E	['Unknown']	NZ_LXZA01000028.1	NZ_LXZA01000028.1_1	21831	22349	GTGTTCCCCATGTATGTGGGGGTGATCCT	9	29	32.2	98.5	43.8	0.2	TRUE	Unknown	I-E	0.612	NZ_LXZA01000028.1	NZ_LXZA01000028.1@1	12542	21789	I-E	1	0.5	I-E	24	['Cas3_0_CAS-I', 'Cas8e_1_CAS-I-E', 'Cse2gr11_5_CAS-I-E', 'Cas7_1_CAS-I-E', 'Cas5_0_CAS-I-E', 'Cas6e_2_CAS-I-II-III-IV-V-VI', 'Cas1_0_IE', 'DEDDh_0_CAS-I-II-III-IV-V-VI']	[8, 9, 10, 11, 12, 13, 14, 15]	['6.70e-69', '6.20e-91', '9.60e-47', '4.70e-116', '1.30e-38', '9.20e-51', '2.30e-109', '7.10e-39']	[0.438, 0.902, 0.973, 0.935, 0.69, 0.977, 0.85, 0.534]	[0.986, 0.992, 0.95, 0.992, 0.995, 0.995, 0.993, 0.994]	1	1	GTGTTCCCCATGTATGTGGGGGTGATCCT
Ligilactobacillus	salivarius	Unknown	GCF_002289785.1	NZ_LXZF01000020.1	NZ_LXZF01000020.1@2	[14810, 24057]	I-E	['NZ_LXZF01000020.1_1']	[42]	I-E	['Unknown']	NZ_LXZF01000020.1	NZ_LXZF01000020.1_1	13947	14768	AGGATCACCCCCACATACATGGGGAACAC	14	29	32	95.6	44	0.1	TRUE	Unknown	I-E	0.612	NZ_LXZF01000020.1	NZ_LXZF01000020.1@2	14810	24057	I-E	1	0.5	I-E	24	['DEDDh_0_CAS-I-II-III-IV-V-VI', 'Cas1_0_IE', 'Cas6e_2_CAS-I-II-III-IV-V-VI', 'Cas5_0_CAS-I-E', 'Cas7_1_CAS-I-E', 'Cse2gr11_5_CAS-I-E', 'Cas8e_1_CAS-I-E', 'Cas3_0_CAS-I']	[16, 17, 18, 19, 20, 21, 22, 23]	['7.80e-39', '2.50e-109', '1.00e-50', '1.40e-38', '5.10e-116', '1.00e-46', '6.70e-91', '7.30e-69']	[0.534, 0.85, 0.977, 0.69, 0.935, 0.973, 0.902, 0.438]	[0.994, 0.993, 0.995, 0.995, 0.992, 0.95, 0.992, 0.986]	-1	-1	GTGTTCCCCATGTATGTGGGGGTGATCCT
Ligilactobacillus	salivarius	Unknown	GCF_024665615.1	NZ_CP102519.1	NZ_CP102519.1@10	[479315, 488562]	I-E	['NZ_CP102519.1_1']	[42]	I-E	['Unknown']	NZ_CP102519.1	NZ_CP102519.1_1	488604	489486	GTGTTCCCCATGTATGTGGGGGTGATCCT	15	29	32	95.9	43.8	0	TRUE	Unknown	I-E	0.612	NZ_CP102519.1	NZ_CP102519.1@10	479315	488562	I-E	1	0.5	I-E	24	['Cas3_0_CAS-I', 'Cas8e_1_CAS-I-E', 'Cse2gr11_5_CAS-I-E', 'Cas7_1_CAS-I-E', 'Cas5_0_CAS-I-E', 'Cas6e_2_CAS-I-II-III-IV-V-VI', 'Cas1_0_IE', 'DEDDh_0_CAS-I-II-III-IV-V-VI']	[407, 408, 409, 410, 411, 412, 413, 414]	['7.00e-69', '1.40e-91', '1.00e-46', '4.90e-116', '1.40e-38', '9.70e-51', '1.40e-109', '7.50e-39']	[0.438, 0.902, 0.973, 0.935, 0.69, 0.977, 0.85, 0.534]	[0.986, 0.992, 0.95, 0.992, 0.995, 0.995, 0.993, 0.994]	1	1	GTGTTCCCCATGTATGTGGGGGTGATCCT
Ligilactobacillus	salivarius	Unknown	GCF_024637975.1	NZ_CP097165.1	NZ_CP097165.1@13	[472946, 482193]	I-E	['NZ_CP097165.1_1']	[42]	I-E	['Unknown']	NZ_CP097165.1	NZ_CP097165.1_1	482235	482874	GTGTTCCCCATGTATGTGGGGGTGATCCT	11	29	32.1	89.5	43.3	0.2	TRUE	Unknown	I-E	0.612	NZ_CP097165.1	NZ_CP097165.1@13	472946	482193	I-E	1	0.5	I-E	24	['Cas3_0_CAS-I', 'Cas8e_1_CAS-I-E', 'Cse2gr11_5_CAS-I-E', 'Cas7_1_CAS-I-E', 'Cas5_0_CAS-I-E', 'Cas6e_2_CAS-I-II-III-IV-V-VI', 'Cas1_0_IE', 'DEDDh_0_CAS-I-II-III-IV-V-VI']	[374, 375, 376, 377, 378, 379, 380, 381]	['1.40e-69', '4.90e-91', '6.20e-46', '9.10e-116', '3.70e-39', '1.60e-50', '1.00e-108', '7.10e-39']	[0.438, 0.906, 0.973, 0.93, 0.69, 0.977, 0.85, 0.534]	[0.986, 0.992, 0.95, 0.986, 0.995, 0.995, 0.993, 0.994]	1	1	GTGTTCCCCATGTATGTGGGGGTGATCCT
Ligilactobacillus	salivarius	Unknown	GCF_002289845.1	NZ_LXZC01000012.1	NZ_LXZC01000012.1@1	[11434, 20681]	I-E	['NZ_LXZC01000012.1_1']	[42]	I-E	['Unknown']	NZ_LXZC01000012.1	NZ_LXZC01000012.1_1	20723	21607	GTGTTCCCCATGTATGTGGGGGTGATCCT	15	29	32.1	95.1	43.8	0.1	TRUE	Unknown	I-E	0.612	NZ_LXZC01000012.1	NZ_LXZC01000012.1@1	11434	20681	I-E	1	0.5	I-E	24	['Cas3_0_CAS-I', 'Cas8e_1_CAS-I-E', 'Cse2gr11_5_CAS-I-E', 'Cas7_1_CAS-I-E', 'Cas5_0_CAS-I-E', 'Cas6e_2_CAS-I-II-III-IV-V-VI', 'Cas1_0_IE', 'DEDDh_0_CAS-I-II-III-IV-V-VI']	[8, 9, 10, 11, 12, 13, 14, 15]	['7.20e-69', '6.70e-91', '1.00e-46', '5.10e-116', '1.40e-38', '1.00e-50', '2.50e-109', '7.70e-39']	[0.438, 0.902, 0.973, 0.935, 0.69, 0.977, 0.85, 0.534]	[0.986, 0.992, 0.95, 0.992, 0.995, 0.995, 0.993, 0.994]	1	1	GTGTTCCCCATGTATGTGGGGGTGATCCT
Ligilactobacillus	salivarius	Unknown	GCF_002289725.1	NZ_LXZJ01000051.1	NZ_LXZJ01000051.1@1	[12066, 21313]	I-E	['NZ_LXZJ01000051.1_1']	[42]	I-E	['Unknown']	NZ_LXZJ01000051.1	NZ_LXZJ01000051.1_1	21355	22482	GTGTTCCCCATGTATGTGGGGGTGATCCT	19	29	32.1	97.4	42.2	0.1	TRUE	Unknown	I-E	0.612	NZ_LXZJ01000051.1	NZ_LXZJ01000051.1@1	12066	21313	I-E	1	0.5	I-E	24	['Cas3_0_CAS-I', 'Cas8e_1_CAS-I-E', 'Cse2gr11_5_CAS-I-E', 'Cas7_1_CAS-I-E', 'Cas5_0_CAS-I-E', 'Cas6e_2_CAS-I-II-III-IV-V-VI', 'Cas1_0_IE', 'DEDDh_0_CAS-I-II-III-IV-V-VI']	[8, 9, 10, 11, 12, 13, 14, 15]	['7.40e-69', '6.90e-91', '1.10e-46', '5.20e-116', '1.40e-38', '1.00e-50', '2.60e-109', '8.00e-39']	[0.438, 0.902, 0.973, 0.935, 0.69, 0.977, 0.85, 0.534]	[0.986, 0.992, 0.95, 0.992, 0.995, 0.995, 0.993, 0.994]	1	1	GTGTTCCCCATGTATGTGGGGGTGATCCT
Ligilactobacillus	salivarius	Unknown	GCF_002289905.1	NZ_LXYZ01000076.1	NZ_LXYZ01000076.1@1	[10842, 20089]	I-E	['NZ_LXYZ01000076.1_1']	[42]	I-E	['Unknown']	NZ_LXYZ01000076.1	NZ_LXYZ01000076.1_1	20131	20953	GTGTTCCCCATGTATGTGGGGGTGATCCT	14	29	32.1	95.6	43.9	0.1	TRUE	Unknown	I-E	0.612	NZ_LXYZ01000076.1	NZ_LXYZ01000076.1@1	10842	20089	I-E	1	0.5	I-E	24	['Cas3_0_CAS-I', 'Cas8e_1_CAS-I-E', 'Cse2gr11_5_CAS-I-E', 'Cas7_1_CAS-I-E', 'Cas5_0_CAS-I-E', 'Cas6e_2_CAS-I-II-III-IV-V-VI', 'Cas1_0_IE', 'DEDDh_0_CAS-I-II-III-IV-V-VI']	[8, 9, 10, 11, 12, 13, 14, 15]	['7.60e-69', '7.00e-91', '1.10e-46', '5.30e-116', '1.50e-38', '1.00e-50', '2.60e-109', '8.10e-39']	[0.438, 0.902, 0.973, 0.935, 0.69, 0.977, 0.85, 0.534]	[0.986, 0.992, 0.95, 0.992, 0.995, 0.995, 0.993, 0.994]	1	1	GTGTTCCCCATGTATGTGGGGGTGATCCT
Ligilactobacillus	salivarius	Unknown	GCF_013401965.1	NZ_JACBJT010000155.1	NZ_JACBJT010000155.1@1	[2285, 4312]	I-E	['NZ_JACBJT010000155.1-1_1']	[42]	I-E	['Unknown']	NZ_JACBJT010000155.1	NZ_JACBJT010000155.1-1_1	1680	2243	AGGATCACCCCCACATACATGGGGAACAC	10	28.5	31	95.4	44.2	1.1	TRUE	Unknown	I-E	0.612	NZ_JACBJT010000155.1	NZ_JACBJT010000155.1@1	2285	4312	I-E	0.17	0.5	I-E	6	['DEDDh_0_CAS-I-II-III-IV-V-VI', 'Cas1_0_IE', 'Cas6e_2_CAS-I-II-III-IV-V-VI']	[1, 2, 3]	['7.60e-39', '8.40e-108', '4.70e-18']	[0.534, 0.85, 0.831]	[0.994, 0.993, 0.307]	-1	-1	GTGTTCCCCATGTATGTGGGGGTGATCCT
Ligilactobacillus	salivarius	Unknown	GCF_016742875.1	NZ_JAEHNS010000039.1	NZ_JAEHNS010000039.1@21	[716676, 725920]	I-E	['NZ_JAEHNS010000039.1_1']	[42]	I-E	['Unknown']	NZ_JAEHNS010000039.1	NZ_JAEHNS010000039.1_1	715566	716634	AGGATCACCCCCACATACATGGGGAACAC	18	29	32.2	95.3	42.7	0.1	TRUE	Unknown	I-E	0.612	NZ_JAEHNS010000039.1	NZ_JAEHNS010000039.1@21	716676	725920	I-E	1	0.5	I-E	24	['DEDDh_0_CAS-I-II-III-IV-V-VI', 'Cas1_0_IE', 'Cas6e_2_CAS-I-II-III-IV-V-VI', 'Cas5_0_CAS-I-E', 'Cas7_1_CAS-I-E', 'Cse2gr11_5_CAS-I-E', 'Cas8e_1_CAS-I-E', 'Cas3_0_CAS-I']	[704, 705, 706, 707, 708, 709, 710, 711]	['9.90e-39', '9.70e-109', '1.50e-50', '3.50e-39', '8.60e-116', '5.90e-46', '9.00e-92', '1.10e-69']	[0.536, 0.85, 0.977, 0.69, 0.93, 0.973, 0.906, 0.439]	[0.994, 0.993, 0.995, 0.995, 0.986, 0.95, 0.992, 0.989]	-1	-1	GTGTTCCCCATGTATGTGGGGGTGATCCT
Ligilactobacillus	salivarius	Unknown	GCF_002135095.1	NZ_LXZG01000082.1	NZ_LXZG01000082.1@1	[12073, 21320]	I-E	['NZ_LXZG01000082.1_2']	[42]	I-E	['Unknown']	NZ_LXZG01000082.1	NZ_LXZG01000082.1_2	21362	22246	GTGTTCCCCATGTATGTGGGGGTGATCCT	15	29	32.1	95.1	43.8	0.1	TRUE	Unknown	I-E	0.612	NZ_LXZG01000082.1	NZ_LXZG01000082.1@1	12073	21320	I-E	1	0.5	I-E	24	['Cas3_0_CAS-I', 'Cas8e_1_CAS-I-E', 'Cse2gr11_5_CAS-I-E', 'Cas7_1_CAS-I-E', 'Cas5_0_CAS-I-E', 'Cas6e_2_CAS-I-II-III-IV-V-VI', 'Cas1_0_IE', 'DEDDh_0_CAS-I-II-III-IV-V-VI']	[8, 9, 10, 11, 12, 13, 14, 15]	['8.20e-69', '7.60e-91', '1.20e-46', '5.80e-116', '1.60e-38', '1.10e-50', '2.80e-109', '8.80e-39']	[0.438, 0.902, 0.973, 0.935, 0.69, 0.977, 0.85, 0.534]	[0.986, 0.992, 0.95, 0.992, 0.995, 0.995, 0.993, 0.994]	1	1	GTGTTCCCCATGTATGTGGGGGTGATCCT
Ligilactobacillus	salivarius	Unknown	GCF_013401855.1	NZ_JACBJR010000008.1	NZ_JACBJR010000008.1@1	[2, 8418]	I-E	['NZ_JACBJR010000008.1_1']	[149]	I-E	['Unknown']	NZ_JACBJR010000008.1	NZ_JACBJR010000008.1_1	8567	9084	GTGTTCCCCATGTATGTGGGGGTGATCCT	9	29	32.1	93.2	45.1	0.1	TRUE	Unknown	I-E	0.612	NZ_JACBJR010000008.1	NZ_JACBJR010000008.1@1	2	8418	I-E	1	0.5	I-E	24	['Cas3_0_CAS-I', 'Cas8e_1_CAS-I-E', 'Cse2gr11_5_CAS-I-E', 'Cas7_1_CAS-I-E', 'Cas5_0_CAS-I-E', 'Cas6e_2_CAS-I-II-III-IV-V-VI', 'Cas1_0_IE', 'DEDDh_0_CAS-I-II-III-IV-V-VI']	[1, 2, 3, 4, 5, 6, 7, 8]	['2.70e-69', '6.50e-91', '1.00e-46', '5.00e-116', '1.40e-38', '9.80e-51', '8.40e-108', '7.60e-39']	[0.628, 0.902, 0.973, 0.935, 0.69, 0.977, 0.85, 0.534]	[0.986, 0.992, 0.95, 0.992, 0.995, 0.995, 0.993, 0.994]	1	1	GTGTTCCCCATGTATGTGGGGGTGATCCT
Ligilactobacillus	salivarius	Unknown	GCF_029872075.1	NZ_JARXNG010000017.1	NZ_JARXNG010000017.1@3	[27775, 37022]	I-E	['NZ_JARXNG010000017.1_1']	[42]	I-E	['Unknown']	NZ_JARXNG010000017.1	NZ_JARXNG010000017.1_1	26851	27733	AGGATCACCCCCACATACATGGGGAACAC	15	29	32	95.9	43.8	0	TRUE	Unknown	I-E	0.612	NZ_JARXNG010000017.1	NZ_JARXNG010000017.1@3	27775	37022	I-E	1	0.5	I-E	24	['DEDDh_0_CAS-I-II-III-IV-V-VI', 'Cas1_0_IE', 'Cas6e_2_CAS-I-II-III-IV-V-VI', 'Cas5_0_CAS-I-E', 'Cas7_1_CAS-I-E', 'Cse2gr11_5_CAS-I-E', 'Cas8e_1_CAS-I-E', 'Cas3_0_CAS-I']	[29, 30, 31, 32, 33, 34, 35, 36]	['7.50e-39', '1.40e-109', '9.70e-51', '1.40e-38', '4.90e-116', '1.00e-46', '1.40e-91', '7.00e-69']	[0.534, 0.85, 0.977, 0.69, 0.935, 0.973, 0.902, 0.438]	[0.994, 0.993, 0.995, 0.995, 0.992, 0.95, 0.992, 0.986]	-1	-1	GTGTTCCCCATGTATGTGGGGGTGATCCT
Ligilactobacillus	salivarius	Unknown	GCF_020535185.1	NZ_CP084925.1	NZ_CP084925.1@13	[472946, 482193]	I-E	['NZ_CP084925.1_1']	[42]	I-E	['Unknown']	NZ_CP084925.1	NZ_CP084925.1_1	482235	482874	GTGTTCCCCATGTATGTGGGGGTGATCCT	11	29	32.1	89.5	43.3	0.2	TRUE	Unknown	I-E	0.612	NZ_CP084925.1	NZ_CP084925.1@13	472946	482193	I-E	1	0.5	I-E	24	['Cas3_0_CAS-I', 'Cas8e_1_CAS-I-E', 'Cse2gr11_5_CAS-I-E', 'Cas7_1_CAS-I-E', 'Cas5_0_CAS-I-E', 'Cas6e_2_CAS-I-II-III-IV-V-VI', 'Cas1_0_IE', 'DEDDh_0_CAS-I-II-III-IV-V-VI']	[374, 375, 376, 377, 378, 379, 380, 381]	['1.40e-69', '4.90e-91', '6.20e-46', '9.10e-116', '3.70e-39', '1.60e-50', '1.00e-108', '7.10e-39']	[0.438, 0.906, 0.973, 0.93, 0.69, 0.977, 0.85, 0.534]	[0.986, 0.992, 0.95, 0.986, 0.995, 0.995, 0.993, 0.994]	1	1	GTGTTCCCCATGTATGTGGGGGTGATCCT
Ligilactobacillus	salivarius	Unknown	GCF_013487885.1	NZ_CP047412.1	NZ_CP047412.1@35	[1261045, 1270292]	I-E	['NZ_CP047412.1_1']	[42]	I-E	['Unknown']	NZ_CP047412.1	NZ_CP047412.1_1	1258718	1261003	AGGATCACCCCCACATACATGGGGAACAC	38	29	32	97.4	44.9	0	TRUE	Unknown	I-E	0.612	NZ_CP047412.1	NZ_CP047412.1@35	1261045	1270292	I-E	1	0.5	I-E	24	['DEDDh_0_CAS-I-II-III-IV-V-VI', 'Cas1_0_IE', 'Cas6e_2_CAS-I-II-III-IV-V-VI', 'Cas5_0_CAS-I-E', 'Cas7_1_CAS-I-E', 'Cse2gr11_5_CAS-I-E', 'Cas8e_1_CAS-I-E', 'Cas3_0_CAS-I']	[1179, 1180, 1181, 1182, 1183, 1184, 1185, 1186]	['7.10e-39', '1.30e-109', '9.20e-51', '1.30e-38', '4.60e-116', '9.50e-47', '1.40e-91', '6.90e-69']	[0.534, 0.85, 0.977, 0.69, 0.935, 0.973, 0.902, 0.438]	[0.994, 0.993, 0.995, 0.995, 0.992, 0.95, 0.992, 0.986]	-1	-1	GTGTTCCCCATGTATGTGGGGGTGATCCT
Ligilactobacillus	salivarius	Unknown	GCF_012843615.1	NZ_JABAFL010000018.1	NZ_JABAFL010000018.1@1	[12451, 21698]	I-E	['NZ_JABAFL010000018.1_1']	[42]	I-E	['Unknown']	NZ_JABAFL010000018.1	NZ_JABAFL010000018.1_1	21740	22012	GTGTTCCCCATGTATGTGGGGGTGATCCT	5	29	32	90.3	41.3	0	TRUE	Unknown	I-E	0.612	NZ_JABAFL010000018.1	NZ_JABAFL010000018.1@1	12451	21698	I-E	1	0.5	I-E	24	['Cas3_0_CAS-I', 'Cas8e_1_CAS-I-E', 'Cse2gr11_5_CAS-I-E', 'Cas7_1_CAS-I-E', 'Cas5_0_CAS-I-E', 'Cas6e_2_CAS-I-II-III-IV-V-VI', 'Cas1_0_IE', 'DEDDh_0_CAS-I-II-III-IV-V-VI']	[8, 9, 10, 11, 12, 13, 14, 15]	['7.20e-69', '6.60e-91', '1.00e-46', '5.00e-116', '1.40e-38', '9.90e-51', '2.50e-109', '7.60e-39']	[0.438, 0.902, 0.973, 0.935, 0.69, 0.977, 0.85, 0.534]	[0.986, 0.992, 0.95, 0.992, 0.995, 0.995, 0.993, 0.994]	1	1	GTGTTCCCCATGTATGTGGGGGTGATCCT
Ligilactobacillus	salivarius	Unknown	GCF_001723525.1	NZ_CP017107.1	NZ_CP017107.1@4	[51048, 60295]	I-E	['NZ_CP017107.1_1']	[45]	I-E	['Unknown']	NZ_CP017107.1	NZ_CP017107.1_1	50366	51003	AGGATCACCCCCACATACATGGGGAA	11	26	35.2	87.6	46.1	0.2	TRUE	Unknown	I-E	0.231	NZ_CP017107.1	NZ_CP017107.1@4	51048	60295	I-E	1	0.5	I-E	24	['DEDDh_0_CAS-I-II-III-IV-V-VI', 'Cas1_0_IE', 'Cas6e_2_CAS-I-II-III-IV-V-VI', 'Cas5_0_CAS-I-E', 'Cas7_1_CAS-I-E', 'Cse2gr11_5_CAS-I-E', 'Cas8e_1_CAS-I-E', 'Cas3_0_CAS-I']	[53, 54, 55, 56, 57, 58, 59, 60]	['7.30e-39', '1.10e-108', '1.70e-50', '3.80e-39', '9.40e-116', '6.40e-46', '5.10e-91', '1.50e-69']	[0.534, 0.85, 0.977, 0.69, 0.93, 0.973, 0.906, 0.438]	[0.994, 0.993, 0.995, 0.995, 0.986, 0.95, 0.992, 0.986]	-1	-1	TTCCCCATGTATGTGGGGGTGATCCT
Ligilactobacillus	salivarius	Unknown	GCF_013401955.1	NZ_JACBJS010000067.1	NZ_JACBJS010000067.1@1	[3, 6060]	I-E	['NZ_JACBJS010000067.1_1']	[149]	I-E	['Unknown']	NZ_JACBJS010000067.1	NZ_JACBJS010000067.1_1	6209	6726	GTGTTCCCCATGTATGTGGGGGTGATCCT	9	29	32.1	93.2	45.1	0.1	TRUE	Unknown	I-E	0.612	NZ_JACBJS010000067.1	NZ_JACBJS010000067.1@1	3	6060	I-E	0.83	0.5	I-E	22	['Cas8e_4_CAS-I-E', 'Cse2gr11_5_CAS-I-E', 'Cas7_1_CAS-I-E', 'Cas5_0_CAS-I-E', 'Cas6e_2_CAS-I-II-III-IV-V-VI', 'Cas1_0_IE', 'DEDDh_0_CAS-I-II-III-IV-V-VI']	[1, 2, 3, 4, 5, 6, 7]	['1.70e-58', '1.00e-46', '5.00e-116', '1.40e-38', '9.90e-51', '8.50e-108', '7.70e-39']	[0.865, 0.973, 0.935, 0.69, 0.977, 0.85, 0.534]	[0.778, 0.95, 0.992, 0.995, 0.995, 0.993, 0.994]	1	1	GTGTTCCCCATGTATGTGGGGGTGATCCT
Ligilactobacillus	salivarius	Unknown	GCF_030169145.1	NZ_CP123971.1	NZ_CP123971.1@11	[496978, 506225]	I-E	['NZ_CP123971.1_1']	[42]	I-E	['Unknown']	NZ_CP123971.1	NZ_CP123971.1_1	506267	507766	GTGTTCCCCATGTATGTGGGGGTGATCCT	25	29	32.3	94.3	44.4	0.2	TRUE	Unknown	I-E	0.612	NZ_CP123971.1	NZ_CP123971.1@11	496978	506225	I-E	1	0.5	I-E	24	['Cas3_0_CAS-I', 'Cas8e_1_CAS-I-E', 'Cse2gr11_5_CAS-I-E', 'Cas7_1_CAS-I-E', 'Cas5_0_CAS-I-E', 'Cas6e_2_CAS-I-II-III-IV-V-VI', 'Cas1_0_IE', 'DEDDh_0_CAS-I-II-III-IV-V-VI']	[429, 430, 431, 432, 433, 434, 435, 436]	['8.00e-70', '3.00e-89', '1.80e-46', '7.50e-116', '2.00e-39', '1.60e-50', '6.00e-109', '8.40e-39']	[0.438, 0.906, 0.973, 0.927, 0.69, 0.977, 0.85, 0.534]	[0.986, 0.992, 0.95, 0.983, 0.995, 0.995, 0.993, 0.994]	1	1	GTGTTCCCCATGTATGTGGGGGTGATCCT
Ligilactobacillus	salivarius	Unknown	GCF_002289865.1	NZ_LXZB01000032.1	NZ_LXZB01000032.1@1	[10839, 20086]	I-E	['NZ_LXZB01000032.1_1']	[42]	I-E	['Unknown']	NZ_LXZB01000032.1	NZ_LXZB01000032.1_1	20128	20646	GTGTTCCCCATGTATGTGGGGGTGATCCT	9	29	32.2	98.5	43.8	0.2	TRUE	Unknown	I-E	0.612	NZ_LXZB01000032.1	NZ_LXZB01000032.1@1	10839	20086	I-E	1	0.5	I-E	24	['Cas3_0_CAS-I', 'Cas8e_1_CAS-I-E', 'Cse2gr11_5_CAS-I-E', 'Cas7_1_CAS-I-E', 'Cas5_0_CAS-I-E', 'Cas6e_2_CAS-I-II-III-IV-V-VI', 'Cas1_0_IE', 'DEDDh_0_CAS-I-II-III-IV-V-VI']	[8, 9, 10, 11, 12, 13, 14, 15]	['7.00e-69', '6.40e-91', '1.00e-46', '4.90e-116', '1.30e-38', '9.60e-51', '2.40e-109', '7.40e-39']	[0.438, 0.902, 0.973, 0.935, 0.69, 0.977, 0.85, 0.534]	[0.986, 0.992, 0.95, 0.992, 0.995, 0.995, 0.993, 0.994]	1	1	GTGTTCCCCATGTATGTGGGGGTGATCCT
Ligilactobacillus	salivarius	Unknown	GCF_002289925.1	NZ_LXYY01000014.1	NZ_LXYY01000014.1@1	[12073, 21320]	I-E	['NZ_LXYY01000014.1_1']	[42]	I-E	['Unknown']	NZ_LXYY01000014.1	NZ_LXYY01000014.1_1	21362	22184	GTGTTCCCCATGTATGTGGGGGTGATCCT	14	29	32.1	95.6	43.9	0.1	TRUE	Unknown	I-E	0.612	NZ_LXYY01000014.1	NZ_LXYY01000014.1@1	12073	21320	I-E	1	0.5	I-E	24	['Cas3_0_CAS-I', 'Cas8e_1_CAS-I-E', 'Cse2gr11_5_CAS-I-E', 'Cas7_1_CAS-I-E', 'Cas5_0_CAS-I-E', 'Cas6e_2_CAS-I-II-III-IV-V-VI', 'Cas1_0_IE', 'DEDDh_0_CAS-I-II-III-IV-V-VI']	[8, 9, 10, 11, 12, 13, 14, 15]	['7.20e-69', '6.60e-91', '1.00e-46', '5.00e-116', '1.40e-38', '9.90e-51', '2.50e-109', '7.70e-39']	[0.438, 0.902, 0.973, 0.935, 0.69, 0.977, 0.85, 0.534]	[0.986, 0.992, 0.95, 0.992, 0.995, 0.995, 0.993, 0.994]	1	1	GTGTTCCCCATGTATGTGGGGGTGATCCT
Ligilactobacillus	salivarius	Unknown	GCF_024125465.1	NZ_JAMXTA010000004.1	NZ_JAMXTA010000004.1@1	[34234, 43416]	II-A	['NZ_JAMXTA010000004.1_1']	[0]	II-A	['II-A']	NZ_JAMXTA010000004.1	NZ_JAMXTA010000004.1_1	40334	42745	GTTTCAGAAGTATGTTAAATCAATTAGGTTAAGACC	37	36	30	97.4	42.7	0	TRUE	II-A	II-A	0.976	NZ_JAMXTA010000004.1	NZ_JAMXTA010000004.1@1	34234	43416	II-A	1	1	II-A	9	['Cas9_0_II', 'Cas1_4_CAS-I-II-III-IV-V-VI', 'Cas2_9_CAS-I-II-III-IV-V-VI', 'Csn2_3_CAS-II-A', 'Csa3_1_CAS-I-II-III-IV-V-VI']	[33, 34, 35, 36, 37]	['1.50e-168', '5.10e-96', '1.00e-55', '4.10e-79', '4.70e-05']	[0.912, 0.889, 0.99, 0.987, 0.467]	[0.977, 0.982, 1.0, 1.0, 0.415]	1	1	GTTTCAGAAGTATGTTAAATCAATTAGGTTAAGACC
Ligilactobacillus	salivarius	Unknown	GCF_030062845.1	NZ_CP114509.1	NZ_CP114509.1@52	[1699592, 1707150]	II-A	['NZ_CP114509.1_1']	[0]	II-A	['II-A']	NZ_CP114509.1	NZ_CP114509.1_1	1700203	1701030	GGTCTTAACCTAATTGATTTAACATCCTTCTGAAAC	13	36	30	99.2	43.3	0	TRUE	II-A	II-A	0.914	NZ_CP114509.1	NZ_CP114509.1@52	1699592	1707150	II-A	1	1	II-A	9	['Csa3_1_CAS-I-II-III-IV-V-VI', 'Csn2_3_CAS-II-A', 'Cas2_9_CAS-I-II-III-IV-V-VI', 'Cas1_4_CAS-I-II-III-IV-V-VI', 'Cas9_0_II']	[1650, 1651, 1652, 1653, 1654]	['7.10e-05', '2.20e-79', '1.20e-55', '5.60e-96', '2.10e-177']	[0.458, 0.987, 0.99, 0.889, 0.776]	[0.407, 1.0, 1.0, 0.982, 0.976]	-1	-1	GTTTCAGAAGGATGTTAAATCAATTAGGTTAAGACC
Ligilactobacillus	salivarius	Unknown	GCF_009863705.1	NZ_VSVR01000004.1	NZ_VSVR01000004.1@1	[39020, 47386]	II-A	['NZ_VSVR01000004.1_1', 'NZ_VSVR01000004.1_2']	[0, 0]	II-A	['II-A', 'II-A']	NZ_VSVR01000004.1	NZ_VSVR01000004.1_1	45121	46014	GTTTCAGAAGGATGTTAAATCAATTAGGTTAAGACC	14	36	30	98.5	45.1	0	TRUE	II-A	II-A	0.914	NZ_VSVR01000004.1	NZ_VSVR01000004.1@1	39020	47386	II-A	1	1	II-A	9	['Cas9_0_II', 'Cas1_4_CAS-I-II-III-IV-V-VI', 'Cas2_9_CAS-I-II-III-IV-V-VI', 'Csn2_3_CAS-II-A', 'Csa3_1_CAS-I-II-III-IV-V-VI']	[37, 38, 39, 40, 41]	['3.70e-168', '1.10e-95', '1.10e-55', '2.40e-79', '6.30e-05']	[0.801, 0.889, 0.99, 0.987, 0.476]	[0.976, 0.982, 1.0, 1.0, 0.407]	1	1	GTTTCAGAAGGATGTTAAATCAATTAGGTTAAGACC
Ligilactobacillus	salivarius	Unknown	GCF_002079325.1	NZ_NBEA01000004.1	NZ_NBEA01000004.1@1	[45488, 56095]	II-A	['NZ_NBEA01000004.1_2', 'NZ_NBEA01000004.1_3', 'NZ_NBEA01000004.1_4']	[0, 0, 0]	II-A	['II-A', 'II-A', 'Unknown']	NZ_NBEA01000004.1	NZ_NBEA01000004.1_2	51590	52549	GTTTCAGAAGTATGTTAAATCAATTAGGTTAAGACC	15	36	30	100	43.8	0	TRUE	II-A	II-A	0.976	NZ_NBEA01000004.1	NZ_NBEA01000004.1@1	45488	56095	II-A	1	1	II-A	9	['Cas9_0_II', 'Cas1_4_CAS-I-II-III-IV-V-VI', 'Cas2_9_CAS-I-II-III-IV-V-VI', 'Csn2_3_CAS-II-A', 'Csa3_1_CAS-I-II-III-IV-V-VI']	[42, 43, 44, 45, 49]	['5.40e-170', '2.70e-96', '1.10e-55', '1.60e-80', '6.10e-05']	[0.85, 0.889, 0.99, 0.987, 0.476]	[0.975, 0.982, 1.0, 1.0, 0.407]	1	1	GTTTCAGAAGTATGTTAAATCAATTAGGTTAAGACC
Ligilactobacillus	salivarius	Unknown	GCF_009866025.1	NZ_VSUB01000009.1	NZ_VSUB01000009.1@1	[37171, 45037]	II-A	['NZ_VSUB01000009.1_1']	[0]	II-A	['II-A']	NZ_VSUB01000009.1	NZ_VSUB01000009.1_1	43273	44430	GTTTCAGAGGTATGTTAAATCAATTAGGTTAAGACC	18	36	30	90.2	41.3	0	TRUE	II-A	II-A	0.897	NZ_VSUB01000009.1	NZ_VSUB01000009.1@1	37171	45037	II-A	1	1	II-A	9	['Cas9_0_II', 'Cas1_4_CAS-I-II-III-IV-V-VI', 'Cas2_9_CAS-I-II-III-IV-V-VI', 'Csn2_3_CAS-II-A', 'Csa3_1_CAS-I-II-III-IV-V-VI']	[35, 36, 37, 38, 39]	['3.00e-168', '5.90e-96', '9.30e-55', '7.40e-80', '7.00e-05']	[0.923, 0.889, 0.99, 0.987, 0.458]	[0.977, 0.982, 1.0, 1.0, 0.407]	1	1	GTTTCAGAGGTATGTTAAATCAATTAGGTTAAGACC
Ligilactobacillus	salivarius	Unknown	GCF_009866265.1	NZ_VSUQ01000003.1	NZ_VSUQ01000003.1@1	[39047, 48097]	II-A	['NZ_VSUQ01000003.1_1']	[0]	II-A	['II-A']	NZ_VSUQ01000003.1	NZ_VSUQ01000003.1_1	45148	47501	GTTTCAGAAGGATGTTAAATCAATTAGGTTAAGACC	36	36	30.2	97.4	39.6	0.2	TRUE	II-A	II-A	0.914	NZ_VSUQ01000003.1	NZ_VSUQ01000003.1@1	39047	48097	II-A	1	1	II-A	9	['Cas9_0_II', 'Cas1_4_CAS-I-II-III-IV-V-VI', 'Cas2_9_CAS-I-II-III-IV-V-VI', 'Csn2_3_CAS-II-A', 'Csa3_1_CAS-I-II-III-IV-V-VI']	[38, 39, 40, 41, 42]	['3.70e-168', '1.10e-95', '1.10e-55', '2.40e-79', '6.40e-05']	[0.801, 0.889, 0.99, 0.987, 0.476]	[0.976, 0.982, 1.0, 1.0, 0.407]	1	1	GTTTCAGAAGGATGTTAAATCAATTAGGTTAAGACC
Ligilactobacillus	salivarius	Unknown	GCF_002079435.1	NZ_NBED01000005.1	NZ_NBED01000005.1@1	[2, 4140]	II-A	['NZ_NBED01000005.1_2']	[0]	II-A	['II-A']	NZ_NBED01000005.1	NZ_NBED01000005.1_2	1862	3546	GTTTCAGAAGTATGTTAAATCAATTAGGTTAAGACC	26	36	30	97.4	42.8	0	TRUE	II-A	II-A	0.976	NZ_NBED01000005.1	NZ_NBED01000005.1@1	2	4140	II-A	0	1	II-A	7	['Cas1_4_CAS-I-II-III-IV-V-VI', 'Cas2_9_CAS-I-II-III-IV-V-VI', 'Csn2_3_CAS-II-A', 'Csa3_1_CAS-I-II-III-IV-V-VI']	[1, 2, 3, 4]	['1.50e-86', '1.10e-55', '3.90e-80', '6.50e-05']	[0.916, 0.99, 0.987, 0.476]	[0.858, 1.0, 1.0, 0.407]		1	GTTTCAGAAGTATGTTAAATCAATTAGGTTAAGACC
Ligilactobacillus	salivarius	Unknown	GCF_028864385.1	NZ_JARBJG010000003.1	NZ_JARBJG010000003.1@1	[36901, 45291]	II-A	['NZ_JARBJG010000003.1_2']	[0]	II-A	['II-A']	NZ_JARBJG010000003.1	NZ_JARBJG010000003.1_2	43002	44687	GTTTCAGAAGTATGTTAAATCAATTAGGTTAAGACC	26	36	30	98.1	42.5	0	TRUE	II-A	II-A	0.976	NZ_JARBJG010000003.1	NZ_JARBJG010000003.1@1	36901	45291	II-A	1	1	II-A	9	['Cas9_0_II', 'Cas1_4_CAS-I-II-III-IV-V-VI', 'Cas2_9_CAS-I-II-III-IV-V-VI', 'Csn2_3_CAS-II-A', 'Csa3_1_CAS-I-II-III-IV-V-VI']	[35, 36, 37, 38, 40]	['2.00e-164', '2.30e-97', '1.20e-55', '3.40e-80', '6.20e-05']	[0.913, 0.887, 0.99, 0.987, 0.458]	[0.976, 0.996, 1.0, 1.0, 0.407]	1	1	GTTTCAGAAGTATGTTAAATCAATTAGGTTAAGACC
Ligilactobacillus	salivarius	Unknown	GCF_902385835.1	NZ_CABMGV010000001.1	NZ_CABMGV010000001.1@3	[118034, 125426]	II-A	['NZ_CABMGV010000001.1_1']	[0]	II-A	['II-A']	NZ_CABMGV010000001.1	NZ_CABMGV010000001.1_1	124138	124832	GTTTCAGAAGTATGTTAAATCAATTAGGTTAAGACC	11	36	29.9	93.9	50.5	0.1	TRUE	II-A	II-A	0.976	NZ_CABMGV010000001.1	NZ_CABMGV010000001.1@3	118034	125426	II-A	1	1	II-A	9	['Cas9_0_II', 'Cas9_0_II', 'Cas1_4_CAS-I-II-III-IV-V-VI', 'Cas2_9_CAS-I-II-III-IV-V-VI', 'Csn2_3_CAS-II-A', 'Csa3_1_CAS-I-II-III-IV-V-VI']	[105, 106, 107, 108, 109, 110]	['1.30e-57', '4.30e-113', '5.40e-96', '1.10e-55', '3.80e-80', '6.30e-05']	[0.975, 0.641, 0.889, 0.99, 0.987, 0.476]	[0.277, 0.69, 0.982, 1.0, 1.0, 0.407]	1	1	GTTTCAGAAGTATGTTAAATCAATTAGGTTAAGACC
Ligilactobacillus	salivarius	Unknown	GCF_009863405.1	NZ_VSUY01000005.1	NZ_VSUY01000005.1@1	[39651, 48580]	II-A	['NZ_VSUY01000005.1_2']	[0]	II-A	['Unknown']	NZ_VSUY01000005.1	NZ_VSUY01000005.1_2	45761	48086	TTCAGAAGGATGTTAAATCAATTAGGTT	36	28	37.7	95.3	50.4	0.3	TRUE	Unknown	I-F	0.342	NZ_VSUY01000005.1	NZ_VSUY01000005.1@1	39651	48580	II-A	1	1	II-A	9	['Cas9_0_II', 'Cas1_4_CAS-I-II-III-IV-V-VI', 'Cas2_9_CAS-I-II-III-IV-V-VI', 'Csn2_3_CAS-II-A', 'Csa3_1_CAS-I-II-III-IV-V-VI']	[36, 37, 38, 39, 40]	['4.00e-177', '4.30e-97', '1.10e-55', '2.10e-79', '1.20e-05']	[0.776, 0.887, 0.99, 0.987, 0.523]	[0.976, 0.996, 1.0, 1.0, 0.458]	1	1	TTCAGAAGGATGTTAAATCAATTAGGTT
Ligilactobacillus	salivarius	Unknown	GCF_009863495.1	NZ_VSVF01000016.1	NZ_VSVF01000016.1@1	[200, 6268]	II-A	['NZ_VSVF01000016.1_1']	[32]	II-A	['II-A']	NZ_VSVF01000016.1	NZ_VSVF01000016.1_1	1	168	GGTCTTAACCTAATTGATTTAACATACTTCTGAAAC	3	36	30	100	46.3	0	TRUE	II-A	II-A	0.976	NZ_VSVF01000016.1	NZ_VSVF01000016.1@1	200	6268	II-A	1	1	II-A	9	['Csn2_3_CAS-II-A', 'Cas2_9_CAS-I-II-III-IV-V-VI', 'Cas1_4_CAS-I-II-III-IV-V-VI', 'Cas9_0_II']	[1, 2, 3, 4]	['1.20e-78', '1.10e-55', '2.90e-95', '4.90e-164']	[0.987, 0.99, 0.889, 0.754]	[1.0, 1.0, 0.982, 0.976]	-1	-1	GTTTCAGAAGTATGTTAAATCAATTAGGTTAAGACC
Ligilactobacillus	salivarius	Unknown	GCF_029743055.1	NZ_CP116812.1	NZ_CP116812.1@3	[121357, 129211]	II-A	['NZ_CP116812.1_1']	[0]	II-A	['II-A']	NZ_CP116812.1	NZ_CP116812.1_1	127458	128615	GTTTCAGAAGGATGTTAAATCAATTAGGTTAAGACC	18	36	30	92.4	42.7	0	TRUE	II-A	II-A	0.914	NZ_CP116812.1	NZ_CP116812.1@3	121357	129211	II-A	1	1	II-A	9	['Cas9_0_II', 'Cas1_4_CAS-I-II-III-IV-V-VI', 'Cas2_9_CAS-I-II-III-IV-V-VI', 'Csn2_3_CAS-II-A', 'Csa3_1_CAS-I-II-III-IV-V-VI']	[108, 109, 110, 111, 112]	['5.10e-168', '1.10e-95', '1.10e-55', '2.50e-79', '6.50e-05']	[0.811, 0.889, 0.99, 0.987, 0.476]	[0.976, 0.982, 1.0, 1.0, 0.407]	1	1	GTTTCAGAAGGATGTTAAATCAATTAGGTTAAGACC
Ligilactobacillus	salivarius	Unknown	GCF_009865785.1	NZ_VSTM01000004.1	NZ_VSTM01000004.1@4	[54640, 63220]	II-A	['NZ_VSTM01000004.1_1']	[0]	II-A	['II-A']	NZ_VSTM01000004.1	NZ_VSTM01000004.1_1	55302	57119	GGTCTTAACCTAATTGATTTAACATCCTTCTGAAAC	28	36	30	97.2	42.7	0	TRUE	II-A	II-A	0.914	NZ_VSTM01000004.1	NZ_VSTM01000004.1@4	54640	63220	II-A	1	1	II-A	9	['Csa3_1_CAS-I-II-III-IV-V-VI', 'Csn2_3_CAS-II-A', 'Cas2_9_CAS-I-II-III-IV-V-VI', 'Cas1_4_CAS-I-II-III-IV-V-VI', 'Cas9_0_II']	[55, 57, 58, 59, 60]	['6.40e-05', '2.40e-79', '1.10e-55', '1.60e-95', '3.70e-168']	[0.476, 0.987, 0.99, 0.889, 0.801]	[0.407, 1.0, 1.0, 0.982, 0.976]	-1	-1	GTTTCAGAAGGATGTTAAATCAATTAGGTTAAGACC
Ligilactobacillus	salivarius	Unknown	GCF_009863925.1	NZ_VSWB01000011.1	NZ_VSWB01000011.1@1	[39012, 47988]	II-A	['NZ_VSWB01000011.1_1']	[0]	II-A	['II-A']	NZ_VSWB01000011.1	NZ_VSWB01000011.1_1	45113	47326	GTTTCAGAAGGATGTTAAATCAATTAGGTTAAGACC	34	36	30	92.4	43.7	0	TRUE	II-A	II-A	0.914	NZ_VSWB01000011.1	NZ_VSWB01000011.1@1	39012	47988	II-A	1	1	II-A	9	['Cas9_0_II', 'Cas1_4_CAS-I-II-III-IV-V-VI', 'Cas2_9_CAS-I-II-III-IV-V-VI', 'Csn2_3_CAS-II-A', 'Csa3_1_CAS-I-II-III-IV-V-VI']	[37, 38, 39, 40, 42]	['3.70e-168', '1.10e-95', '1.10e-55', '2.40e-79', '6.40e-05']	[0.801, 0.889, 0.99, 0.987, 0.476]	[0.976, 0.982, 1.0, 1.0, 0.407]	1	1	GTTTCAGAAGGATGTTAAATCAATTAGGTTAAGACC
Ligilactobacillus	salivarius	Unknown	GCF_009870355.1	NZ_VSVG01000015.1	NZ_VSVG01000015.1@1	[230, 3592]	II-A	['NZ_VSVG01000015.1_1']	[0]	II-A	['II-A']	NZ_VSVG01000015.1	NZ_VSVG01000015.1_1	2103	2930	GTTTCAGAAGGATGTTAAATCAATTAGGTTAAGACC	13	36	30	94.8	43.1	0	TRUE	II-A	II-A	0.914	NZ_VSVG01000015.1	NZ_VSVG01000015.1@1	230	3592	II-A	0	1	II-A	7	['Cas1_4_CAS-I-II-III-IV-V-VI', 'Cas2_9_CAS-I-II-III-IV-V-VI', 'Csn2_3_CAS-II-A', 'Csa3_1_CAS-I-II-III-IV-V-VI']	[1, 2, 3, 4]	['1.10e-95', '1.20e-55', '2.60e-79', '6.70e-05']	[0.889, 0.99, 0.987, 0.476]	[0.982, 1.0, 1.0, 0.407]		1	GTTTCAGAAGGATGTTAAATCAATTAGGTTAAGACC
Ligilactobacillus	salivarius	Unknown	GCF_024466835.1	NZ_CP101685.1	NZ_CP101685.1@2	[166478, 174496]	II-A	['NZ_CP101685.1_1']	[0]	II-A	['II-A']	NZ_CP101685.1	NZ_CP101685.1_1	172585	174006	GTTTCAGAAGTATGTTAAATCAATTAGGTTAAGACC	22	36	30	97.6	42.4	0	TRUE	II-A	II-A	0.976	NZ_CP101685.1	NZ_CP101685.1@2	166478	174496	II-A	1	1	II-A	9	['Cas9_0_II', 'Cas1_4_CAS-I-II-III-IV-V-VI', 'Cas2_9_CAS-I-II-III-IV-V-VI', 'Csn2_3_CAS-II-A', 'Csa3_1_CAS-I-II-III-IV-V-VI']	[118, 119, 120, 121, 123]	['1.50e-170', '1.20e-95', '3.20e-55', '3.90e-79', '5.90e-05']	[0.921, 0.889, 0.99, 0.987, 0.458]	[0.977, 0.982, 1.0, 1.0, 0.407]	1	1	GTTTCAGAAGTATGTTAAATCAATTAGGTTAAGACC
Ligilactobacillus	salivarius	Unknown	GCF_019593595.1	NZ_VCYF01000004.1	NZ_VCYF01000004.1@4	[49646, 58383]	II-A	['NZ_VCYF01000004.1_1']	[0]	II-A	['II-A']	NZ_VCYF01000004.1	NZ_VCYF01000004.1_1	50136	52283	AGTCTTAACCTAATTGATTTAACATCCTTCTGAAAC	33	36	30	97.1	42.8	0	TRUE	II-A	II-A	0.957	NZ_VCYF01000004.1	NZ_VCYF01000004.1@4	49646	58383	II-A	1	1	II-A	9	['Csa3_1_CAS-I-II-III-IV-V-VI', 'Csn2_3_CAS-II-A', 'Cas2_9_CAS-I-II-III-IV-V-VI', 'Cas1_4_CAS-I-II-III-IV-V-VI', 'Cas9_0_II']	[43, 44, 45, 46, 47]	['6.30e-05', '3.90e-80', '1.40e-55', '7.00e-98', '4.70e-172']	[0.458, 0.987, 0.99, 0.887, 0.875]	[0.407, 1.0, 1.0, 0.996, 0.971]	-1	-1	GTTTCAGAAGGATGTTAAATCAATTAGGTTAAGACT
Ligilactobacillus	salivarius	Unknown	GCF_002079805.1	NZ_NBEW01000007.1	NZ_NBEW01000007.1@1	[230, 6667]	II-A	['NZ_NBEW01000007.1_3']	[0]	II-A	['II-A']	NZ_NBEW01000007.1	NZ_NBEW01000007.1_3	2118	6179	GTTTCAGAAGGATGTTAAATCAATTAGGTTAAGACT	62	36	30	98.3	43	0	TRUE	II-A	II-A	0.957	NZ_NBEW01000007.1	NZ_NBEW01000007.1@1	230	6667	II-A	0	1	II-A	7	['Cas1_4_CAS-I-II-III-IV-V-VI', 'Cas2_9_CAS-I-II-III-IV-V-VI', 'Csn2_3_CAS-II-A', 'Csa3_1_CAS-I-II-III-IV-V-VI']	[1, 2, 3, 5]	['2.90e-98', '1.30e-55', '1.80e-80', '7.20e-05']	[0.891, 0.99, 0.987, 0.458]	[1.0, 1.0, 1.0, 0.407]		1	GTTTCAGAAGGATGTTAAATCAATTAGGTTAAGACT
Ligilactobacillus	salivarius	Unknown	GCF_009866135.1	NZ_VSUF01000005.1	NZ_VSUF01000005.1@4	[85313, 93960]	II-A	['NZ_VSUF01000005.1_1']	[0]	II-A	['II-A']	NZ_VSUF01000005.1	NZ_VSUF01000005.1_1	85975	87859	GGTCTTAACCTAATTGATTTAACATCCTTCTGAAAC	29	36	30	97.6	42.8	0	TRUE	II-A	II-A	0.914	NZ_VSUF01000005.1	NZ_VSUF01000005.1@4	85313	93960	II-A	1	1	II-A	9	['Csa3_1_CAS-I-II-III-IV-V-VI', 'Csn2_3_CAS-II-A', 'Cas2_9_CAS-I-II-III-IV-V-VI', 'Cas1_4_CAS-I-II-III-IV-V-VI', 'Cas9_0_II']	[83, 84, 85, 86, 87]	['6.20e-05', '2.40e-79', '1.10e-55', '1.10e-95', '3.60e-168']	[0.476, 0.987, 0.99, 0.889, 0.801]	[0.407, 1.0, 1.0, 0.982, 0.976]	-1	-1	GTTTCAGAAGGATGTTAAATCAATTAGGTTAAGACC
Ligilactobacillus	salivarius	Unknown	GCF_009863685.1	NZ_VSVP01000007.1	NZ_VSVP01000007.1@4	[46869, 56338]	II-A	['NZ_VSVP01000007.1_2']	[0]	II-A	['II-A']	NZ_VSVP01000007.1	NZ_VSVP01000007.1_2	47543	50218	GGTCTTAACCTAATTGATTTAACATCCTTCTGAAAC	41	36	30	99.7	42	0	TRUE	II-A	II-A	0.914	NZ_VSVP01000007.1	NZ_VSVP01000007.1@4	46869	56338	II-A	1	1	II-A	9	['Csa3_1_CAS-I-II-III-IV-V-VI', 'Csn2_3_CAS-II-A', 'Cas2_9_CAS-I-II-III-IV-V-VI', 'Cas1_4_CAS-I-II-III-IV-V-VI', 'Cas9_0_II']	[43, 45, 46, 47, 48]	['1.30e-05', '2.10e-79', '1.10e-55', '4.40e-97', '4.70e-177']	[0.523, 0.987, 0.99, 0.887, 0.778]	[0.458, 1.0, 1.0, 0.996, 0.976]	-1	-1	GTTTCAGAAGGATGTTAAATCAATTAGGTTAAGACC
Ligilactobacillus	salivarius	Unknown	GCF_002079765.1	NZ_NBEX01000009.1	NZ_NBEX01000009.1@1	[230, 2086]	II-A	['NZ_NBEX01000009.1_3']	[32]	II-A	['II-A']	NZ_NBEX01000009.1	NZ_NBEX01000009.1_3	2118	4067	GTTTCAGAAGGATGTTAAATCAATTAGGTTAAGACT	30	36	30	99.6	43.4	0	TRUE	II-A	II-A	0.957	NZ_NBEX01000009.1	NZ_NBEX01000009.1@1	230	2086	II-A	0	1	II-A	7	['Cas1_4_CAS-I-II-III-IV-V-VI', 'Cas2_9_CAS-I-II-III-IV-V-VI', 'Csn2_3_CAS-II-A']	[1, 2, 3]	['2.80e-98', '1.20e-55', '1.70e-80']	[0.891, 0.99, 0.987]	[1.0, 1.0, 1.0]		1	GTTTCAGAAGGATGTTAAATCAATTAGGTTAAGACT
Ligilactobacillus	salivarius	Unknown	GCF_033344095.1	NZ_CP137608.1	NZ_CP137608.1@3	[160004, 168892]	II-A	['NZ_CP137608.1_1']	[0]	II-A	['II-A']	NZ_CP137608.1	NZ_CP137608.1_1	166122	168401	GTTTCAGAAGTATGTTAAATCAATAAGGTTAAGACC	35	36	30	99.4	43.6	0	TRUE	II-A	II-A	0.972	NZ_CP137608.1	NZ_CP137608.1@3	160004	168892	II-A	1	1	II-A	9	['Cas9_0_II', 'Cas1_4_CAS-I-II-III-IV-V-VI', 'Cas2_9_CAS-I-II-III-IV-V-VI', 'Csn2_3_CAS-II-A', 'Csa3_1_CAS-I-II-III-IV-V-VI']	[124, 125, 126, 127, 129]	['2.60e-170', '2.50e-96', '1.80e-55', '4.40e-80', '5.80e-05']	[0.755, 0.889, 0.944, 0.987, 0.458]	[0.975, 0.982, 1.0, 1.0, 0.407]	1	1	GTTTCAGAAGTATGTTAAATCAATAAGGTTAAGACC
Ligilactobacillus	salivarius	Unknown	GCF_003438595.1	NZ_QSTB01000005.1	NZ_QSTB01000005.1@1	[285, 4325]	II-A	['NZ_QSTB01000005.1_2']	[0]	II-A	['II-A']	NZ_QSTB01000005.1	NZ_QSTB01000005.1_2	2179	3731	GTTTCAGAAGTATGTTAAATCAATTAGGTTAAGACC	24	36	30	97.2	41.3	0	TRUE	II-A	II-A	0.976	NZ_QSTB01000005.1	NZ_QSTB01000005.1@1	285	4325	II-A	0	1	II-A	7	['Cas1_4_CAS-I-II-III-IV-V-VI', 'Cas2_9_CAS-I-II-III-IV-V-VI', 'Csn2_3_CAS-II-A', 'Csa3_1_CAS-I-II-III-IV-V-VI']	[1, 2, 3, 4]	['5.90e-96', '1.20e-55', '1.60e-75', '6.80e-05']	[0.889, 0.99, 0.987, 0.476]	[0.982, 1.0, 1.0, 0.407]		1	GTTTCAGAAGTATGTTAAATCAATTAGGTTAAGACC
Ligilactobacillus	salivarius	Unknown	GCF_002079525.1	NZ_NBEJ01000003.1	NZ_NBEJ01000003.1@1	[36547, 44202]	II-A	['NZ_NBEJ01000003.1_1']	[0]	II-A	['II-A']	NZ_NBEJ01000003.1	NZ_NBEJ01000003.1_1	42650	43608	GTTTCAGAAGTATGTTAAATCAATTAGGTTAAGACC	15	36	29.9	95.5	42	0.1	TRUE	II-A	II-A	0.976	NZ_NBEJ01000003.1	NZ_NBEJ01000003.1@1	36547	44202	II-A	1	1	II-A	9	['Cas9_0_II', 'Cas1_4_CAS-I-II-III-IV-V-VI', 'Cas2_9_CAS-I-II-III-IV-V-VI', 'Csn2_3_CAS-II-A', 'Csa3_1_CAS-I-II-III-IV-V-VI']	[36, 37, 38, 39, 40]	['3.40e-171', '5.40e-96', '1.10e-55', '3.70e-80', '6.20e-05']	[0.759, 0.889, 0.99, 0.987, 0.476]	[0.975, 0.982, 1.0, 1.0, 0.407]	1	1	GTTTCAGAAGTATGTTAAATCAATTAGGTTAAGACC
Ligilactobacillus	salivarius	Unknown	GCF_009863515.1	NZ_VSVE01000009.1	NZ_VSVE01000009.1@1	[5665, 13418]	II-A	['NZ_VSVE01000009.1_2']	[0]	II-A	['II-A']	NZ_VSVE01000009.1	NZ_VSVE01000009.1_2	11785	12744	GTTTCAGAAGGATGTTAAATCAATTAGGTTAAGACC	15	36	30	99.3	44.1	0	TRUE	II-A	II-A	0.914	NZ_VSVE01000009.1	NZ_VSVE01000009.1@1	5665	13418	II-A	1	1	II-A	9	['Cas9_0_II', 'Cas1_4_CAS-I-II-III-IV-V-VI', 'Cas2_9_CAS-I-II-III-IV-V-VI', 'Csn2_3_CAS-II-A', 'Csa3_1_CAS-I-II-III-IV-V-VI']	[6, 7, 8, 9, 10]	['5.00e-177', '4.60e-97', '1.20e-55', '2.20e-79', '1.30e-05']	[0.776, 0.887, 0.99, 0.987, 0.523]	[0.976, 0.996, 1.0, 1.0, 0.458]	1	1	GTTTCAGAAGGATGTTAAATCAATTAGGTTAAGACC
Ligilactobacillus	salivarius	Unknown	GCF_009866235.1	NZ_VSUO01000004.1	NZ_VSUO01000004.1@4	[85285, 93931]	II-A	['NZ_VSUO01000004.1_1']	[0]	II-A	['II-A']	NZ_VSUO01000004.1	NZ_VSUO01000004.1_1	85947	87830	GGTCTTAACCTAATTGATTTAACATCCTTCTGAAAC	29	36	30	97.6	42.5	0	TRUE	II-A	II-A	0.914	NZ_VSUO01000004.1	NZ_VSUO01000004.1@4	85285	93931	II-A	1	1	II-A	9	['Csa3_1_CAS-I-II-III-IV-V-VI', 'Csn2_3_CAS-II-A', 'Cas2_9_CAS-I-II-III-IV-V-VI', 'Cas1_4_CAS-I-II-III-IV-V-VI', 'Cas9_0_II']	[83, 84, 85, 86, 87]	['7.20e-05', '2.70e-79', '1.20e-55', '1.90e-95', '4.30e-168']	[0.476, 0.987, 0.99, 0.889, 0.801]	[0.407, 1.0, 1.0, 0.982, 0.976]	-1	-1	GTTTCAGAAGGATGTTAAATCAATTAGGTTAAGACC
Ligilactobacillus	salivarius	Unknown	GCF_030434015.1	NZ_JAUIQT010000001.1	NZ_JAUIQT010000001.1@40	[1632930, 1640157]	II-A	['NZ_JAUIQT010000001.1_1']	[0]	II-A	['II-A']	NZ_JAUIQT010000001.1	NZ_JAUIQT010000001.1_1	1633540	1634037	GGTCTTAACCTAATTGATTTAACATCCTTCTGAAAC	8	36	30	96	42.4	0	TRUE	II-A	II-A	0.914	NZ_JAUIQT010000001.1	NZ_JAUIQT010000001.1@40	1632930	1640157	II-A	1	1	II-A	9	['Csa3_1_CAS-I-II-III-IV-V-VI', 'Csn2_3_CAS-II-A', 'Cas2_9_CAS-I-II-III-IV-V-VI', 'Cas1_4_CAS-I-II-III-IV-V-VI', 'Cas9_0_II']	[1520, 1521, 1522, 1523, 1524]	['6.40e-05', '3.80e-81', '1.30e-55', '7.70e-97', '2.40e-176']	[0.458, 0.987, 0.944, 0.887, 0.776]	[0.407, 1.0, 1.0, 0.996, 0.976]	-1	-1	GTTTCAGAAGGATGTTAAATCAATTAGGTTAAGACC
Ligilactobacillus	salivarius	Unknown	GCF_009863585.1	NZ_VSVM01000006.1	NZ_VSVM01000006.1@4	[46840, 54325]	II-A	['NZ_VSVM01000006.1_2']	[0]	II-A	['II-A']	NZ_VSVM01000006.1	NZ_VSVM01000006.1_2	47577	48206	GGTCTTAACCTAATTGATTTAACATCCTTCTGAAAC	10	36	30	98.9	40.2	0	TRUE	II-A	II-A	0.914	NZ_VSVM01000006.1	NZ_VSVM01000006.1@4	46840	54325	II-A	1	1	II-A	9	['Csa3_1_CAS-I-II-III-IV-V-VI', 'Csn2_3_CAS-II-A', 'Cas2_9_CAS-I-II-III-IV-V-VI', 'Cas1_4_CAS-I-II-III-IV-V-VI', 'Cas9_0_II']	[43, 44, 45, 46, 47]	['2.10e-05', '2.20e-79', '1.20e-55', '6.90e-95', '4.90e-177']	[0.438, 0.987, 0.99, 0.966, 0.776]	[0.424, 1.0, 1.0, 0.964, 0.976]	-1	-1	GTTTCAGAAGGATGTTAAATCAATTAGGTTAAGACC
Ligilactobacillus	salivarius	Unknown	GCF_009863835.1	NZ_VSVW01000007.1	NZ_VSVW01000007.1@1	[24022, 32139]	II-A	['NZ_VSVW01000007.1_1']	[0]	II-A	['II-A']	NZ_VSVW01000007.1	NZ_VSVW01000007.1_1	30122	31477	GTTTCAGAAGGATGTTAAATCAATTAGGTTAAGACC	21	36	30	96.2	43	0	TRUE	II-A	II-A	0.914	NZ_VSVW01000007.1	NZ_VSVW01000007.1@1	24022	32139	II-A	1	1	II-A	9	['Cas9_0_II', 'Cas1_4_CAS-I-II-III-IV-V-VI', 'Cas2_9_CAS-I-II-III-IV-V-VI', 'Csn2_3_CAS-II-A', 'Csa3_1_CAS-I-II-III-IV-V-VI']	[25, 26, 27, 28, 30]	['3.60e-168', '1.10e-95', '1.10e-55', '2.40e-79', '6.30e-05']	[0.801, 0.889, 0.99, 0.987, 0.476]	[0.976, 0.982, 1.0, 1.0, 0.407]	1	1	GTTTCAGAAGGATGTTAAATCAATTAGGTTAAGACC
Ligilactobacillus	salivarius	str. Ren	GCF_001011095.1	NZ_CP011403.1	NZ_CP011403.1@3	[118034, 125426]	II-A	['NZ_CP011403.1_1']	[0]	II-A	['II-A']	NZ_CP011403.1	NZ_CP011403.1_1	124138	124832	GTTTCAGAAGTATGTTAAATCAATTAGGTTAAGACC	11	36	29.9	93.9	50.5	0.1	TRUE	II-A	II-A	0.976	NZ_CP011403.1	NZ_CP011403.1@3	118034	125426	II-A	1	1	II-A	9	['Cas9_0_II', 'Cas9_0_II', 'Cas1_4_CAS-I-II-III-IV-V-VI', 'Cas2_9_CAS-I-II-III-IV-V-VI', 'Csn2_3_CAS-II-A', 'Csa3_1_CAS-I-II-III-IV-V-VI']	[105, 106, 107, 108, 109, 110]	['1.30e-57', '4.30e-113', '5.40e-96', '1.10e-55', '3.80e-80', '6.30e-05']	[0.975, 0.641, 0.889, 0.99, 0.987, 0.476]	[0.277, 0.69, 0.982, 1.0, 1.0, 0.407]	1	1	GTTTCAGAAGTATGTTAAATCAATTAGGTTAAGACC
Ligilactobacillus	salivarius	Unknown	GCF_009870285.1	NZ_VSUV01000006.1	NZ_VSUV01000006.1@4	[46891, 54446]	II-A	['NZ_VSUV01000006.1_2']	[0]	II-A	['Unknown']	NZ_VSUV01000006.1	NZ_VSUV01000006.1_2	47387	48326	CCTAATTGATTTAACATCCTTCTGAAAC	15	28	37.1	90.5	50.1	0.9	TRUE	Unknown	I-B	0.393	NZ_VSUV01000006.1	NZ_VSUV01000006.1@4	46891	54446	II-A	1	1	II-A	9	['Csa3_1_CAS-I-II-III-IV-V-VI', 'Csn2_3_CAS-II-A', 'Cas2_9_CAS-I-II-III-IV-V-VI', 'Cas1_4_CAS-I-II-III-IV-V-VI', 'Cas9_0_II']	[43, 44, 45, 46, 47]	['1.20e-05', '2.10e-79', '1.10e-55', '4.30e-97', '4.60e-177']	[0.523, 0.987, 0.99, 0.887, 0.776]	[0.458, 1.0, 1.0, 0.996, 0.976]	-1	-1	GTTTCAGAAGGATGTTAAATCAATTAGG
Ligilactobacillus	salivarius	Unknown	GCF_002079625.1	NZ_NBEO01000004.1	NZ_NBEO01000004.1@1	[45524, 53642]	II-A	['NZ_NBEO01000004.1_1']	[0]	II-A	['II-A']	NZ_NBEO01000004.1	NZ_NBEO01000004.1_1	51627	53048	GTTTCAGAAGTATGTTAAATCAATTAGGTTAAGACC	22	36	30	96.9	41.6	0.1	TRUE	II-A	II-A	0.976	NZ_NBEO01000004.1	NZ_NBEO01000004.1@1	45524	53642	II-A	1	1	II-A	9	['Cas9_0_II', 'Cas1_4_CAS-I-II-III-IV-V-VI', 'Cas2_9_CAS-I-II-III-IV-V-VI', 'Csn2_3_CAS-II-A', 'Csa3_1_CAS-I-II-III-IV-V-VI']	[43, 44, 45, 46, 47]	['3.60e-171', '5.60e-96', '1.10e-55', '3.90e-80', '6.50e-05']	[0.759, 0.889, 0.99, 0.987, 0.476]	[0.975, 0.982, 1.0, 1.0, 0.407]	1	1	GTTTCAGAAGTATGTTAAATCAATTAGGTTAAGACC
Ligilactobacillus	salivarius	Unknown	GCF_009863295.1	NZ_VSUR01000003.1	NZ_VSUR01000003.1@4	[85228, 93610]	II-A	['NZ_VSUR01000003.1_1']	[0]	II-A	['II-A']	NZ_VSUR01000003.1	NZ_VSUR01000003.1_1	85824	87509	GGTCTTAACCTAATTGATTTAACATCCTTCTGAAAC	26	36	30	94.7	43.3	0	TRUE	II-A	II-A	0.914	NZ_VSUR01000003.1	NZ_VSUR01000003.1@4	85228	93610	II-A	1	1	II-A	9	['Csa3_1_CAS-I-II-III-IV-V-VI', 'Csn2_3_CAS-II-A', 'Cas2_9_CAS-I-II-III-IV-V-VI', 'Cas1_4_CAS-I-II-III-IV-V-VI', 'Cas9_0_II']	[83, 84, 85, 86, 87]	['6.10e-05', '2.30e-79', '1.10e-55', '1.00e-95', '3.60e-168']	[0.476, 0.987, 0.99, 0.889, 0.801]	[0.407, 1.0, 1.0, 0.982, 0.976]	-1	-1	GTTTCAGAAGGATGTTAAATCAATTAGGTTAAGACC
Ligilactobacillus	salivarius	Unknown	GCF_030062825.1	NZ_CP114505.1	NZ_CP114505.1@14	[361146, 368770]	II-A	['NZ_CP114505.1_1']	[0]	II-A	['II-A']	NZ_CP114505.1	NZ_CP114505.1_1	361757	362650	GGTCTTAACCTAATTGATTTAACATCCTTCTGAAAC	14	36	30	99.2	43.4	0	TRUE	II-A	II-A	0.914	NZ_CP114505.1	NZ_CP114505.1@14	361146	368770	II-A	1	1	II-A	9	['Csa3_1_CAS-I-II-III-IV-V-VI', 'Csn2_3_CAS-II-A', 'Cas2_9_CAS-I-II-III-IV-V-VI', 'Cas1_4_CAS-I-II-III-IV-V-VI', 'Cas9_0_II']	[350, 351, 352, 353, 354]	['7.20e-05', '2.20e-79', '1.30e-55', '5.70e-96', '2.10e-177']	[0.458, 0.987, 0.99, 0.889, 0.776]	[0.407, 1.0, 1.0, 0.982, 0.976]	-1	-1	GTTTCAGAAGGATGTTAAATCAATTAGGTTAAGACC
Ligilactobacillus	salivarius	Unknown	GCF_009865965.1	NZ_VSTX01000014.1	NZ_VSTX01000014.1@1	[199, 6268]	II-A	['NZ_VSTX01000014.1_1']	[32]	II-A	['Unknown']	NZ_VSTX01000014.1	NZ_VSTX01000014.1_1	1	167	GTCTTAACCTAATTGATTTAACATCCTTCTGAAAC	3	35	31	100	47.6	0	TRUE	Unknown	II-A	0.546	NZ_VSTX01000014.1	NZ_VSTX01000014.1@1	199	6268	II-A	1	1	II-A	9	['Csn2_3_CAS-II-A', 'Cas2_9_CAS-I-II-III-IV-V-VI', 'Cas1_4_CAS-I-II-III-IV-V-VI', 'Cas9_0_II']	[1, 2, 3, 4]	['2.50e-79', '1.10e-55', '1.10e-95', '2.80e-168']	[0.987, 0.99, 0.889, 0.801]	[1.0, 1.0, 0.982, 0.976]	-1	-1	GTTTCAGAAGGATGTTAAATCAATTAGGTTAAGAC
Ligilactobacillus	salivarius	Unknown	GCF_009870225.1	NZ_VSUI01000004.1	NZ_VSUI01000004.1@1	[39014, 47731]	II-A	['NZ_VSUI01000004.1_1']	[0]	II-A	['Unknown']	NZ_VSUI01000004.1	NZ_VSUI01000004.1_1	45115	47066	GTTTCAGAAGGATGTTAAATCAATTAGGTTAAG	30	33	33.2	97	46.7	0.1	TRUE	Unknown	II-A	0.61	NZ_VSUI01000004.1	NZ_VSUI01000004.1@1	39014	47731	II-A	1	1	II-A	9	['Cas9_0_II', 'Cas1_4_CAS-I-II-III-IV-V-VI', 'Cas2_9_CAS-I-II-III-IV-V-VI', 'Csn2_3_CAS-II-A', 'Csa3_1_CAS-I-II-III-IV-V-VI']	[37, 38, 39, 40, 41]	['1.10e-167', '1.10e-95', '1.10e-55', '2.40e-79', '6.30e-05']	[0.801, 0.889, 0.99, 0.987, 0.476]	[0.976, 0.982, 1.0, 1.0, 0.407]	1	1	GTTTCAGAAGGATGTTAAATCAATTAGGTTAAG
Ligilactobacillus	salivarius	Unknown	GCF_002079685.1	NZ_NBER01000005.1	NZ_NBER01000005.1@1	[45064, 54261]	II-A	['NZ_NBER01000005.1_2']	[0]	II-A	['II-A']	NZ_NBER01000005.1	NZ_NBER01000005.1_2	51164	53773	GTTTCAGAAGGATGTTAAATCAATTAGGTTAAGACT	40	36	30	97.4	42.4	0	TRUE	II-A	II-A	0.957	NZ_NBER01000005.1	NZ_NBER01000005.1@1	45064	54261	II-A	1	1	II-A	9	['Cas9_0_II', 'Cas1_4_CAS-I-II-III-IV-V-VI', 'Cas2_9_CAS-I-II-III-IV-V-VI', 'Csn2_3_CAS-II-A', 'Csa3_1_CAS-I-II-III-IV-V-VI']	[44, 45, 46, 47, 48]	['1.20e-171', '2.50e-98', '1.10e-55', '1.00e-80', '6.20e-05']	[0.854, 0.891, 0.99, 0.987, 0.458]	[0.971, 1.0, 1.0, 1.0, 0.407]	1	1	GTTTCAGAAGGATGTTAAATCAATTAGGTTAAGACT
Ligilactobacillus	salivarius	Unknown	GCF_003129685.1	NZ_QFAS01000001.1	NZ_QFAS01000001.1@4	[97129, 105076]	II-A	['NZ_QFAS01000001.1_1']	[0]	II-A	['II-A']	NZ_QFAS01000001.1	NZ_QFAS01000001.1_1	97750	98973	GGTCTTAACCTAATTGATTTAACATACTTCTGAAAC	19	36	30	93.3	43.5	0	TRUE	II-A	II-A	0.976	NZ_QFAS01000001.1	NZ_QFAS01000001.1@4	97129	105076	II-A	1	1	II-A	9	['Csa3_1_CAS-I-II-III-IV-V-VI', 'Csn2_3_CAS-II-A', 'Cas2_9_CAS-I-II-III-IV-V-VI', 'Cas1_4_CAS-I-II-III-IV-V-VI', 'Cas9_0_II']	[83, 84, 85, 86, 87]	['6.50e-05', '1.50e-80', '1.10e-55', '5.70e-96', '9.70e-171']	[0.458, 0.987, 0.99, 0.889, 0.759]	[0.407, 1.0, 1.0, 0.982, 0.975]	-1	-1	GTTTCAGAAGTATGTTAAATCAATTAGGTTAAGACC
Ligilactobacillus	salivarius	Unknown	GCF_009863805.1	NZ_VSVU01000004.1	NZ_VSVU01000004.1@4	[85296, 93546]	II-A	['NZ_VSVU01000004.1_1']	[0]	II-A	['II-A']	NZ_VSVU01000004.1	NZ_VSVU01000004.1_1	85892	87445	GGTCTTAACCTAATTGATTTAACATCCTTCTGAAAC	24	36	30	94.2	43.4	0	TRUE	II-A	II-A	0.914	NZ_VSVU01000004.1	NZ_VSVU01000004.1@4	85296	93546	II-A	1	1	II-A	9	['Csa3_1_CAS-I-II-III-IV-V-VI', 'Csn2_3_CAS-II-A', 'Cas2_9_CAS-I-II-III-IV-V-VI', 'Cas1_4_CAS-I-II-III-IV-V-VI', 'Cas9_0_II']	[82, 84, 85, 86, 87]	['6.10e-05', '2.30e-79', '1.10e-55', '1.00e-95', '3.60e-168']	[0.476, 0.987, 0.99, 0.889, 0.801]	[0.407, 1.0, 1.0, 0.982, 0.976]	-1	-1	GTTTCAGAAGGATGTTAAATCAATTAGGTTAAGACC
Ligilactobacillus	salivarius	Unknown	GCF_002289725.1	NZ_LXZJ01000084.1	NZ_LXZJ01000084.1@1	[456, 6144]	II-A	['NZ_LXZJ01000084.1_2']	[32]	II-A	['II-A']	NZ_LXZJ01000084.1	NZ_LXZJ01000084.1_2	59	424	GGTCTTAACCTAATTGATTTAACATCCTTCTGAAAC	6	36	30	100	41	0	TRUE	II-A	II-A	0.914	NZ_LXZJ01000084.1	NZ_LXZJ01000084.1@1	456	6144	II-A	1	1	II-A	9	['Csn2_3_CAS-II-A', 'Cas2_9_CAS-I-II-III-IV-V-VI', 'Cas1_4_CAS-I-II-III-IV-V-VI', 'Cas9_0_II']	[1, 2, 3, 4]	['2.50e-79', '1.20e-55', '1.50e-95', '3.80e-126']	[0.987, 0.99, 0.889, 0.8]	[1.0, 1.0, 0.982, 0.837]	-1	-1	GTTTCAGAAGGATGTTAAATCAATTAGGTTAAGACC
Ligilactobacillus	salivarius	Unknown	GCF_009866205.1	NZ_VSUN01000003.1	NZ_VSUN01000003.1@4	[85232, 92493]	II-A	['NZ_VSUN01000003.1_1']	[0]	II-A	['II-A']	NZ_VSUN01000003.1	NZ_VSUN01000003.1_1	85894	86392	GGTCTTAACCTAATTGATTTAACATCCTTCTGAAAC	8	36	30.1	91.6	41	0.1	TRUE	II-A	II-A	0.914	NZ_VSUN01000003.1	NZ_VSUN01000003.1@4	85232	92493	II-A	1	1	II-A	9	['Csa3_1_CAS-I-II-III-IV-V-VI', 'Csn2_3_CAS-II-A', 'Cas2_9_CAS-I-II-III-IV-V-VI', 'Cas1_4_CAS-I-II-III-IV-V-VI', 'Cas9_0_II']	[82, 83, 84, 85, 86]	['6.90e-05', '2.60e-79', '1.20e-55', '1.20e-95', '4.30e-168']	[0.476, 0.987, 0.99, 0.889, 0.801]	[0.407, 1.0, 1.0, 0.982, 0.976]	-1	-1	GTTTCAGAAGGATGTTAAATCAATTAGGTTAAGACC
Ligilactobacillus	salivarius	Unknown	GCF_016742795.1	NZ_JAEHNU010000003.1	NZ_JAEHNU010000003.1@2	[33383, 42243]	II-A	['NZ_JAEHNU010000003.1_1']	[0]	II-A	['II-A']	NZ_JAEHNU010000003.1	NZ_JAEHNU010000003.1_1	33993	36140	GGTCTTAACCTAATTGATTTAACATCCTTCTGAAAC	33	36	30	99.4	42.8	0	TRUE	II-A	II-A	0.914	NZ_JAEHNU010000003.1	NZ_JAEHNU010000003.1@2	33383	42243	II-A	1	1	II-A	9	['Csa3_1_CAS-I-II-III-IV-V-VI', 'Csn2_3_CAS-II-A', 'Cas2_9_CAS-I-II-III-IV-V-VI', 'Cas1_4_CAS-I-II-III-IV-V-VI', 'Cas9_0_II']	[32, 33, 34, 35, 36]	['6.70e-05', '2.90e-79', '1.10e-55', '4.50e-96', '6.50e-170']	[0.458, 0.987, 0.99, 0.889, 0.899]	[0.407, 1.0, 1.0, 0.982, 0.975]	-1	-1	GTTTCAGAAGGATGTTAAATCAATTAGGTTAAGACC
Ligilactobacillus	salivarius	Unknown	GCF_028864335.1	NZ_JARBJK010000006.1	NZ_JARBJK010000006.1@1	[39273, 47853]	II-A	['NZ_JARBJK010000006.1_1']	[0]	II-A	['II-A']	NZ_JARBJK010000006.1	NZ_JARBJK010000006.1_1	45374	47191	GTTTCAGAAGGATGTTAAATCAATTAGGTTAAGACC	28	36	30	97.5	41.8	0	TRUE	II-A	II-A	0.914	NZ_JARBJK010000006.1	NZ_JARBJK010000006.1@1	39273	47853	II-A	1	1	II-A	9	['Cas9_0_II', 'Cas1_4_CAS-I-II-III-IV-V-VI', 'Cas2_9_CAS-I-II-III-IV-V-VI', 'Csn2_3_CAS-II-A', 'Csa3_1_CAS-I-II-III-IV-V-VI']	[37, 38, 39, 40, 41]	['3.60e-168', '1.00e-95', '1.10e-55', '2.40e-79', '6.20e-05']	[0.801, 0.889, 0.99, 0.987, 0.476]	[0.976, 0.982, 1.0, 1.0, 0.407]	1	1	GTTTCAGAAGGATGTTAAATCAATTAGGTTAAGACC
Ligilactobacillus	salivarius	Unknown	GCF_009863465.1	NZ_VSVB01000008.1	NZ_VSVB01000008.1@1	[39651, 47008]	II-A	['NZ_VSVB01000008.1_2']	[0]	II-A	['II-A']	NZ_VSVB01000008.1	NZ_VSVB01000008.1_2	45771	46334	GTTTCAGAAGGATGTTAAATCAATTAGGTTAAGACC	9	36	30	98.8	42.6	0	TRUE	II-A	II-A	0.914	NZ_VSVB01000008.1	NZ_VSVB01000008.1@1	39651	47008	II-A	1	1	II-A	9	['Cas9_0_II', 'Cas1_4_CAS-I-II-III-IV-V-VI', 'Cas2_9_CAS-I-II-III-IV-V-VI', 'Csn2_3_CAS-II-A', 'Csa3_1_CAS-I-II-III-IV-V-VI']	[36, 37, 38, 39, 40]	['4.50e-177', '4.10e-97', '1.10e-55', '2.00e-79', '1.20e-05']	[0.776, 0.887, 0.99, 0.987, 0.523]	[0.976, 0.996, 1.0, 1.0, 0.458]	1	1	GTTTCAGAAGGATGTTAAATCAATTAGGTTAAGACC
Ligilactobacillus	salivarius	Unknown	GCF_029917105.1	NZ_CP123986.1	NZ_CP123986.1@3	[122869, 131052]	II-A	['NZ_CP123986.1_1']	[0]	II-A	['II-A']	NZ_CP123986.1	NZ_CP123986.1_1	128970	130456	GTTTCAGAAGGATGTTAAATCAATTAGGTTAAGACC	23	36	30	94	43.3	0	TRUE	II-A	II-A	0.914	NZ_CP123986.1	NZ_CP123986.1@3	122869	131052	II-A	1	1	II-A	9	['Cas9_0_II', 'Cas1_4_CAS-I-II-III-IV-V-VI', 'Cas2_9_CAS-I-II-III-IV-V-VI', 'Csn2_3_CAS-II-A', 'Csa3_1_CAS-I-II-III-IV-V-VI']	[109, 110, 111, 112, 113]	['3.70e-168', '1.10e-95', '1.10e-55', '2.40e-79', '6.30e-05']	[0.801, 0.889, 0.99, 0.987, 0.476]	[0.976, 0.982, 1.0, 1.0, 0.407]	1	1	GTTTCAGAAGGATGTTAAATCAATTAGGTTAAGACC
Ligilactobacillus	salivarius	Unknown	GCF_009866105.1	NZ_VSUE01000004.1	NZ_VSUE01000004.1@1	[39035, 46625]	II-A	['NZ_VSUE01000004.1_1']	[0]	II-A	['II-A']	NZ_VSUE01000004.1	NZ_VSUE01000004.1_1	45136	45963	GTTTCAGAAGGATGTTAAATCAATTAGGTTAAGACC	13	36	30	94.8	44	0	TRUE	II-A	II-A	0.914	NZ_VSUE01000004.1	NZ_VSUE01000004.1@1	39035	46625	II-A	1	1	II-A	9	['Cas9_0_II', 'Cas1_4_CAS-I-II-III-IV-V-VI', 'Cas2_9_CAS-I-II-III-IV-V-VI', 'Csn2_3_CAS-II-A', 'Csa3_1_CAS-I-II-III-IV-V-VI']	[38, 39, 40, 41, 42]	['3.60e-168', '1.10e-95', '1.10e-55', '2.40e-79', '6.30e-05']	[0.801, 0.889, 0.99, 0.987, 0.476]	[0.976, 0.982, 1.0, 1.0, 0.407]	1	1	GTTTCAGAAGGATGTTAAATCAATTAGGTTAAGACC
Ligilactobacillus	salivarius	Unknown	GCF_009863375.1	NZ_VSUS01000007.1	NZ_VSUS01000007.1@1	[13622, 21212]	II-A	['NZ_VSUS01000007.1_1']	[0]	II-A	['II-A']	NZ_VSUS01000007.1	NZ_VSUS01000007.1_1	19723	20550	GTTTCAGAAGGATGTTAAATCAATTAGGTTAAGACC	13	36	30	94.8	41.1	0	TRUE	II-A	II-A	0.914	NZ_VSUS01000007.1	NZ_VSUS01000007.1@1	13622	21212	II-A	1	1	II-A	9	['Cas9_0_II', 'Cas1_4_CAS-I-II-III-IV-V-VI', 'Cas2_9_CAS-I-II-III-IV-V-VI', 'Csn2_3_CAS-II-A', 'Csa3_1_CAS-I-II-III-IV-V-VI']	[14, 15, 16, 17, 18]	['3.80e-168', '1.10e-95', '1.10e-55', '2.50e-79', '6.60e-05']	[0.801, 0.889, 0.99, 0.987, 0.476]	[0.976, 0.982, 1.0, 1.0, 0.407]	1	1	GTTTCAGAAGGATGTTAAATCAATTAGGTTAAGACC
Ligilactobacillus	salivarius	Unknown	GCF_009870365.1	NZ_VSVC01000005.1	NZ_VSVC01000005.1@4	[85292, 94532]	II-A	['NZ_VSVC01000005.1_1']	[0]	II-A	['II-A']	NZ_VSVC01000005.1	NZ_VSVC01000005.1_1	85954	88431	GGTCTTAACCTAATTGATTTAACATCCTTCTGAAAC	38	36	30	97.1	42.1	0	TRUE	II-A	II-A	0.914	NZ_VSVC01000005.1	NZ_VSVC01000005.1@4	85292	94532	II-A	1	1	II-A	9	['Csa3_1_CAS-I-II-III-IV-V-VI', 'Csn2_3_CAS-II-A', 'Cas2_9_CAS-I-II-III-IV-V-VI', 'Cas1_4_CAS-I-II-III-IV-V-VI', 'Cas9_0_II']	[82, 83, 84, 85, 86]	['6.50e-05', '2.50e-79', '1.10e-55', '1.70e-94', '3.80e-168']	[0.476, 0.987, 0.99, 0.889, 0.801]	[0.407, 1.0, 1.0, 0.982, 0.976]	-1	-1	GTTTCAGAAGGATGTTAAATCAATTAGGTTAAGACC
Ligilactobacillus	salivarius	Unknown	GCF_009863625.1	NZ_VSVN01000003.1	NZ_VSVN01000003.1@4	[153696, 162276]	II-A	['NZ_VSVN01000003.1_1']	[0]	II-A	['II-A']	NZ_VSVN01000003.1	NZ_VSVN01000003.1_1	159797	161614	GTTTCAGAAGGATGTTAAATCAATTAGGTTAAGACC	28	36	30	95.7	42.7	0	TRUE	II-A	II-A	0.914	NZ_VSVN01000003.1	NZ_VSVN01000003.1@4	153696	162276	II-A	1	1	II-A	9	['Cas9_0_II', 'Cas1_4_CAS-I-II-III-IV-V-VI', 'Cas2_9_CAS-I-II-III-IV-V-VI', 'Csn2_3_CAS-II-A', 'Csa3_1_CAS-I-II-III-IV-V-VI']	[160, 161, 162, 163, 165]	['3.90e-168', '1.10e-95', '1.10e-55', '2.40e-79', '6.20e-05']	[0.801, 0.889, 0.99, 0.987, 0.476]	[0.976, 0.982, 1.0, 1.0, 0.407]	1	1	GTTTCAGAAGGATGTTAAATCAATTAGGTTAAGACC
Ligilactobacillus	salivarius	Unknown	GCF_009865815.1	NZ_VSTN01000005.1	NZ_VSTN01000005.1@4	[93563, 101316]	II-A	['NZ_VSTN01000005.1_1']	[0]	II-A	['II-A']	NZ_VSTN01000005.1	NZ_VSTN01000005.1_1	94237	95196	GGTCTTAACCTAATTGATTTAACATCCTTCTGAAAC	15	36	30	99.3	42.9	0	TRUE	II-A	II-A	0.914	NZ_VSTN01000005.1	NZ_VSTN01000005.1@4	93563	101316	II-A	1	1	II-A	9	['Csa3_1_CAS-I-II-III-IV-V-VI', 'Csn2_3_CAS-II-A', 'Cas2_9_CAS-I-II-III-IV-V-VI', 'Cas1_4_CAS-I-II-III-IV-V-VI', 'Cas9_0_II']	[82, 83, 84, 85, 86]	['1.00e-05', '2.80e-79', '1.00e-55', '4.00e-97', '5.30e-177']	[0.523, 0.987, 0.99, 0.887, 0.776]	[0.458, 1.0, 1.0, 0.996, 0.976]	-1	-1	GTTTCAGAAGGATGTTAAATCAATTAGGTTAAGACC
Ligilactobacillus	salivarius	CECT 5713	GCF_000143435.1	NC_017481.1	NC_017481.1@3	[115217, 123731]	II-A	['NC_017481.1_1']	[0]	II-A	['II-A']	NC_017481.1	NC_017481.1_1	121320	123137	GTTTCAGAAGTATGTTAAATCAATAAGGTTAAGACC	28	36	30	95.6	43.6	0	TRUE	II-A	II-A	0.972	NC_017481.1	NC_017481.1@3	115217	123731	II-A	1	1	II-A	9	['Cas9_0_II', 'Cas9_0_II', 'Cas1_4_CAS-I-II-III-IV-V-VI', 'Cas2_9_CAS-I-II-III-IV-V-VI', 'Csn2_3_CAS-II-A', 'Csa3_1_CAS-I-II-III-IV-V-VI']	[107, 108, 110, 111, 112, 113]	['7.70e-46', '4.60e-121', '1.20e-95', '1.30e-55', '2.80e-79', '7.30e-05']	[0.891, 0.778, 0.889, 0.99, 0.987, 0.476]	[0.177, 0.795, 0.982, 1.0, 1.0, 0.407]	1	1	GTTTCAGAAGTATGTTAAATCAATAAGGTTAAGACC
Ligilactobacillus	salivarius	Unknown	GCF_002250405.1	NZ_NDYW01000003.1	NZ_NDYW01000003.1@1	[37018, 44789]	II-A	['NZ_NDYW01000003.1_1']	[0]	II-A	['II-A']	NZ_NDYW01000003.1	NZ_NDYW01000003.1_1	43142	44299	GTTTCAGAAGTATGTTAAATCAATTAGGTTAAGACC	18	36	30	94.6	42.6	0	TRUE	II-A	II-A	0.976	NZ_NDYW01000003.1	NZ_NDYW01000003.1@1	37018	44789	II-A	1	1	II-A	9	['Cas9_0_II', 'Cas1_4_CAS-I-II-III-IV-V-VI', 'Cas2_9_CAS-I-II-III-IV-V-VI', 'Csn2_3_CAS-II-A', 'Csa3_1_CAS-I-II-III-IV-V-VI']	[35, 36, 37, 38, 39]	['4.20e-170', '5.70e-96', '1.10e-55', '2.10e-79', '6.70e-05']	[0.862, 0.889, 0.99, 0.987, 0.458]	[0.976, 0.982, 1.0, 1.0, 0.407]	1	1	GTTTCAGAAGTATGTTAAATCAATTAGGTTAAGACC
Ligilactobacillus	salivarius	Unknown	GCF_009865885.1	NZ_VSTS01000013.1	NZ_VSTS01000013.1@1	[1263, 7332]	II-A	['NZ_VSTS01000013.1_1']	[32]	II-A	['II-A']	NZ_VSTS01000013.1	NZ_VSTS01000013.1_1	74	1231	GGTCTTAACCTAATTGATTTAACATCCTTCTGAAAC	18	36	30	97.3	43	0	TRUE	II-A	II-A	0.914	NZ_VSTS01000013.1	NZ_VSTS01000013.1@1	1263	7332	II-A	1	1	II-A	9	['Csn2_3_CAS-II-A', 'Cas2_9_CAS-I-II-III-IV-V-VI', 'Cas1_4_CAS-I-II-III-IV-V-VI', 'Cas9_0_II']	[1, 2, 3, 4]	['2.80e-79', '1.30e-55', '1.20e-95', '3.10e-168']	[0.987, 0.99, 0.889, 0.801]	[1.0, 1.0, 0.982, 0.976]	-1	-1	GTTTCAGAAGGATGTTAAATCAATTAGGTTAAGACC
Ligilactobacillus	salivarius	Unknown	GCF_028864445.1	NZ_JARBJO010000005.1	NZ_JARBJO010000005.1@4	[98719, 105669]	II-A	['NZ_JARBJO010000005.1_2']	[0]	II-A	['II-A']	NZ_JARBJO010000005.1	NZ_JARBJO010000005.1_2	99209	99574	AGTCTTAACCTAATTGATTTAACATCCTTCTGAAAC	6	36	30	90.5	40.7	0	TRUE	II-A	II-A	0.957	NZ_JARBJO010000005.1	NZ_JARBJO010000005.1@4	98719	105669	II-A	1	1	II-A	9	['Csa3_1_CAS-I-II-III-IV-V-VI', 'Csn2_3_CAS-II-A', 'Cas2_9_CAS-I-II-III-IV-V-VI', 'Cas1_4_CAS-I-II-III-IV-V-VI', 'Cas9_0_II']	[87, 88, 89, 90, 92]	['6.70e-05', '4.20e-80', '1.20e-55', '7.50e-98', '1.80e-174']	[0.458, 0.987, 0.99, 0.887, 0.831]	[0.407, 1.0, 1.0, 0.996, 0.971]	-1	-1	GTTTCAGAAGGATGTTAAATCAATTAGGTTAAGACT
Ligilactobacillus	salivarius	Unknown	GCF_030062895.1	NZ_CP114515.1	NZ_CP114515.1@50	[1791089, 1798647]	II-A	['NZ_CP114515.1_1']	[0]	II-A	['II-A']	NZ_CP114515.1	NZ_CP114515.1_1	1797209	1798102	GTTTCAGAAGGATGTTAAATCAATTAGGTTAAGACC	14	36	30	93.1	43.1	0	TRUE	II-A	II-A	0.914	NZ_CP114515.1	NZ_CP114515.1@50	1791089	1798647	II-A	1	1	II-A	9	['Cas9_0_II', 'Cas1_4_CAS-I-II-III-IV-V-VI', 'Cas2_9_CAS-I-II-III-IV-V-VI', 'Csn2_3_CAS-II-A', 'Csa3_1_CAS-I-II-III-IV-V-VI']	[1726, 1727, 1728, 1729, 1730]	['2.10e-177', '5.70e-96', '1.00e-53', '4.70e-68', '7.10e-05']	[0.776, 0.889, 0.86, 0.99, 0.458]	[0.976, 0.982, 0.97, 0.881, 0.407]	1	1	GTTTCAGAAGGATGTTAAATCAATTAGGTTAAGACC
Ligilactobacillus	salivarius	Unknown	GCF_020026515.1	NZ_JAINRM010000005.1	NZ_JAINRM010000005.1@1	[34190, 43458]	II-A	['NZ_JAINRM010000005.1_1']	[0]	II-A	['II-A']	NZ_JAINRM010000005.1	NZ_JAINRM010000005.1_1	40293	42968	GTTTCAGAAGTATGTTAAATCAATAAGGTTAAGACC	41	36	30	97.7	41.6	0	TRUE	II-A	II-A	0.972	NZ_JAINRM010000005.1	NZ_JAINRM010000005.1@1	34190	43458	II-A	1	1	II-A	9	['Cas9_0_II', 'Cas1_4_CAS-I-II-III-IV-V-VI', 'Cas2_9_CAS-I-II-III-IV-V-VI', 'Csn2_3_CAS-II-A', 'Csa3_1_CAS-I-II-III-IV-V-VI']	[32, 33, 34, 35, 36]	['8.60e-170', '4.70e-96', '1.20e-55', '4.10e-82', '7.00e-05']	[0.901, 0.889, 0.99, 0.987, 0.458]	[0.976, 0.982, 1.0, 1.0, 0.407]	1	1	GTTTCAGAAGTATGTTAAATCAATAAGGTTAAGACC
Ligilactobacillus	salivarius	Unknown	GCF_015560055.1	NZ_JADMRB010000008.1	NZ_JADMRB010000008.1@1	[37038, 44677]	II-A	['NZ_JADMRB010000008.1_1']	[0]	II-A	['II-A']	NZ_JADMRB010000008.1	NZ_JADMRB010000008.1_1	43162	44187	GTTTCAGAAGTATGTTAAATCAATTAGGTTAAGACC	16	36	30	94	42	0	TRUE	II-A	II-A	0.976	NZ_JADMRB010000008.1	NZ_JADMRB010000008.1@1	37038	44677	II-A	1	1	II-A	9	['Cas9_0_II', 'Cas1_4_CAS-I-II-III-IV-V-VI', 'Cas2_9_CAS-I-II-III-IV-V-VI', 'Csn2_3_CAS-II-A', 'Csa3_1_CAS-I-II-III-IV-V-VI']	[35, 36, 37, 38, 39]	['3.80e-170', '5.20e-96', '1.00e-55', '2.00e-79', '6.20e-05']	[0.862, 0.889, 0.99, 0.987, 0.458]	[0.976, 0.982, 1.0, 1.0, 0.407]	1	1	GTTTCAGAAGTATGTTAAATCAATTAGGTTAAGACC
Ligilactobacillus	salivarius	Unknown	GCF_009863915.1	NZ_VSWA01000003.1	NZ_VSWA01000003.1@4	[85218, 95448]	II-A	['NZ_VSWA01000003.1_1']	[0]	II-A	['II-A']	NZ_VSWA01000003.1	NZ_VSWA01000003.1_1	85814	89347	GGTCTTAACCTAATTGATTTAACATCCTTCTGAAAC	54	36	30	96.6	42.6	0	TRUE	II-A	II-A	0.914	NZ_VSWA01000003.1	NZ_VSWA01000003.1@4	85218	95448	II-A	1	1	II-A	9	['Csa3_1_CAS-I-II-III-IV-V-VI', 'Csn2_3_CAS-II-A', 'Cas2_9_CAS-I-II-III-IV-V-VI', 'Cas1_4_CAS-I-II-III-IV-V-VI', 'Cas9_0_II']	[82, 84, 85, 86, 87]	['6.40e-05', '2.50e-79', '1.10e-55', '1.10e-95', '3.70e-168']	[0.476, 0.987, 0.99, 0.889, 0.801]	[0.407, 1.0, 1.0, 0.982, 0.976]	-1	-1	GTTTCAGAAGGATGTTAAATCAATTAGGTTAAGACC
Ligilactobacillus	salivarius	Unknown	GCF_009869955.1	NZ_VSTQ01000013.1	NZ_VSTQ01000013.1@2	[38720, 49416]	II-A	['NZ_VSTQ01000013.1_1']	[32]	II-A	['II-A']	NZ_VSTQ01000013.1	NZ_VSTQ01000013.1_1	49448	50539	GTTTCAGAAGTATGTTAAATCAATTAGGTTAAGACC	17	36	30	96.6	43.7	0	TRUE	II-A	II-A	0.976	NZ_VSTQ01000013.1	NZ_VSTQ01000013.1@2	38720	49416	II-A	1	1	II-A	9	['CysH_0_IVB', 'Cas8e_4_CAS-I-E', 'Cas9_0_II', 'Cas1_4_CAS-I-II-III-IV-V-VI', 'Cas2_9_CAS-I-II-III-IV-V-VI', 'Csn2_3_CAS-II-A']	[58, 60, 63, 64, 65, 66]	['5.60e-18', '2.10e-57', '4.90e-164', '2.90e-95', '1.10e-55', '1.20e-78']	[0.604, 0.569, 0.754, 0.889, 0.99, 0.987]	[0.851, 0.622, 0.976, 0.982, 1.0, 1.0]	1	1	GTTTCAGAAGTATGTTAAATCAATTAGGTTAAGACC
Ligilactobacillus	salivarius	Unknown	GCF_009870335.1	NZ_VSUW01000015.1	NZ_VSUW01000015.1@1	[967, 7036]	II-A	['NZ_VSUW01000015.1_1']	[32]	II-A	['II-A']	NZ_VSUW01000015.1	NZ_VSUW01000015.1_1	306	935	GGTCTTAACCTAATTGATTTAACATCCTTCTGAAAC	10	36	30	96.9	40.2	0	TRUE	II-A	II-A	0.914	NZ_VSUW01000015.1	NZ_VSUW01000015.1@1	967	7036	II-A	1	1	II-A	9	['Csn2_3_CAS-II-A', 'Cas2_9_CAS-I-II-III-IV-V-VI', 'Cas1_4_CAS-I-II-III-IV-V-VI', 'Cas9_0_II']	[1, 2, 3, 4]	['2.50e-79', '1.10e-55', '1.10e-95', '3.80e-168']	[0.987, 0.99, 0.889, 0.801]	[1.0, 1.0, 0.982, 0.976]	-1	-1	GTTTCAGAAGGATGTTAAATCAATTAGGTTAAGACC
Ligilactobacillus	salivarius	Unknown	GCF_009863435.1	NZ_VSUZ01000006.1	NZ_VSUZ01000006.1@4	[46910, 56366]	II-A	['NZ_VSUZ01000006.1_2']	[0]	II-A	['II-A']	NZ_VSUZ01000006.1	NZ_VSUZ01000006.1_2	47584	50263	GGTCTTAACCTAATTGATTTAACATCCTTCTGAAAC	41	36	30.1	96.4	42.5	0.1	TRUE	II-A	II-A	0.914	NZ_VSUZ01000006.1	NZ_VSUZ01000006.1@4	46910	56366	II-A	1	1	II-A	9	['Csa3_1_CAS-I-II-III-IV-V-VI', 'Csn2_3_CAS-II-A', 'Cas2_9_CAS-I-II-III-IV-V-VI', 'Cas1_4_CAS-I-II-III-IV-V-VI', 'Cas9_0_II']	[42, 43, 44, 45, 46]	['1.30e-05', '2.10e-79', '1.10e-55', '4.40e-97', '4.70e-177']	[0.523, 0.987, 0.99, 0.887, 0.776]	[0.458, 1.0, 1.0, 0.996, 0.976]	-1	-1	GTTTCAGAAGGATGTTAAATCAATTAGGTTAAGACC
Ligilactobacillus	salivarius	Unknown	GCF_009870175.1	NZ_VSTJ01000006.1	NZ_VSTJ01000006.1@4	[46947, 56152]	II-A	['NZ_VSTJ01000006.1_2']	[0]	II-A	['II-A']	NZ_VSTJ01000006.1	NZ_VSTJ01000006.1_2	47555	50032	GGTCTTAACCTAATTGATTTAACATCCTTCTGAAAC	38	36	30	97.6	42.9	0	TRUE	II-A	II-A	0.914	NZ_VSTJ01000006.1	NZ_VSTJ01000006.1@4	46947	56152	II-A	1	1	II-A	9	['Csa3_1_CAS-I-II-III-IV-V-VI', 'Csn2_3_CAS-II-A', 'Cas2_9_CAS-I-II-III-IV-V-VI', 'Cas1_4_CAS-I-II-III-IV-V-VI', 'Cas9_0_II']	[43, 44, 45, 46, 47]	['1.20e-05', '1.90e-79', '1.00e-55', '4.00e-97', '4.40e-177']	[0.523, 0.987, 0.99, 0.887, 0.776]	[0.458, 1.0, 1.0, 0.996, 0.976]	-1	-1	GTTTCAGAAGGATGTTAAATCAATTAGGTTAAGACC
Ligilactobacillus	salivarius	Unknown	GCF_028864355.1	NZ_JARBJL010000006.1	NZ_JARBJL010000006.1@4	[85295, 93941]	II-A	['NZ_JARBJL010000006.1_1']	[0]	II-A	['II-A']	NZ_JARBJL010000006.1	NZ_JARBJL010000006.1_1	85957	87840	GGTCTTAACCTAATTGATTTAACATCCTTCTGAAAC	29	36	30	97.6	41.8	0	TRUE	II-A	II-A	0.914	NZ_JARBJL010000006.1	NZ_JARBJL010000006.1@4	85295	93941	II-A	1	1	II-A	9	['Csa3_1_CAS-I-II-III-IV-V-VI', 'Csn2_3_CAS-II-A', 'Cas2_9_CAS-I-II-III-IV-V-VI', 'Cas1_4_CAS-I-II-III-IV-V-VI', 'Cas9_0_II']	[83, 84, 85, 86, 87]	['6.20e-05', '2.40e-79', '1.10e-55', '1.10e-95', '3.60e-168']	[0.476, 0.987, 0.99, 0.889, 0.801]	[0.407, 1.0, 1.0, 0.982, 0.976]	-1	-1	GTTTCAGAAGGATGTTAAATCAATTAGGTTAAGACC
Ligilactobacillus	salivarius	Unknown	GCF_030062935.1	NZ_CP114524.1	NZ_CP114524.1@47	[1751726, 1759350]	II-A	['NZ_CP114524.1_1']	[0]	II-A	['II-A']	NZ_CP114524.1	NZ_CP114524.1_1	1757846	1758739	GTTTCAGAAGGATGTTAAATCAATTAGGTTAAGACC	14	36	30	99.2	43.4	0	TRUE	II-A	II-A	0.914	NZ_CP114524.1	NZ_CP114524.1@47	1751726	1759350	II-A	1	1	II-A	9	['Cas9_0_II', 'Cas1_4_CAS-I-II-III-IV-V-VI', 'Cas2_9_CAS-I-II-III-IV-V-VI', 'Csn2_3_CAS-II-A', 'Csa3_1_CAS-I-II-III-IV-V-VI']	[1661, 1662, 1663, 1664, 1665]	['2.10e-177', '5.60e-96', '1.20e-55', '2.20e-79', '7.10e-05']	[0.776, 0.889, 0.99, 0.987, 0.458]	[0.976, 0.982, 1.0, 1.0, 0.407]	1	1	GTTTCAGAAGGATGTTAAATCAATTAGGTTAAGACC
Ligilactobacillus	salivarius	Unknown	GCF_008016915.1	NZ_VCMO01000004.1	NZ_VCMO01000004.1@1	[40420, 49157]	II-A	['NZ_VCMO01000004.1_1']	[0]	II-A	['II-A']	NZ_VCMO01000004.1	NZ_VCMO01000004.1_1	46520	48667	GTTTCAGAAGGATGTTAAATCAATTAGGTTAAGACT	33	36	30	97.1	42.8	0	TRUE	II-A	II-A	0.957	NZ_VCMO01000004.1	NZ_VCMO01000004.1@1	40420	49157	II-A	1	1	II-A	9	['Cas9_0_II', 'Cas1_4_CAS-I-II-III-IV-V-VI', 'Cas2_9_CAS-I-II-III-IV-V-VI', 'Csn2_3_CAS-II-A', 'Csa3_1_CAS-I-II-III-IV-V-VI']	[36, 37, 38, 39, 40]	['4.70e-172', '7.00e-98', '1.40e-55', '3.90e-80', '6.30e-05']	[0.875, 0.887, 0.99, 0.987, 0.458]	[0.971, 0.996, 1.0, 1.0, 0.407]	1	1	GTTTCAGAAGGATGTTAAATCAATTAGGTTAAGACT
Ligilactobacillus	salivarius	Unknown	GCF_002079405.1	NZ_NBEE01000006.1	NZ_NBEE01000006.1@1	[46935, 56248]	II-A	['NZ_NBEE01000006.1_1']	[0]	II-A	['II-A']	NZ_NBEE01000006.1	NZ_NBEE01000006.1_1	53036	55644	GTTTCAGAAGTATGTTAAATCAATTAGGTTAAGGCC	40	36	30	96.4	43.2	0	TRUE	II-A	II-A	0.941	NZ_NBEE01000006.1	NZ_NBEE01000006.1@1	46935	56248	II-A	1	1	II-A	9	['Cas9_0_II', 'Cas1_4_CAS-I-II-III-IV-V-VI', 'Cas2_9_CAS-I-II-III-IV-V-VI', 'Csn2_3_CAS-II-A', 'Csa3_1_CAS-I-II-III-IV-V-VI']	[44, 45, 46, 47, 49]	['4.10e-171', '6.70e-96', '9.30e-56', '7.10e-80', '5.30e-05']	[0.822, 0.889, 0.99, 0.987, 0.458]	[0.975, 0.982, 1.0, 1.0, 0.407]	1	1	GTTTCAGAAGTATGTTAAATCAATTAGGTTAAGGCC
Ligilactobacillus	salivarius	Unknown	GCF_031557155.1	NZ_CP114526.1	NZ_CP114526.1@14	[579373, 586997]	II-A	['NZ_CP114526.1_1']	[0]	II-A	['II-A']	NZ_CP114526.1	NZ_CP114526.1_1	585493	586386	GTTTCAGAAGGATGTTAAATCAATTAGGTTAAGACC	14	36	30	99.2	43.4	0	TRUE	II-A	II-A	0.914	NZ_CP114526.1	NZ_CP114526.1@14	579373	586997	II-A	1	1	II-A	9	['Cas9_0_II', 'Cas1_4_CAS-I-II-III-IV-V-VI', 'Cas2_9_CAS-I-II-III-IV-V-VI', 'Csn2_3_CAS-II-A', 'Csa3_1_CAS-I-II-III-IV-V-VI']	[538, 539, 540, 541, 542]	['2.00e-177', '5.60e-96', '1.20e-55', '2.10e-79', '7.00e-05']	[0.776, 0.889, 0.99, 0.987, 0.458]	[0.976, 0.982, 1.0, 1.0, 0.407]	1	1	GTTTCAGAAGGATGTTAAATCAATTAGGTTAAGACC
Ligilactobacillus	salivarius	Unknown	GCF_009865995.1	NZ_VSTY01000004.1	NZ_VSTY01000004.1@1	[39098, 47284]	II-A	['NZ_VSTY01000004.1_1']	[0]	II-A	['II-A']	NZ_VSTY01000004.1	NZ_VSTY01000004.1_1	45199	46688	GTTTCAGAAGGATGTTAAATCAATTAGGTTAAGACC	23	36	30.1	94	44.1	0.1	TRUE	II-A	II-A	0.914	NZ_VSTY01000004.1	NZ_VSTY01000004.1@1	39098	47284	II-A	1	1	II-A	9	['Cas9_0_II', 'Cas1_4_CAS-I-II-III-IV-V-VI', 'Cas2_9_CAS-I-II-III-IV-V-VI', 'Csn2_3_CAS-II-A', 'Csa3_1_CAS-I-II-III-IV-V-VI']	[37, 38, 39, 40, 41]	['4.10e-168', '1.10e-95', '1.10e-55', '2.50e-79', '6.60e-05']	[0.801, 0.889, 0.99, 0.987, 0.476]	[0.976, 0.982, 1.0, 1.0, 0.407]	1	1	GTTTCAGAAGGATGTTAAATCAATTAGGTTAAGACC
Ligilactobacillus	salivarius	Unknown	GCF_002079925.1	NZ_NBDY01000002.1	NZ_NBDY01000002.1@1	[34644, 44632]	II-A	['NZ_NBDY01000002.1_1']	[0]	II-A	['II-A']	NZ_NBDY01000002.1	NZ_NBDY01000002.1_1	40754	44023	GTTTCAGAAGTATGTTAAATCAATTAGGTTAAGACC	50	36	30	98.3	43.2	0	TRUE	II-A	II-A	0.976	NZ_NBDY01000002.1	NZ_NBDY01000002.1@1	34644	44632	II-A	1	1	II-A	9	['Cas9_0_II', 'Cas1_4_CAS-I-II-III-IV-V-VI', 'Cas2_9_CAS-I-II-III-IV-V-VI', 'Csn2_3_CAS-II-A', 'Csa3_1_CAS-I-II-III-IV-V-VI']	[33, 34, 35, 36, 37]	['6.10e-169', '1.00e-97', '1.00e-55', '1.60e-79', '6.00e-05']	[0.913, 0.887, 0.99, 0.987, 0.458]	[0.977, 0.996, 1.0, 1.0, 0.407]	1	1	GTTTCAGAAGTATGTTAAATCAATTAGGTTAAGACC
Ligilactobacillus	salivarius	Unknown	GCF_009866015.1	NZ_VSUC01000014.1	NZ_VSUC01000014.1@1	[936, 7005]	II-A	['NZ_VSUC01000014.1_1']	[32]	II-A	['II-A']	NZ_VSUC01000014.1	NZ_VSUC01000014.1_1	209	904	GGTCTTAACCTAATTGATTTAACATACTTCTGAAAC	11	36	30	94.8	44.2	0	TRUE	II-A	II-A	0.976	NZ_VSUC01000014.1	NZ_VSUC01000014.1@1	936	7005	II-A	1	1	II-A	9	['Csn2_3_CAS-II-A', 'Cas2_9_CAS-I-II-III-IV-V-VI', 'Cas1_4_CAS-I-II-III-IV-V-VI', 'Cas9_0_II', 'Cas9_0_II']	[1, 2, 3, 4, 5]	['1.30e-78', '1.10e-55', '3.00e-95', '1.10e-93', '9.30e-66']	[0.987, 0.99, 0.889, 0.732, 0.992]	[1.0, 1.0, 0.982, 0.681, 0.336]	-1	-1	GTTTCAGAAGTATGTTAAATCAATTAGGTTAAGACC
Ligilactobacillus	salivarius	Unknown	GCF_015548605.1	NZ_JADMXL010000010.1	NZ_JADMXL010000010.1@2	[22933, 29685]	II-A	['NZ_JADMXL010000010.1-1_3']	[0]	II-A	['II-A']	NZ_JADMXL010000010.1	NZ_JADMXL010000010.1-1_3	23431	23590	AGTCTTAACCTAATTGATTTAACATCCTTCTGAAAC	3	33.7	29.5	77.5	40.5	0.5	TRUE	II-A	II-A	0.957	NZ_JADMXL010000010.1	NZ_JADMXL010000010.1@2	22933	29685	II-A	1	1	II-A	9	['Csa3_1_CAS-I-II-III-IV-V-VI', 'Csn2_3_CAS-II-A', 'Cas2_9_CAS-I-II-III-IV-V-VI', 'Cas1_4_CAS-I-II-III-IV-V-VI', 'Cas9_0_II']	[25, 26, 27, 28, 30]	['6.40e-05', '4.00e-80', '1.10e-55', '7.10e-98', '1.70e-174']	[0.458, 0.987, 0.99, 0.887, 0.831]	[0.407, 1.0, 1.0, 0.996, 0.971]	-1	-1	GTTTCAGAAGGATGTTAAATCAATTAGGTTAAGACT
Ligilactobacillus	salivarius	Unknown	GCF_009863735.1	NZ_VSVQ01000004.1	NZ_VSVQ01000004.1@1	[36703, 45637]	II-A	['NZ_VSVQ01000004.1_1']	[0]	II-A	['II-A']	NZ_VSVQ01000004.1	NZ_VSVQ01000004.1_1	42803	45147	GTTTCAGAAGTATGTTAAATCAATAAGGTTAAGACC	36	36	30	96.7	43.5	0	TRUE	II-A	II-A	0.972	NZ_VSVQ01000004.1	NZ_VSVQ01000004.1@1	36703	45637	II-A	1	1	II-A	9	['Cas9_0_II', 'Cas1_4_CAS-I-II-III-IV-V-VI', 'Cas2_9_CAS-I-II-III-IV-V-VI', 'Csn2_3_CAS-II-A', 'Csa3_1_CAS-I-II-III-IV-V-VI']	[35, 36, 37, 38, 40]	['3.60e-165', '2.60e-96', '3.10e-55', '4.50e-80', '6.00e-05']	[0.754, 0.889, 0.99, 0.987, 0.458]	[0.975, 0.982, 1.0, 1.0, 0.407]	1	1	GTTTCAGAAGTATGTTAAATCAATAAGGTTAAGACC
Ligilactobacillus	salivarius	Unknown	GCF_009866085.1	NZ_VSUD01000004.1	NZ_VSUD01000004.1@1	[39006, 47190]	II-A	['NZ_VSUD01000004.1_1']	[0]	II-A	['II-A']	NZ_VSUD01000004.1	NZ_VSUD01000004.1_1	45107	46528	GTTTCAGAAGGATGTTAAATCAATTAGGTTAAGACC	22	36	30	98.6	42.9	0	TRUE	II-A	II-A	0.914	NZ_VSUD01000004.1	NZ_VSUD01000004.1@1	39006	47190	II-A	1	1	II-A	9	['Cas9_0_II', 'Cas1_4_CAS-I-II-III-IV-V-VI', 'Cas2_9_CAS-I-II-III-IV-V-VI', 'Csn2_3_CAS-II-A', 'Csa3_1_CAS-I-II-III-IV-V-VI']	[37, 38, 39, 40, 42]	['3.60e-168', '1.10e-95', '1.10e-55', '2.50e-79', '6.50e-05']	[0.8, 0.889, 0.99, 0.987, 0.476]	[0.975, 0.982, 1.0, 1.0, 0.407]	1	1	GTTTCAGAAGGATGTTAAATCAATTAGGTTAAGACC
Ligilactobacillus	salivarius	Unknown	GCF_002079595.1	NZ_NBEN01000002.1	NZ_NBEN01000002.1@1	[37006, 44807]	II-A	['NZ_NBEN01000002.1_1']	[0]	II-A	['II-A']	NZ_NBEN01000002.1	NZ_NBEN01000002.1_1	43106	44198	GTTTCAGAAGTATGTTAAATCAATTAGGTTAAGACC	17	36	30.1	94.4	40.6	0.1	TRUE	II-A	II-A	0.976	NZ_NBEN01000002.1	NZ_NBEN01000002.1@1	37006	44807	II-A	1	1	II-A	9	['Cas9_0_II', 'Cas1_4_CAS-I-II-III-IV-V-VI', 'Cas2_9_CAS-I-II-III-IV-V-VI', 'Csn2_3_CAS-II-A', 'Csa3_1_CAS-I-II-III-IV-V-VI']	[35, 36, 37, 38, 39]	['4.40e-169', '2.50e-96', '1.00e-55', '3.30e-79', '5.90e-05']	[0.913, 0.892, 0.99, 0.987, 0.458]	[0.977, 0.985, 1.0, 1.0, 0.407]	1	1	GTTTCAGAAGTATGTTAAATCAATTAGGTTAAGACC
Ligilactobacillus	salivarius	Unknown	GCF_002079505.1	NZ_NBEI01000003.1	NZ_NBEI01000003.1@1	[37136, 43204]	II-A	['NZ_NBEI01000003.1_1']	[32]	II-A	['II-A']	NZ_NBEI01000003.1	NZ_NBEI01000003.1_1	43236	44459	GTTTCAGAAGTATGTTAAATCAATTAGGTTAAGACC	19	36	30	97	42.9	0	TRUE	II-A	II-A	0.976	NZ_NBEI01000003.1	NZ_NBEI01000003.1@1	37136	43204	II-A	1	1	II-A	9	['Cas9_0_II', 'Cas1_4_CAS-I-II-III-IV-V-VI', 'Cas2_9_CAS-I-II-III-IV-V-VI', 'Csn2_3_CAS-II-A']	[35, 36, 37, 38]	['4.60e-164', '2.70e-95', '1.00e-55', '1.10e-78']	[0.754, 0.889, 0.99, 0.987]	[0.976, 0.982, 1.0, 1.0]	1	1	GTTTCAGAAGTATGTTAAATCAATTAGGTTAAGACC
Ligilactobacillus	salivarius	Unknown	GCF_029070905.1	NZ_JAKNSJ010000012.1	NZ_JAKNSJ010000012.1@2	[31680, 40392]	II-A	['NZ_JAKNSJ010000012.1_1']	[0]	II-A	['II-A']	NZ_JAKNSJ010000012.1	NZ_JAKNSJ010000012.1_1	32342	34291	GGTCTTAACCTAATTGATTTAACATCCTTCTGAAAC	30	36	30	97.7	42.3	0	TRUE	II-A	II-A	0.914	NZ_JAKNSJ010000012.1	NZ_JAKNSJ010000012.1@2	31680	40392	II-A	1	1	II-A	9	['Csa3_1_CAS-I-II-III-IV-V-VI', 'Csn2_3_CAS-II-A', 'Cas2_9_CAS-I-II-III-IV-V-VI', 'Cas1_4_CAS-I-II-III-IV-V-VI', 'Cas9_0_II']	[34, 35, 36, 37, 38]	['7.00e-05', '2.70e-79', '1.20e-55', '1.20e-95', '4.10e-168']	[0.476, 0.987, 0.99, 0.889, 0.801]	[0.407, 1.0, 1.0, 0.982, 0.976]	-1	-1	GTTTCAGAAGGATGTTAAATCAATTAGGTTAAGACC
Ligilactobacillus	salivarius	Unknown	GCF_009865895.1	NZ_VSTT01000009.1	NZ_VSTT01000009.1@4	[46940, 54693]	II-A	['NZ_VSTT01000009.1_2']	[0]	II-A	['Unknown']	NZ_VSTT01000009.1	NZ_VSTT01000009.1_2	47436	48573	CCTAATTGATTTAACATCCTTCTGAAAC	18	28	37.3	92.1	49.2	0.7	TRUE	Unknown	I-B	0.393	NZ_VSTT01000009.1	NZ_VSTT01000009.1@4	46940	54693	II-A	1	1	II-A	9	['Csa3_1_CAS-I-II-III-IV-V-VI', 'Csn2_3_CAS-II-A', 'Cas2_9_CAS-I-II-III-IV-V-VI', 'Cas1_4_CAS-I-II-III-IV-V-VI', 'Cas9_0_II']	[43, 44, 45, 46, 47]	['1.30e-05', '2.20e-79', '1.20e-55', '4.50e-97', '5.70e-177']	[0.523, 0.987, 0.99, 0.887, 0.776]	[0.458, 1.0, 1.0, 0.996, 0.976]	-1	-1	GTTTCAGAAGGATGTTAAATCAATTAGG
Ligilactobacillus	salivarius	Unknown	GCF_009865805.1	NZ_VSTO01000004.1	NZ_VSTO01000004.1@4	[90526, 99004]	II-A	['NZ_VSTO01000004.1_2']	[0]	II-A	['II-A']	NZ_VSTO01000004.1	NZ_VSTO01000004.1_2	91134	92885	GGTCTTAACCTAATTGATTTAACATCCTTCTGAAAC	27	36	30	96.3	42.2	0	TRUE	II-A	II-A	0.914	NZ_VSTO01000004.1	NZ_VSTO01000004.1@4	90526	99004	II-A	1	1	II-A	9	['Csa3_1_CAS-I-II-III-IV-V-VI', 'Csn2_3_CAS-II-A', 'Cas2_9_CAS-I-II-III-IV-V-VI', 'Cas1_4_CAS-I-II-III-IV-V-VI', 'Cas9_0_II']	[80, 82, 83, 84, 85]	['1.20e-05', '2.10e-79', '1.10e-55', '4.30e-97', '4.60e-177']	[0.523, 0.987, 0.99, 0.887, 0.776]	[0.458, 1.0, 1.0, 0.996, 0.976]	-1	-1	GTTTCAGAAGGATGTTAAATCAATTAGGTTAAGACC
Ligilactobacillus	salivarius	Unknown	GCF_027692505.1	NZ_JAQEYR010000056.1	NZ_JAQEYR010000056.1@1	[1140, 6545]	II-A	['NZ_JAQEYR010000056.1_1']	[32]	II-A	['II-A']	NZ_JAQEYR010000056.1	NZ_JAQEYR010000056.1_1	149	1108	GGTCTTAACCTAATTGATTTAACATACTTCTGAAAC	15	36	30	96.2	43.9	0	TRUE	II-A	II-A	0.976	NZ_JAQEYR010000056.1	NZ_JAQEYR010000056.1@1	1140	6545	II-A	1	1	II-A	9	['Csn2_3_CAS-II-A', 'Cas2_9_CAS-I-II-III-IV-V-VI', 'Cas1_4_CAS-I-II-III-IV-V-VI', 'Cas9_0_II']	[2, 3, 4, 5]	['1.20e-78', '1.00e-55', '2.80e-95', '1.40e-119']	[0.987, 0.99, 0.889, 0.699]	[1.0, 1.0, 0.982, 0.817]	-1	-1	GTTTCAGAAGTATGTTAAATCAATTAGGTTAAGACC
Ligilactobacillus	salivarius	Unknown	GCF_009866185.1	NZ_VSUK01000004.1	NZ_VSUK01000004.1@4	[54601, 63773]	II-A	['NZ_VSUK01000004.1_1']	[0]	II-A	['Unknown']	NZ_VSUK01000004.1	NZ_VSUK01000004.1_1	55091	57672	ATTGATTTAACATCCTTCTGAAAC	40	24	41.6	93.4	54.3	0.4	TRUE	Unknown	I-D	0.278	NZ_VSUK01000004.1	NZ_VSUK01000004.1@4	54601	63773	II-A	1	1	II-A	9	['Csa3_1_CAS-I-II-III-IV-V-VI', 'Csn2_3_CAS-II-A', 'Cas2_9_CAS-I-II-III-IV-V-VI', 'Cas1_4_CAS-I-II-III-IV-V-VI', 'Cas9_0_II']	[55, 56, 57, 58, 59]	['6.00e-05', '2.30e-79', '1.00e-55', '1.00e-95', '3.50e-168']	[0.476, 0.987, 0.99, 0.889, 0.801]	[0.407, 1.0, 1.0, 0.982, 0.976]	-1	-1	GTTTCAGAAGGATGTTAAATCAAT
Ligilactobacillus	salivarius	Unknown	GCF_009863365.1	NZ_VSUX01000007.1	NZ_VSUX01000007.1@1	[39014, 47730]	II-A	['NZ_VSUX01000007.1_1']	[0]	II-A	['II-A']	NZ_VSUX01000007.1	NZ_VSUX01000007.1_1	45115	47068	GTTTCAGAAGGATGTTAAATCAATTAGGTTAAGACC	30	36	30.1	94.6	44.8	0.1	TRUE	II-A	II-A	0.914	NZ_VSUX01000007.1	NZ_VSUX01000007.1@1	39014	47730	II-A	1	1	II-A	9	['Cas9_0_II', 'Cas1_4_CAS-I-II-III-IV-V-VI', 'Cas2_9_CAS-I-II-III-IV-V-VI', 'Csn2_3_CAS-II-A', 'Csa3_1_CAS-I-II-III-IV-V-VI']	[37, 38, 39, 40, 41]	['4.00e-167', '1.10e-95', '1.10e-55', '2.50e-79', '6.50e-05']	[0.801, 0.889, 0.99, 0.987, 0.476]	[0.976, 0.982, 1.0, 1.0, 0.407]	1	1	GTTTCAGAAGGATGTTAAATCAATTAGGTTAAGACC
Ligilactobacillus	salivarius	Unknown	GCF_009863635.1	NZ_VSVL01000003.1	NZ_VSVL01000003.1@4	[80867, 88483]	II-A	['NZ_VSVL01000003.1_1']	[0]	II-A	['II-A']	NZ_VSVL01000003.1	NZ_VSVL01000003.1_1	81358	82383	GGTCTTAACCTAATTGATTTAACATACTTCTGAAAC	16	36	30	95.8	42.4	0	TRUE	II-A	II-A	0.976	NZ_VSVL01000003.1	NZ_VSVL01000003.1@4	80867	88483	II-A	1	1	II-A	9	['Csa3_1_CAS-I-II-III-IV-V-VI', 'Csn2_3_CAS-II-A', 'Cas2_9_CAS-I-II-III-IV-V-VI', 'Cas1_4_CAS-I-II-III-IV-V-VI', 'Cas9_0_II']	[79, 80, 81, 82, 83]	['6.30e-05', '1.30e-78', '1.10e-55', '3.00e-95', '5.90e-164']	[0.458, 0.987, 0.99, 0.889, 0.835]	[0.407, 1.0, 1.0, 0.982, 0.976]	-1	-1	GTTTCAGAAGTATGTTAAATCAATTAGGTTAAGACC
Ligilactobacillus	salivarius	Unknown	GCF_002079745.1	NZ_NBEU01000003.1	NZ_NBEU01000003.1@1	[37136, 43203]	II-A	['NZ_NBEU01000003.1_1']	[32]	II-A	['II-A']	NZ_NBEU01000003.1	NZ_NBEU01000003.1_1	43235	44458	GTTTCAGAAGTATGTTAAATCAATTAGGTTAAGACC	19	36	30	97	42.9	0	TRUE	II-A	II-A	0.976	NZ_NBEU01000003.1	NZ_NBEU01000003.1@1	37136	43203	II-A	1	1	II-A	9	['Cas9_0_II', 'Cas9_0_II', 'Cas1_4_CAS-I-II-III-IV-V-VI', 'Cas2_9_CAS-I-II-III-IV-V-VI', 'Csn2_3_CAS-II-A']	[35, 36, 37, 38, 39]	['4.10e-45', '5.00e-120', '2.70e-95', '1.00e-55', '1.10e-78']	[0.938, 0.719, 0.889, 0.99, 0.987]	[0.178, 0.795, 0.982, 1.0, 1.0]	1	1	GTTTCAGAAGTATGTTAAATCAATTAGGTTAAGACC
Ligilactobacillus	salivarius	Unknown	GCF_009869985.1	NZ_VSTU01000013.1	NZ_VSTU01000013.1@1	[39073, 45142]	II-A	['NZ_VSTU01000013.1_1']	[32]	II-A	['II-A']	NZ_VSTU01000013.1	NZ_VSTU01000013.1_1	45174	46529	GTTTCAGAAGGATGTTAAATCAATTAGGTTAAGACC	21	36	30	97.7	42.5	0	TRUE	II-A	II-A	0.914	NZ_VSTU01000013.1	NZ_VSTU01000013.1@1	39073	45142	II-A	1	1	II-A	9	['Cas9_0_II', 'Cas1_4_CAS-I-II-III-IV-V-VI', 'Cas2_9_CAS-I-II-III-IV-V-VI', 'Csn2_3_CAS-II-A']	[37, 38, 39, 40]	['2.80e-168', '1.10e-95', '1.10e-55', '2.50e-79']	[0.801, 0.889, 0.99, 0.987]	[0.976, 0.982, 1.0, 1.0]	1	1	GTTTCAGAAGGATGTTAAATCAATTAGGTTAAGACC
Ligilactobacillus	salivarius	Unknown	GCF_027698205.1	NZ_JAQERD010000008.1	NZ_JAQERD010000008.1@4	[58681, 67260]	II-A	['NZ_JAQERD010000008.1_1']	[0]	II-A	['II-A']	NZ_JAQERD010000008.1	NZ_JAQERD010000008.1_1	59343	61159	GGTCTTAACCTAATTGATTTAACATCCTTCTGAAAC	28	36	30	97.5	42.2	0	TRUE	II-A	II-A	0.914	NZ_JAQERD010000008.1	NZ_JAQERD010000008.1@4	58681	67260	II-A	1	1	II-A	9	['Csa3_1_CAS-I-II-III-IV-V-VI', 'Csn2_3_CAS-II-A', 'Cas2_9_CAS-I-II-III-IV-V-VI', 'Cas1_4_CAS-I-II-III-IV-V-VI', 'Cas9_0_II']	[58, 59, 60, 61, 62]	['6.40e-05', '2.40e-79', '1.10e-55', '1.10e-95', '3.70e-168']	[0.476, 0.987, 0.99, 0.889, 0.801]	[0.407, 1.0, 1.0, 0.982, 0.976]	-1	-1	GTTTCAGAAGGATGTTAAATCAATTAGGTTAAGACC
Ligilactobacillus	salivarius	Unknown	GCF_009863815.1	NZ_VSVV01000004.1	NZ_VSVV01000004.1@1	[39016, 47729]	II-A	['NZ_VSVV01000004.1_1']	[0]	II-A	['II-A']	NZ_VSVV01000004.1	NZ_VSVV01000004.1_1	45116	47067	GTTTCAGAAGGATGTTAAATCAATTAGGTTAAGACC	30	36	30.1	92.8	44.2	0	TRUE	II-A	II-A	0.914	NZ_VSVV01000004.1	NZ_VSVV01000004.1@1	39016	47729	II-A	1	1	II-A	9	['Cas9_0_II', 'Cas1_4_CAS-I-II-III-IV-V-VI', 'Cas2_9_CAS-I-II-III-IV-V-VI', 'Csn2_3_CAS-II-A', 'Csa3_1_CAS-I-II-III-IV-V-VI']	[37, 38, 39, 40, 42]	['4.40e-168', '1.20e-95', '1.20e-55', '2.60e-79', '6.80e-05']	[0.8, 0.889, 0.99, 0.987, 0.476]	[0.975, 0.982, 1.0, 1.0, 0.407]	1	1	GTTTCAGAAGGATGTTAAATCAATTAGGTTAAGACC
Ligilactobacillus	salivarius	Unknown	GCF_009863885.1	NZ_VSVY01000034.1	NZ_VSVY01000034.1@1	[1408, 7476]	II-A	['NZ_VSVY01000034.1_1']	[32]	II-A	['II-A']	NZ_VSVY01000034.1	NZ_VSVY01000034.1_1	153	1376	GGTCTTAACCTAATTGATTTAACATACTTCTGAAAC	19	36	30	96.5	43	0	TRUE	II-A	II-A	0.976	NZ_VSVY01000034.1	NZ_VSVY01000034.1@1	1408	7476	II-A	1	1	II-A	9	['Csn2_3_CAS-II-A', 'Cas2_9_CAS-I-II-III-IV-V-VI', 'Cas1_4_CAS-I-II-III-IV-V-VI', 'Cas9_0_II']	[1, 2, 3, 4]	['1.40e-78', '1.20e-55', '3.20e-95', '5.40e-164']	[0.987, 0.99, 0.889, 0.754]	[1.0, 1.0, 0.982, 0.976]	-1	-1	GTTTCAGAAGTATGTTAAATCAATTAGGTTAAGACC
Ligilactobacillus	salivarius	Unknown	GCF_014336755.1	NZ_QOZV01000193.1	NZ_QOZV01000193.1@1	[10513, 19037]	II-A	['NZ_QOZV01000193.1_2']	[0]	II-A	['II-A']	NZ_QOZV01000193.1	NZ_QOZV01000193.1_2	16615	18432	GTTTCAGAAGTATGTTAAATCAATAAGGTTAAGACC	28	36	30	97	43.7	0	TRUE	II-A	II-A	0.972	NZ_QOZV01000193.1	NZ_QOZV01000193.1@1	10513	19037	II-A	1	1	II-A	9	['Cas9_0_II', 'Cas1_4_CAS-I-II-III-IV-V-VI', 'Cas2_9_CAS-I-II-III-IV-V-VI', 'Csn2_3_CAS-II-A', 'Csa3_1_CAS-I-II-III-IV-V-VI']	[14, 16, 17, 18, 19]	['2.90e-171', '1.80e-94', '1.10e-53', '4.20e-77', '7.90e-05']	[0.877, 0.889, 0.99, 0.987, 0.458]	[0.975, 0.982, 1.0, 1.0, 0.407]	1	1	GTTTCAGAAGTATGTTAAATCAATAAGGTTAAGACC
Ligilactobacillus	salivarius	Unknown	GCF_028656255.1	NZ_JAQTKX010000002.1	NZ_JAQTKX010000002.1@3	[178359, 187475]	II-A	['NZ_JAQTKX010000002.1_1']	[0]	II-A	['II-A']	NZ_JAQTKX010000002.1	NZ_JAQTKX010000002.1_1	184460	186871	GTTTCAGAAGTATGTTAAATCAATAAGGTTAAGACC	37	36	30	96.1	42.6	0	TRUE	II-A	II-A	0.972	NZ_JAQTKX010000002.1	NZ_JAQTKX010000002.1@3	178359	187475	II-A	1	1	II-A	9	['Cas9_0_II', 'Cas1_4_CAS-I-II-III-IV-V-VI', 'Cas2_9_CAS-I-II-III-IV-V-VI', 'Csn2_3_CAS-II-A', 'Csa3_1_CAS-I-II-III-IV-V-VI']	[132, 133, 134, 135, 136]	['4.10e-169', '7.60e-96', '1.10e-55', '2.90e-80', '6.00e-05']	[0.822, 0.889, 0.99, 0.987, 0.458]	[0.975, 0.982, 1.0, 1.0, 0.407]	1	1	GTTTCAGAAGTATGTTAAATCAATAAGGTTAAGACC
Ligilactobacillus	salivarius	Unknown	GCF_009863535.1	NZ_VSVH01000006.1	NZ_VSVH01000006.1@1	[39000, 47978]	II-A	['NZ_VSVH01000006.1_1']	[0]	II-A	['II-A']	NZ_VSVH01000006.1	NZ_VSVH01000006.1_1	45100	47382	GTTTCAGAAGGATGTTAAATCAATTAGGTTAAGACC	35	36	30.1	94.9	42.8	0	TRUE	II-A	II-A	0.914	NZ_VSVH01000006.1	NZ_VSVH01000006.1@1	39000	47978	II-A	1	1	II-A	9	['Cas9_0_II', 'Cas1_4_CAS-I-II-III-IV-V-VI', 'Cas2_9_CAS-I-II-III-IV-V-VI', 'Csn2_3_CAS-II-A', 'Csn2_3_CAS-II-A', 'Csa3_1_CAS-I-II-III-IV-V-VI']	[37, 38, 39, 40, 41, 43]	['3.70e-168', '1.10e-95', '1.10e-55', '3.40e-28', '4.80e-45', '6.30e-05']	[0.801, 0.889, 0.99, 0.97, 0.974, 0.476]	[0.976, 0.982, 1.0, 0.434, 0.507, 0.407]	1	1	GTTTCAGAAGGATGTTAAATCAATTAGGTTAAGACC
Ligilactobacillus	salivarius	Unknown	GCF_009866215.1	NZ_VSUM01000004.1	NZ_VSUM01000004.1@4	[54633, 62091]	II-A	['NZ_VSUM01000004.1_1']	[0]	II-A	['II-A']	NZ_VSUM01000004.1	NZ_VSUM01000004.1_1	55295	55990	GGTCTTAACCTAATTGATTTAACATCCTTCTGAAAC	11	36	30	93.8	42	0	TRUE	II-A	II-A	0.914	NZ_VSUM01000004.1	NZ_VSUM01000004.1@4	54633	62091	II-A	1	1	II-A	9	['Csa3_1_CAS-I-II-III-IV-V-VI', 'Csn2_3_CAS-II-A', 'Cas2_9_CAS-I-II-III-IV-V-VI', 'Cas1_4_CAS-I-II-III-IV-V-VI', 'Cas9_0_II']	[55, 56, 57, 58, 59]	['6.50e-05', '2.50e-79', '1.10e-55', '1.10e-95', '2.80e-167']	[0.476, 0.987, 0.99, 0.889, 0.801]	[0.407, 1.0, 1.0, 0.982, 0.976]	-1	-1	GTTTCAGAAGGATGTTAAATCAATTAGGTTAAGACC
Ligilactobacillus	salivarius	Unknown	GCF_030062875.1	NZ_CP114512.1	NZ_CP114512.1@45	[1618098, 1625656]	II-A	['NZ_CP114512.1_1']	[0]	II-A	['II-A']	NZ_CP114512.1	NZ_CP114512.1_1	1624218	1625111	GTTTCAGAAGGATGTTAAATCAATTAGGTTAAGACC	14	36	30	93.1	43.1	0	TRUE	II-A	II-A	0.914	NZ_CP114512.1	NZ_CP114512.1@45	1618098	1625656	II-A	1	1	II-A	9	['Cas9_0_II', 'Cas1_4_CAS-I-II-III-IV-V-VI', 'Cas2_9_CAS-I-II-III-IV-V-VI', 'Csn2_3_CAS-II-A', 'Csa3_1_CAS-I-II-III-IV-V-VI']	[1572, 1573, 1574, 1575, 1576]	['2.10e-177', '5.60e-96', '1.20e-55', '2.20e-79', '7.00e-05']	[0.776, 0.889, 0.99, 0.987, 0.458]	[0.976, 0.982, 1.0, 1.0, 0.407]	1	1	GTTTCAGAAGGATGTTAAATCAATTAGGTTAAGACC
Ligilactobacillus	salivarius	Unknown	GCF_002079485.1	NZ_NBEH01000004.1	NZ_NBEH01000004.1@1	[37136, 43204]	II-A	['NZ_NBEH01000004.1_1']	[32]	II-A	['II-A']	NZ_NBEH01000004.1	NZ_NBEH01000004.1_1	43236	44459	GTTTCAGAAGTATGTTAAATCAATTAGGTTAAGACC	19	36	30	97	42.9	0	TRUE	II-A	II-A	0.976	NZ_NBEH01000004.1	NZ_NBEH01000004.1@1	37136	43204	II-A	1	1	II-A	9	['Cas9_0_II', 'Cas1_4_CAS-I-II-III-IV-V-VI', 'Cas2_9_CAS-I-II-III-IV-V-VI', 'Csn2_3_CAS-II-A']	[35, 36, 37, 38]	['4.60e-164', '2.70e-95', '1.00e-55', '1.10e-78']	[0.754, 0.889, 0.99, 0.987]	[0.976, 0.982, 1.0, 1.0]	1	1	GTTTCAGAAGTATGTTAAATCAATTAGGTTAAGACC
Ligilactobacillus	salivarius	Unknown	GCF_029350895.1	NZ_JARKHV010000007.1	NZ_JARKHV010000007.1@2	[29449, 36744]	II-A	['NZ_JARKHV010000007.1_1']	[0]	II-A	['Unknown']	NZ_JARKHV010000007.1	NZ_JARKHV010000007.1_1	29901	30635	ATTGATTTAACATACTTCTGAAAC	12	24	40.6	93	52.3	1.4	TRUE	Unknown	I-D	0.151	NZ_JARKHV010000007.1	NZ_JARKHV010000007.1@2	29449	36744	II-A	1	1	II-A	9	['Csa3_1_CAS-I-II-III-IV-V-VI', 'Csn2_3_CAS-II-A', 'Csn2_3_CAS-II-A', 'Cas2_9_CAS-I-II-III-IV-V-VI', 'Cas1_4_CAS-I-II-III-IV-V-VI', 'Cas9_0_II']	[32, 33, 34, 35, 37, 38]	['7.10e-05', '5.00e-39', '1.60e-38', '7.00e-33', '2.60e-95', '1.20e-170']	[0.458, 0.98, 0.969, 0.986, 0.889, 0.754]	[0.407, 0.443, 0.566, 0.673, 0.982, 0.975]	-1	-1	GTTTCAGAAGTATGTTAAATCAAT
Ligilactobacillus	salivarius	Unknown	GCF_002079655.1	NZ_NBEP01000008.1	NZ_NBEP01000008.1@2	[19785, 27969]	II-A	['NZ_NBEP01000008.1_3']	[0]	II-A	['II-A']	NZ_NBEP01000008.1	NZ_NBEP01000008.1_3	20313	21866	GGTCTTAACCTAATTGATTTAACATACTTCTGAAAC	24	36	30	93.4	42	0.1	TRUE	II-A	II-A	0.976	NZ_NBEP01000008.1	NZ_NBEP01000008.1@2	19785	27969	II-A	1	1	II-A	9	['Csa3_1_CAS-I-II-III-IV-V-VI', 'Csn2_3_CAS-II-A', 'Cas2_9_CAS-I-II-III-IV-V-VI', 'Cas1_4_CAS-I-II-III-IV-V-VI', 'Cas9_0_II']	[19, 20, 21, 22, 23]	['6.60e-05', '3.90e-80', '1.10e-55', '5.60e-96', '3.60e-171']	[0.476, 0.987, 0.99, 0.889, 0.759]	[0.407, 1.0, 1.0, 0.982, 0.975]	-1	-1	GTTTCAGAAGTATGTTAAATCAATTAGGTTAAGACC
Ligilactobacillus	salivarius	Unknown	GCF_001066665.1	NZ_JUQA01000044.1	NZ_JUQA01000044.1@1	[45058, 51126]	II-A	['NZ_JUQA01000044.1_1']	[32]	II-A	['II-A']	NZ_JUQA01000044.1	NZ_JUQA01000044.1_1	51158	52249	GTTTCAGAAGGATGTTAAATCAATTAGGTTAAGACT	17	36	30	100	42.3	0	TRUE	II-A	II-A	0.957	NZ_JUQA01000044.1	NZ_JUQA01000044.1@1	45058	51126	II-A	1	1	II-A	9	['Cas9_0_II', 'Cas1_4_CAS-I-II-III-IV-V-VI', 'Cas2_9_CAS-I-II-III-IV-V-VI', 'Csn2_3_CAS-II-A']	[44, 45, 46, 47]	['2.30e-171', '2.60e-98', '1.10e-55', '1.60e-80']	[0.854, 0.891, 0.99, 0.987]	[0.971, 1.0, 1.0, 1.0]	1	1	GTTTCAGAAGGATGTTAAATCAATTAGGTTAAGACT
Ligilactobacillus	salivarius	Unknown	GCF_009865985.1	NZ_VSTZ01000005.1	NZ_VSTZ01000005.1@4	[46982, 54274]	II-A	['NZ_VSTZ01000005.1_2']	[0]	II-A	['II-A']	NZ_VSTZ01000005.1	NZ_VSTZ01000005.1_2	47656	48154	GGTCTTAACCTAATTGATTTAACATCCTTCTGAAAC	8	36	30.1	98.6	42.6	0.1	TRUE	II-A	II-A	0.914	NZ_VSTZ01000005.1	NZ_VSTZ01000005.1@4	46982	54274	II-A	1	1	II-A	9	['Csa3_1_CAS-I-II-III-IV-V-VI', 'Csn2_3_CAS-II-A', 'Cas2_9_CAS-I-II-III-IV-V-VI', 'Cas1_4_CAS-I-II-III-IV-V-VI', 'Cas9_0_II']	[43, 44, 45, 46, 47]	['1.30e-05', '2.10e-79', '1.10e-55', '1.40e-93', '4.70e-177']	[0.523, 0.987, 0.99, 0.988, 0.776]	[0.458, 1.0, 1.0, 0.945, 0.976]	-1	-1	GTTTCAGAAGGATGTTAAATCAATTAGGTTAAGACC
Ligilactobacillus	salivarius	Unknown	GCF_009863905.1	NZ_VSVZ01000016.1	NZ_VSVZ01000016.1@1	[264, 6322]	II-A	['NZ_VSVZ01000016.1_1']	[32]	II-A	['Unknown']	NZ_VSVZ01000016.1	NZ_VSVZ01000016.1_1	1	232	TCTTAACCTAATTGATTTAACATACTTCTGAAAC	4	34	32	100	43.3	0	TRUE	Unknown	II-A	0.425	NZ_VSVZ01000016.1	NZ_VSVZ01000016.1@1	264	6322	II-A	1	1	II-A	9	['Csn2_3_CAS-II-A', 'Cas2_9_CAS-I-II-III-IV-V-VI', 'Cas1_4_CAS-I-II-III-IV-V-VI', 'Cas9_0_II', 'Cas9_0_II']	[1, 2, 3, 4, 5]	['1.20e-78', '1.00e-55', '2.80e-95', '1.10e-47', '7.10e-112']	[0.987, 0.99, 0.889, 0.568, 0.987]	[1.0, 1.0, 0.982, 0.369, 0.725]	-1	-1	GTTTCAGAAGTATGTTAAATCAATTAGGTTAAGA
Ligilactobacillus	salivarius	Unknown	GCF_002079785.1	NZ_NBEV01000003.1	NZ_NBEV01000003.1@2	[35410, 43931]	II-A	['NZ_NBEV01000003.1_1']	[0]	II-A	['II-A']	NZ_NBEV01000003.1	NZ_NBEV01000003.1_1	41510	43327	GTTTCAGAAGTATGTTAAATCAATAAGGTTAAGACC	28	36	30	97	43.7	0	TRUE	II-A	II-A	0.972	NZ_NBEV01000003.1	NZ_NBEV01000003.1@2	35410	43931	II-A	1	1	II-A	9	['Cas9_0_II', 'Cas1_4_CAS-I-II-III-IV-V-VI', 'Cas2_9_CAS-I-II-III-IV-V-VI', 'Csn2_3_CAS-II-A', 'Csa3_1_CAS-I-II-III-IV-V-VI']	[36, 38, 39, 40, 41]	['3.80e-171', '7.90e-95', '5.80e-55', '3.70e-80', '1.40e-04']	[0.877, 0.889, 0.99, 0.987, 0.458]	[0.975, 0.982, 1.0, 1.0, 0.407]	1	1	GTTTCAGAAGTATGTTAAATCAATAAGGTTAAGACC
Ligilactobacillus	salivarius	Unknown	GCF_002079715.1	NZ_NBET01000008.1	NZ_NBET01000008.1@1	[39055, 45124]	II-A	['NZ_NBET01000008.1_2']	[32]	II-A	['II-A']	NZ_NBET01000008.1	NZ_NBET01000008.1_2	45156	45323	GTTTCAGAAGGATGTTAAATCAATTAGGTTAAGACC	3	36	30	100	39.5	0	TRUE	II-A	II-A	0.914	NZ_NBET01000008.1	NZ_NBET01000008.1@1	39055	45124	II-A	1	1	II-A	9	['Cas9_0_II', 'Cas1_4_CAS-I-II-III-IV-V-VI', 'Cas2_9_CAS-I-II-III-IV-V-VI', 'Csn2_3_CAS-II-A']	[37, 38, 39, 40]	['3.70e-168', '1.90e-95', '1.10e-55', '2.40e-79']	[0.801, 0.889, 0.99, 0.987]	[0.976, 0.982, 1.0, 1.0]	1	1	GTTTCAGAAGGATGTTAAATCAATTAGGTTAAGACC
Ligilactobacillus	salivarius	Unknown	GCF_030062785.1	NZ_CP114543.1	NZ_CP114543.1@52	[1701353, 1708977]	II-A	['NZ_CP114543.1_1']	[0]	II-A	['II-A']	NZ_CP114543.1	NZ_CP114543.1_1	1701964	1702857	GGTCTTAACCTAATTGATTTAACATCCTTCTGAAAC	14	36	30	99.2	43.4	0	TRUE	II-A	II-A	0.914	NZ_CP114543.1	NZ_CP114543.1@52	1701353	1708977	II-A	1	1	II-A	9	['Csa3_1_CAS-I-II-III-IV-V-VI', 'Csn2_3_CAS-II-A', 'Cas2_9_CAS-I-II-III-IV-V-VI', 'Cas1_4_CAS-I-II-III-IV-V-VI', 'Cas9_0_II']	[1650, 1651, 1652, 1653, 1654]	['7.20e-05', '2.20e-79', '1.30e-55', '5.70e-96', '2.10e-177']	[0.458, 0.987, 0.99, 0.889, 0.776]	[0.407, 1.0, 1.0, 0.982, 0.976]	-1	-1	GTTTCAGAAGGATGTTAAATCAATTAGGTTAAGACC
Ligilactobacillus	salivarius	Unknown	GCF_009865735.1	NZ_VSTK01000014.1	NZ_VSTK01000014.1@1	[1776, 7844]	II-A	['NZ_VSTK01000014.1_1']	[32]	II-A	['II-A']	NZ_VSTK01000014.1	NZ_VSTK01000014.1_1	125	1744	GGTCTTAACCTAATTGATTTAACATACTTCTGAAAC	25	36	30	97.7	49	0	TRUE	II-A	II-A	0.976	NZ_VSTK01000014.1	NZ_VSTK01000014.1@1	1776	7844	II-A	1	1	II-A	9	['Csn2_3_CAS-II-A', 'Cas2_9_CAS-I-II-III-IV-V-VI', 'Cas1_4_CAS-I-II-III-IV-V-VI', 'Cas9_0_II']	[2, 3, 4, 5]	['1.30e-78', '1.10e-55', '3.00e-95', '5.00e-164']	[0.987, 0.99, 0.889, 0.754]	[1.0, 1.0, 0.982, 0.976]	-1	-1	GTTTCAGAAGTATGTTAAATCAATTAGGTTAAGACC
Ligilactobacillus	salivarius	Unknown	GCF_030062805.1	NZ_CP114501.1	NZ_CP114501.1@15	[420621, 428245]	II-A	['NZ_CP114501.1_1']	[0]	II-A	['II-A']	NZ_CP114501.1	NZ_CP114501.1_1	421232	422125	GGTCTTAACCTAATTGATTTAACATCCTTCTGAAAC	14	36	30	99.2	43.4	0	TRUE	II-A	II-A	0.914	NZ_CP114501.1	NZ_CP114501.1@15	420621	428245	II-A	1	1	II-A	9	['Csa3_1_CAS-I-II-III-IV-V-VI', 'Csn2_3_CAS-II-A', 'Cas2_9_CAS-I-II-III-IV-V-VI', 'Cas1_4_CAS-I-II-III-IV-V-VI', 'Cas9_0_II']	[401, 402, 403, 404, 405]	['6.60e-05', '2.00e-79', '1.20e-55', '5.20e-96', '1.90e-177']	[0.458, 0.987, 0.99, 0.889, 0.776]	[0.407, 1.0, 1.0, 0.982, 0.976]	-1	-1	GTTTCAGAAGGATGTTAAATCAATTAGGTTAAGACC
Ligilactobacillus	salivarius	Unknown	GCF_002161265.1	NZ_NFHF01000017.1	NZ_NFHF01000017.1@1	[1683, 7754]	II-A	['NZ_NFHF01000017.1_1']	[32]	II-A	['II-A']	NZ_NFHF01000017.1	NZ_NFHF01000017.1_1	164	1651	GGTCTTAACCTTATTGATTTAACATACTTCTGAAAC	23	36	30	97	43.3	0	TRUE	II-A	II-A	0.972	NZ_NFHF01000017.1	NZ_NFHF01000017.1@1	1683	7754	II-A	1	1	II-A	9	['Csn2_3_CAS-II-A', 'Cas2_9_CAS-I-II-III-IV-V-VI', 'Cas1_4_CAS-I-II-III-IV-V-VI', 'Cas9_0_II']	[1, 2, 3, 4]	['4.00e-82', '1.20e-55', '4.60e-96', '3.60e-170']	[0.987, 0.99, 0.889, 0.903]	[1.0, 1.0, 0.982, 0.975]	-1	-1	GTTTCAGAAGTATGTTAAATCAATAAGGTTAAGACC
Ligilactobacillus	salivarius	Unknown	GCF_011045395.1	NZ_CP027644.1	NZ_CP027644.1@3	[164134, 171158]	II-A	['NZ_CP027644.1_1']	[0]	II-A	['Unknown']	NZ_CP027644.1	NZ_CP027644.1_1	170237	170656	GTTTCAGAAGTATGTTAAATCAAT	7	24	42	93.7	53.6	0	TRUE	Unknown	I-D	0.151	NZ_CP027644.1	NZ_CP027644.1@3	164134	171158	II-A	1	1	II-A	9	['Cas9_0_II', 'Cas1_4_CAS-I-II-III-IV-V-VI', 'Cas2_9_CAS-I-II-III-IV-V-VI', 'Csn2_3_CAS-II-A', 'Csa3_1_CAS-I-II-III-IV-V-VI']	[123, 124, 125, 126, 127]	['6.60e-170', '4.70e-96', '1.40e-55', '6.40e-82', '7.00e-05']	[0.899, 0.889, 0.944, 0.987, 0.458]	[0.975, 0.982, 1.0, 1.0, 0.407]	1	1	GTTTCAGAAGTATGTTAAATCAAT
Ligilactobacillus	salivarius	Unknown	GCF_016900035.1	NZ_JACJJO010000007.1	NZ_JACJJO010000007.1@1	[39046, 47560]	II-A	['NZ_JACJJO010000007.1_1']	[0]	II-A	['II-A']	NZ_JACJJO010000007.1	NZ_JACJJO010000007.1_1	45147	46898	GTTTCAGAAGGATGTTAAATCAATTAGGTTAAGACC	27	36	30	97.4	42	0	TRUE	II-A	II-A	0.914	NZ_JACJJO010000007.1	NZ_JACJJO010000007.1@1	39046	47560	II-A	1	1	II-A	9	['Cas9_0_II', 'Cas1_4_CAS-I-II-III-IV-V-VI', 'Cas2_9_CAS-I-II-III-IV-V-VI', 'Csn2_3_CAS-II-A', 'Csa3_1_CAS-I-II-III-IV-V-VI']	[37, 38, 39, 40, 41]	['4.00e-168', '1.20e-95', '1.20e-55', '2.70e-79', '7.00e-05']	[0.801, 0.889, 0.99, 0.987, 0.476]	[0.976, 0.982, 1.0, 1.0, 0.407]	1	1	GTTTCAGAAGGATGTTAAATCAATTAGGTTAAGACC
Ligilactobacillus	salivarius	Unknown	GCF_028864415.1	NZ_JARBJM010000003.1	NZ_JARBJM010000003.1@4	[86965, 96073]	II-A	['NZ_JARBJM010000003.1_1']	[0]	II-A	['II-A']	NZ_JARBJM010000003.1	NZ_JARBJM010000003.1_1	87627	89972	GGTCTTAACCTAATTGATTTAACATCCTTCTGAAAC	36	36	30	98.1	42.5	0	TRUE	II-A	II-A	0.914	NZ_JARBJM010000003.1	NZ_JARBJM010000003.1@4	86965	96073	II-A	1	1	II-A	9	['Csa3_1_CAS-I-II-III-IV-V-VI', 'Csn2_3_CAS-II-A', 'Cas2_9_CAS-I-II-III-IV-V-VI', 'Cas1_4_CAS-I-II-III-IV-V-VI', 'Cas9_0_II']	[83, 84, 85, 86, 87]	['6.20e-05', '2.40e-79', '1.10e-55', '7.20e-96', '3.60e-168']	[0.476, 0.987, 0.99, 0.889, 0.801]	[0.407, 1.0, 1.0, 0.982, 0.976]	-1	-1	GTTTCAGAAGGATGTTAAATCAATTAGGTTAAGACC
Ligilactobacillus	salivarius	Unknown	GCF_011029235.1	NZ_JAAJBN010000016.1	NZ_JAAJBN010000016.1@1	[1275, 7344]	II-A	['NZ_JAAJBN010000016.1_1']	[32]	II-A	['II-A']	NZ_JAAJBN010000016.1	NZ_JAAJBN010000016.1_1	416	1243	GGTCTTAACCTAATTGATTTAACATCCTTCTGAAAC	13	36	30	94.8	42.9	0	TRUE	II-A	II-A	0.914	NZ_JAAJBN010000016.1	NZ_JAAJBN010000016.1@1	1275	7344	II-A	1	1	II-A	9	['Csn2_3_CAS-II-A', 'Cas2_9_CAS-I-II-III-IV-V-VI', 'Cas1_4_CAS-I-II-III-IV-V-VI', 'Cas9_0_II']	[2, 3, 4, 5]	['2.50e-79', '1.10e-55', '1.10e-95', '3.80e-168']	[0.987, 0.99, 0.889, 0.801]	[1.0, 1.0, 0.982, 0.976]	-1	-1	GTTTCAGAAGGATGTTAAATCAATTAGGTTAAGACC
Ligilactobacillus	salivarius	Unknown	GCF_015557145.1	NZ_JADNNS010000004.1	NZ_JADNNS010000004.1@1	[39056, 46976]	II-A	['NZ_JADNNS010000004.1_1']	[0]	II-A	['II-A']	NZ_JADNNS010000004.1	NZ_JADNNS010000004.1_1	45157	46314	GTTTCAGAAGGATGTTAAATCAATTAGGTTAAGACC	18	36	30	96.2	43.3	0	TRUE	II-A	II-A	0.914	NZ_JADNNS010000004.1	NZ_JADNNS010000004.1@1	39056	46976	II-A	1	1	II-A	9	['Cas9_0_II', 'Cas1_4_CAS-I-II-III-IV-V-VI', 'Cas2_9_CAS-I-II-III-IV-V-VI', 'Csn2_3_CAS-II-A', 'Csa3_1_CAS-I-II-III-IV-V-VI']	[37, 38, 39, 40, 41]	['2.80e-167', '1.00e-95', '1.10e-55', '2.30e-79', '6.10e-05']	[0.801, 0.889, 0.99, 0.987, 0.476]	[0.976, 0.982, 1.0, 1.0, 0.407]	1	1	GTTTCAGAAGGATGTTAAATCAATTAGGTTAAGACC
Ligilactobacillus	salivarius	Unknown	GCF_009863485.1	NZ_VSVD01000003.1	NZ_VSVD01000003.1@1	[39002, 47121]	II-A	['NZ_VSVD01000003.1_1']	[0]	II-A	['II-A']	NZ_VSVD01000003.1	NZ_VSVD01000003.1_1	45103	46459	GTTTCAGAAGGATGTTAAATCAATTAGGTTAAGACC	21	36	30.1	96.7	42.9	0	TRUE	II-A	II-A	0.914	NZ_VSVD01000003.1	NZ_VSVD01000003.1@1	39002	47121	II-A	1	1	II-A	9	['Cas9_0_II', 'Cas1_4_CAS-I-II-III-IV-V-VI', 'Cas2_9_CAS-I-II-III-IV-V-VI', 'Csn2_3_CAS-II-A', 'Csa3_1_CAS-I-II-III-IV-V-VI']	[37, 38, 39, 40, 42]	['4.10e-168', '1.10e-95', '6.60e-54', '2.50e-79', '6.50e-05']	[0.801, 0.889, 0.99, 0.987, 0.476]	[0.976, 0.982, 1.0, 1.0, 0.407]	1	1	GTTTCAGAAGGATGTTAAATCAATTAGGTTAAGACC
Ligilactobacillus	salivarius	Unknown	GCF_009863415.1	NZ_VSVA01000006.1	NZ_VSVA01000006.1@4	[47155, 56096]	II-A	['NZ_VSVA01000006.1_2']	[0]	II-A	['II-A']	NZ_VSVA01000006.1	NZ_VSVA01000006.1_2	47763	49976	GGTCTTAACCTAATTGATTTAACATCCTTCTGAAAC	34	36	30	94.1	44	0	TRUE	II-A	II-A	0.914	NZ_VSVA01000006.1	NZ_VSVA01000006.1@4	47155	56096	II-A	1	1	II-A	9	['Csa3_1_CAS-I-II-III-IV-V-VI', 'Csn2_3_CAS-II-A', 'Cas2_9_CAS-I-II-III-IV-V-VI', 'Cas1_4_CAS-I-II-III-IV-V-VI', 'Cas9_0_II']	[44, 45, 46, 47, 48]	['1.20e-05', '2.00e-79', '1.10e-55', '4.20e-97', '4.50e-177']	[0.523, 0.987, 0.99, 0.887, 0.776]	[0.458, 1.0, 1.0, 0.996, 0.976]	-1	-1	GTTTCAGAAGGATGTTAAATCAATTAGGTTAAGACC
Ligilactobacillus	salivarius	Unknown	GCF_002079845.1	NZ_NBEY01000008.1	NZ_NBEY01000008.1@1	[230, 6535]	II-A	['NZ_NBEY01000008.1_2']	[0]	II-A	['II-A']	NZ_NBEY01000008.1	NZ_NBEY01000008.1_2	2118	6047	GTTTCAGAAGGATGTTAAATCAATTAGGTTAAGACT	60	36	30	98.3	43	0	TRUE	II-A	II-A	0.957	NZ_NBEY01000008.1	NZ_NBEY01000008.1@1	230	6535	II-A	0	1	II-A	7	['Cas1_4_CAS-I-II-III-IV-V-VI', 'Cas2_9_CAS-I-II-III-IV-V-VI', 'Csn2_3_CAS-II-A', 'Csa3_1_CAS-I-II-III-IV-V-VI']	[1, 2, 3, 5]	['2.80e-98', '1.20e-55', '1.70e-80', '6.90e-05']	[0.891, 0.99, 0.987, 0.458]	[1.0, 1.0, 1.0, 0.407]		1	GTTTCAGAAGGATGTTAAATCAATTAGGTTAAGACT
Ligilactobacillus	salivarius	Unknown	GCF_000008925.1	NC_007929.1	NC_007929.1@4	[114740, 123261]	II-A	['NC_007929.1_1']	[0]	II-A	['II-A']	NC_007929.1	NC_007929.1_1	120840	122657	GTTTCAGAAGTATGTTAAATCAATAAGGTTAAGACC	28	36	30	97	43.7	0	TRUE	II-A	II-A	0.972	NC_007929.1	NC_007929.1@4	114740	123261	II-A	1	1	II-A	9	['Cas9_0_II', 'Cas1_4_CAS-I-II-III-IV-V-VI', 'Cas2_9_CAS-I-II-III-IV-V-VI', 'Csn2_3_CAS-II-A', 'Csa3_1_CAS-I-II-III-IV-V-VI']	[104, 106, 107, 108, 109]	['3.80e-171', '8.10e-95', '5.90e-55', '3.70e-80', '1.40e-04']	[0.877, 0.889, 0.99, 0.987, 0.458]	[0.975, 0.982, 1.0, 1.0, 0.407]	1	1	GTTTCAGAAGTATGTTAAATCAATAAGGTTAAGACC
Ligilactobacillus	salivarius	Unknown	GCF_009865705.1	NZ_VSTI01000006.1	NZ_VSTI01000006.1@4	[46947, 56680]	II-A	['NZ_VSTI01000006.1_2']	[0]	II-A	['II-A']	NZ_VSTI01000006.1	NZ_VSTI01000006.1_2	47555	50560	GGTCTTAACCTAATTGATTTAACATCCTTCTGAAAC	46	36	30	98	43.4	0	TRUE	II-A	II-A	0.914	NZ_VSTI01000006.1	NZ_VSTI01000006.1@4	46947	56680	II-A	1	1	II-A	9	['Csa3_1_CAS-I-II-III-IV-V-VI', 'Csn2_3_CAS-II-A', 'Cas2_9_CAS-I-II-III-IV-V-VI', 'Cas1_4_CAS-I-II-III-IV-V-VI', 'Cas9_0_II']	[43, 44, 45, 46, 47]	['1.20e-05', '2.00e-79', '1.00e-55', '4.00e-97', '4.40e-177']	[0.523, 0.987, 0.99, 0.887, 0.776]	[0.458, 1.0, 1.0, 0.996, 0.976]	-1	-1	GTTTCAGAAGGATGTTAAATCAATTAGGTTAAGACC
Ligilactobacillus	salivarius	Unknown	GCF_009865865.1	NZ_VSTR01000003.1	NZ_VSTR01000003.1@1	[38186, 46372]	II-A	['NZ_VSTR01000003.1_1']	[0]	II-A	['II-A']	NZ_VSTR01000003.1	NZ_VSTR01000003.1_1	44287	45710	GTTTCAGAAGGATGTTAAATCAATTAGGTTAAGACC	22	36	30.1	96.9	44.3	0.1	TRUE	II-A	II-A	0.914	NZ_VSTR01000003.1	NZ_VSTR01000003.1@1	38186	46372	II-A	1	1	II-A	9	['Cas9_0_II', 'Cas1_4_CAS-I-II-III-IV-V-VI', 'Cas2_9_CAS-I-II-III-IV-V-VI', 'Csn2_3_CAS-II-A', 'Csa3_1_CAS-I-II-III-IV-V-VI']	[37, 38, 39, 40, 41]	['4.10e-168', '1.10e-95', '1.10e-55', '2.50e-79', '6.50e-05']	[0.801, 0.889, 0.99, 0.987, 0.476]	[0.976, 0.982, 1.0, 1.0, 0.407]	1	1	GTTTCAGAAGGATGTTAAATCAATTAGGTTAAGACC
Ligilactobacillus	salivarius	Unknown	GCF_009865795.1	NZ_VSTP01000006.1	NZ_VSTP01000006.1@1	[39845, 48323]	II-A	['NZ_VSTP01000006.1_2']	[0]	II-A	['II-A']	NZ_VSTP01000006.1	NZ_VSTP01000006.1_2	45964	47649	GTTTCAGAAGGATGTTAAATCAATTAGGTTAAGACC	26	36	30	99.2	42.2	0	TRUE	II-A	II-A	0.914	NZ_VSTP01000006.1	NZ_VSTP01000006.1@1	39845	48323	II-A	1	1	II-A	9	['Cas9_0_II', 'Cas1_4_CAS-I-II-III-IV-V-VI', 'Cas2_9_CAS-I-II-III-IV-V-VI', 'Csn2_3_CAS-II-A', 'Csa3_1_CAS-I-II-III-IV-V-VI']	[36, 37, 38, 39, 41]	['4.50e-177', '4.20e-97', '1.10e-55', '2.00e-79', '1.20e-05']	[0.776, 0.887, 0.99, 0.987, 0.523]	[0.976, 0.996, 1.0, 1.0, 0.458]	1	1	GTTTCAGAAGGATGTTAAATCAATTAGGTTAAGACC
Ligilactobacillus	salivarius	Unknown	GCF_009863785.1	NZ_VSVT01000006.1	NZ_VSVT01000006.1@1	[39669, 47356]	II-A	['NZ_VSVT01000006.1_2']	[0]	II-A	['Unknown']	NZ_VSVT01000006.1	NZ_VSVT01000006.1_2	45791	46862	TTCAGAAGGATGTTAAATCAATTAGGTT	17	28	37.2	91	48.9	0.8	TRUE	Unknown	I-F	0.342	NZ_VSVT01000006.1	NZ_VSVT01000006.1@1	39669	47356	II-A	1	1	II-A	9	['Cas9_0_II', 'Cas1_4_CAS-I-II-III-IV-V-VI', 'Cas2_9_CAS-I-II-III-IV-V-VI', 'Csn2_3_CAS-II-A', 'Csa3_1_CAS-I-II-III-IV-V-VI']	[35, 36, 37, 38, 39]	['4.50e-177', '4.20e-97', '1.10e-55', '2.00e-79', '1.20e-05']	[0.776, 0.887, 0.99, 0.987, 0.523]	[0.976, 0.996, 1.0, 1.0, 0.458]	1	1	TTCAGAAGGATGTTAAATCAATTAGGTT
Ligilactobacillus	salivarius	Unknown	GCF_002079905.1	NZ_MSCR01000004.1	NZ_MSCR01000004.1@1	[289, 3517]	II-A	['NZ_MSCR01000004.1_2']	[0]	II-A	['II-A']	NZ_MSCR01000004.1	NZ_MSCR01000004.1_2	2162	2923	GTTTCAGAAGTATGTTAAATCAATTAGGTTAAGACC	12	36	30	94.4	42.3	0.1	TRUE	II-A	II-A	0.976	NZ_MSCR01000004.1	NZ_MSCR01000004.1@1	289	3517	II-A	0	1	II-A	7	['Cas1_4_CAS-I-II-III-IV-V-VI', 'Cas2_9_CAS-I-II-III-IV-V-VI', 'Csn2_3_CAS-II-A', 'Csa3_1_CAS-I-II-III-IV-V-VI']	[1, 2, 3, 4]	['5.40e-96', '1.10e-55', '3.80e-80', '6.30e-05']	[0.889, 0.99, 0.987, 0.476]	[0.982, 1.0, 1.0, 0.407]		1	GTTTCAGAAGTATGTTAAATCAATTAGGTTAAGACC
Ligilactobacillus	salivarius	Unknown	GCF_009866035.1	NZ_VSUA01000004.1	NZ_VSUA01000004.1@1	[37196, 44482]	II-A	['NZ_VSUA01000004.1_1']	[0]	II-A	['II-A']	NZ_VSUA01000004.1	NZ_VSUA01000004.1_1	43296	43991	GTTTCAGAAGTATGTTAAATCAATTAGGTTAAGACC	11	36	30	94.8	42.1	0	TRUE	II-A	II-A	0.976	NZ_VSUA01000004.1	NZ_VSUA01000004.1@1	37196	44482	II-A	1	1	II-A	9	['Cas9_0_II', 'Cas1_4_CAS-I-II-III-IV-V-VI', 'Cas2_9_CAS-I-II-III-IV-V-VI', 'Csn2_3_CAS-II-A', 'Csa3_1_CAS-I-II-III-IV-V-VI']	[35, 36, 37, 38, 39]	['4.90e-164', '9.10e-94', '1.10e-55', '1.20e-78', '6.00e-05']	[0.754, 0.889, 0.99, 0.987, 0.458]	[0.976, 0.982, 1.0, 1.0, 0.407]	1	1	GTTTCAGAAGTATGTTAAATCAATTAGGTTAAGACC
Ligilactobacillus	salivarius	Unknown	GCF_002079335.1	NZ_NBDX01000003.1	NZ_NBDX01000003.1@2	[35416, 42619]	II-A	['NZ_NBDX01000003.1_1']	[0]	II-A	['II-A']	NZ_NBDX01000003.1	NZ_NBDX01000003.1_1	41518	42015	GTTTCAGAAGTATGTTAAATCAATAAGGTTAAGACC	8	36	30	89.6	43.6	0	TRUE	II-A	II-A	0.972	NZ_NBDX01000003.1	NZ_NBDX01000003.1@2	35416	42619	II-A	1	1	II-A	9	['Cas9_0_II', 'Cas1_4_CAS-I-II-III-IV-V-VI', 'Cas2_9_CAS-I-II-III-IV-V-VI', 'Csn2_3_CAS-II-A', 'Csa3_1_CAS-I-II-III-IV-V-VI']	[36, 38, 39, 40, 41]	['3.00e-171', '8.30e-96', '5.60e-55', '3.50e-80', '1.30e-04']	[0.872, 0.889, 0.99, 0.987, 0.458]	[0.975, 0.982, 1.0, 1.0, 0.407]	1	1	GTTTCAGAAGTATGTTAAATCAATAAGGTTAAGACC
Ligilactobacillus	salivarius	Unknown	GCF_009870255.1	NZ_VSUL01000003.1	NZ_VSUL01000003.1@1	[39012, 48450]	II-A	['NZ_VSUL01000003.1_1']	[0]	II-A	['II-A']	NZ_VSUL01000003.1	NZ_VSUL01000003.1_1	45113	47788	GTTTCAGAAGGATGTTAAATCAATTAGGTTAAGACC	41	36	30	94.5	43.3	0	TRUE	II-A	II-A	0.914	NZ_VSUL01000003.1	NZ_VSUL01000003.1@1	39012	48450	II-A	1	1	II-A	9	['Cas9_0_II', 'Cas1_4_CAS-I-II-III-IV-V-VI', 'Cas2_9_CAS-I-II-III-IV-V-VI', 'Csn2_3_CAS-II-A', 'Csa3_1_CAS-I-II-III-IV-V-VI']	[37, 38, 39, 40, 42]	['4.10e-168', '1.10e-95', '1.10e-55', '2.50e-79', '6.60e-05']	[0.801, 0.889, 0.99, 0.987, 0.476]	[0.976, 0.982, 1.0, 1.0, 0.407]	1	1	GTTTCAGAAGGATGTTAAATCAATTAGGTTAAGACC
Ligilactobacillus	salivarius	Unknown	GCF_009865925.1	NZ_VSTV01000013.1	NZ_VSTV01000013.1@1	[39011, 45081]	II-A	['NZ_VSTV01000013.1_1']	[32]	II-A	['Unknown']	NZ_VSTV01000013.1	NZ_VSTV01000013.1_1	45113	45267	GTTTCAGAAGGATGTTAAATCAA	3	23	43	100	48.3	0	TRUE	Unknown	I-D	0.178	NZ_VSTV01000013.1	NZ_VSTV01000013.1@1	39011	45081	II-A	1	1	II-A	9	['Cas9_0_II', 'Cas1_4_CAS-I-II-III-IV-V-VI', 'Cas2_9_CAS-I-II-III-IV-V-VI', 'Csn2_3_CAS-II-A']	[37, 38, 39, 41]	['2.80e-168', '1.10e-95', '1.10e-55', '3.50e-65']	[0.801, 0.889, 0.99, 0.952]	[0.976, 0.982, 1.0, 0.808]	1	1	GTTTCAGAAGGATGTTAAATCAA
Ligilactobacillus	salivarius	Unknown	GCF_003470145.1	NZ_QSLH01000004.1	NZ_QSLH01000004.1@1	[39020, 48326]	II-A	['NZ_QSLH01000004.1_1']	[0]	II-A	['II-A']	NZ_QSLH01000004.1	NZ_QSLH01000004.1_1	45121	47730	GTTTCAGAAGGATGTTAAATCAATTAGGTTAAGACC	40	36	30	96.5	41.2	0	TRUE	II-A	II-A	0.914	NZ_QSLH01000004.1	NZ_QSLH01000004.1@1	39020	48326	II-A	1	1	II-A	9	['Cas9_0_II', 'Cas1_4_CAS-I-II-III-IV-V-VI', 'Cas2_9_CAS-I-II-III-IV-V-VI', 'Csn2_3_CAS-II-A', 'Csa3_1_CAS-I-II-III-IV-V-VI']	[37, 38, 39, 40, 43]	['3.80e-168', '1.10e-95', '1.10e-55', '2.50e-79', '6.50e-05']	[0.801, 0.889, 0.99, 0.987, 0.476]	[0.976, 0.982, 1.0, 1.0, 0.407]	1	1	GTTTCAGAAGGATGTTAAATCAATTAGGTTAAGACC
Ligilactobacillus	salivarius	Unknown	GCF_016902115.1	NZ_JACJLI010000011.1	NZ_JACJLI010000011.1@1	[1717, 7786]	II-A	['NZ_JACJLI010000011.1_1']	[32]	II-A	['II-A']	NZ_JACJLI010000011.1	NZ_JACJLI010000011.1_1	66	1685	GGTCTTAACCTTATTGATTTAACATACTTCTGAAAC	25	36	30	100	43.6	0	TRUE	II-A	II-A	0.972	NZ_JACJLI010000011.1	NZ_JACJLI010000011.1@1	1717	7786	II-A	1	1	II-A	9	['Csn2_3_CAS-II-A', 'Cas2_9_CAS-I-II-III-IV-V-VI', 'Cas1_4_CAS-I-II-III-IV-V-VI', 'Cas9_0_II']	[3, 4, 5, 6]	['2.90e-80', '1.10e-55', '6.30e-96', '7.90e-169']	[0.987, 0.99, 0.889, 0.817]	[1.0, 1.0, 0.982, 0.975]	-1	-1	GTTTCAGAAGTATGTTAAATCAATAAGGTTAAGACC
Ligilactobacillus	salivarius	Unknown	GCF_030263175.1	NZ_JAGJSJ010000014.1	NZ_JAGJSJ010000014.1@1	[818, 6886]	II-A	['NZ_JAGJSJ010000014.1_1']	[32]	II-A	['II-A']	NZ_JAGJSJ010000014.1	NZ_JAGJSJ010000014.1_1	91	786	GGTCTTAACCTAATTGATTTAACATACTTCTGAAAC	11	36	30	93.8	43.1	0	TRUE	II-A	II-A	0.976	NZ_JAGJSJ010000014.1	NZ_JAGJSJ010000014.1@1	818	6886	II-A	1	1	II-A	9	['Csn2_3_CAS-II-A', 'Cas2_9_CAS-I-II-III-IV-V-VI', 'Cas1_4_CAS-I-II-III-IV-V-VI', 'Cas9_0_II']	[1, 2, 3, 4]	['1.20e-78', '1.10e-55', '2.90e-95', '4.80e-164']	[0.987, 0.99, 0.889, 0.754]	[1.0, 1.0, 0.982, 0.976]	-1	-1	GTTTCAGAAGTATGTTAAATCAATTAGGTTAAGACC
Ligilactobacillus	salivarius	Unknown	GCF_028864315.1	NZ_JARBJI010000005.1	NZ_JARBJI010000005.1@4	[56540, 63886]	II-A	['NZ_JARBJI010000005.1_2']	[0]	II-A	['II-A']	NZ_JARBJI010000005.1	NZ_JARBJI010000005.1_2	57030	57791	AGTCTTAACCTAATTGATTTAACATCCTTCTGAAAC	12	36	30	95.2	43.9	0	TRUE	II-A	II-A	0.957	NZ_JARBJI010000005.1	NZ_JARBJI010000005.1@4	56540	63886	II-A	1	1	II-A	9	['Csa3_1_CAS-I-II-III-IV-V-VI', 'Csn2_3_CAS-II-A', 'Cas2_9_CAS-I-II-III-IV-V-VI', 'Cas1_4_CAS-I-II-III-IV-V-VI', 'Cas9_0_II']	[50, 51, 52, 53, 55]	['6.70e-05', '4.20e-80', '1.20e-55', '7.50e-98', '1.80e-174']	[0.458, 0.987, 0.99, 0.887, 0.831]	[0.407, 1.0, 1.0, 0.996, 0.971]	-1	-1	GTTTCAGAAGGATGTTAAATCAATTAGGTTAAGACT
Ligilactobacillus	salivarius	Unknown	GCF_021432185.1	NZ_CP090411.1	NZ_CP090411.1@3	[121357, 129145]	II-A	['NZ_CP090411.1_1']	[0]	II-A	['II-A']	NZ_CP090411.1	NZ_CP090411.1_1	127458	128549	GTTTCAGAAGGATGTTAAATCAATTAGGTTAAGACC	17	36	30	92	42.6	0	TRUE	II-A	II-A	0.914	NZ_CP090411.1	NZ_CP090411.1@3	121357	129145	II-A	1	1	II-A	9	['Cas9_0_II', 'Cas1_4_CAS-I-II-III-IV-V-VI', 'Cas2_9_CAS-I-II-III-IV-V-VI', 'Csn2_3_CAS-II-A', 'Csa3_1_CAS-I-II-III-IV-V-VI']	[108, 109, 110, 111, 112]	['3.80e-168', '1.10e-95', '1.10e-55', '2.50e-79', '6.60e-05']	[0.801, 0.889, 0.99, 0.987, 0.476]	[0.976, 0.982, 1.0, 1.0, 0.407]	1	1	GTTTCAGAAGGATGTTAAATCAATTAGGTTAAGACC
Ligilactobacillus	salivarius	Unknown	GCF_028864405.1	NZ_JARBJN010000003.1	NZ_JARBJN010000003.1@4	[86965, 96073]	II-A	['NZ_JARBJN010000003.1_1']	[0]	II-A	['II-A']	NZ_JARBJN010000003.1	NZ_JARBJN010000003.1_1	87627	89972	GGTCTTAACCTAATTGATTTAACATCCTTCTGAAAC	36	36	30	98.1	42.5	0	TRUE	II-A	II-A	0.914	NZ_JARBJN010000003.1	NZ_JARBJN010000003.1@4	86965	96073	II-A	1	1	II-A	9	['Csa3_1_CAS-I-II-III-IV-V-VI', 'Csn2_3_CAS-II-A', 'Cas2_9_CAS-I-II-III-IV-V-VI', 'Cas1_4_CAS-I-II-III-IV-V-VI', 'Cas9_0_II']	[83, 84, 85, 86, 87]	['6.20e-05', '2.40e-79', '1.10e-55', '7.10e-96', '3.60e-168']	[0.476, 0.987, 0.99, 0.889, 0.801]	[0.407, 1.0, 1.0, 0.982, 0.976]	-1	-1	GTTTCAGAAGGATGTTAAATCAATTAGGTTAAGACC
Ligilactobacillus	salivarius	Unknown	GCF_015552175.1	NZ_JADNEF010000005.1	NZ_JADNEF010000005.1@4	[40172, 43730]	II-A	['NZ_JADNEF010000005.1_1']	[0]	II-A	['II-A']	NZ_JADNEF010000005.1	NZ_JADNEF010000005.1_1	40663	42151	GGTCTTAACCTAATTGATTTAACATACTTCTGAAAC	23	36	30	97.5	43.7	0	TRUE	II-A	II-A	0.976	NZ_JADNEF010000005.1	NZ_JADNEF010000005.1@4	40172	43730	II-A	0	1	II-A	7	['Csa3_1_CAS-I-II-III-IV-V-VI', 'Csn2_3_CAS-II-A', 'Cas2_9_CAS-I-II-III-IV-V-VI', 'Cas1_4_CAS-I-II-III-IV-V-VI']	[42, 43, 44, 45]	['6.10e-05', '1.20e-78', '1.10e-55', '6.60e-64']	[0.458, 0.987, 0.99, 0.839]	[0.407, 1.0, 1.0, 0.629]		-1	GGTCTTAACCTAATTGATTTAACATACTTCTGAAAC
Ligilactobacillus	salivarius	Unknown	GCF_023573545.1	NZ_CP097639.1	NZ_CP097639.1@2	[166477, 174495]	II-A	['NZ_CP097639.1_1']	[0]	II-A	['II-A']	NZ_CP097639.1	NZ_CP097639.1_1	172584	174005	GTTTCAGAAGTATGTTAAATCAATTAGGTTAAGACC	22	36	30	97.6	42.4	0	TRUE	II-A	II-A	0.976	NZ_CP097639.1	NZ_CP097639.1@2	166477	174495	II-A	1	1	II-A	9	['Cas9_0_II', 'Cas1_4_CAS-I-II-III-IV-V-VI', 'Cas2_9_CAS-I-II-III-IV-V-VI', 'Csn2_3_CAS-II-A', 'Csa3_1_CAS-I-II-III-IV-V-VI']	[118, 119, 120, 121, 123]	['1.60e-170', '1.20e-95', '3.20e-55', '4.00e-79', '5.90e-05']	[0.921, 0.889, 0.99, 0.987, 0.458]	[0.977, 0.982, 1.0, 1.0, 0.407]	1	1	GTTTCAGAAGTATGTTAAATCAATTAGGTTAAGACC
Ligilactobacillus	salivarius	Unknown	GCF_009866275.1	NZ_VSUU01000006.1	NZ_VSUU01000006.1@4	[46891, 54446]	II-A	['NZ_VSUU01000006.1_2']	[0]	II-A	['Unknown']	NZ_VSUU01000006.1	NZ_VSUU01000006.1_2	47387	48326	CCTAATTGATTTAACATCCTTCTGAAAC	15	28	37.1	90.5	50.1	0.9	TRUE	Unknown	I-B	0.393	NZ_VSUU01000006.1	NZ_VSUU01000006.1@4	46891	54446	II-A	1	1	II-A	9	['Csa3_1_CAS-I-II-III-IV-V-VI', 'Csn2_3_CAS-II-A', 'Cas2_9_CAS-I-II-III-IV-V-VI', 'Cas1_4_CAS-I-II-III-IV-V-VI', 'Cas9_0_II']	[43, 44, 45, 46, 47]	['1.20e-05', '2.10e-79', '1.10e-55', '4.30e-97', '4.60e-177']	[0.523, 0.987, 0.99, 0.887, 0.776]	[0.458, 1.0, 1.0, 0.996, 0.976]	-1	-1	GTTTCAGAAGGATGTTAAATCAATTAGG
Ligilactobacillus	salivarius	Unknown	GCF_009863555.1	NZ_VSVI01000015.1	NZ_VSVI01000015.1@1	[234, 3992]	II-A	['NZ_VSVI01000015.1_1']	[0]	II-A	['II-A']	NZ_VSVI01000015.1	NZ_VSVI01000015.1_1	2107	3330	GTTTCAGAAGGATGTTAAATCAATTAGGTTAAGACC	19	36	30	96.4	45.5	0	TRUE	II-A	II-A	0.914	NZ_VSVI01000015.1	NZ_VSVI01000015.1@1	234	3992	II-A	0	1	II-A	7	['Cas1_4_CAS-I-II-III-IV-V-VI', 'Cas2_9_CAS-I-II-III-IV-V-VI', 'Csn2_3_CAS-II-A', 'Csa3_1_CAS-I-II-III-IV-V-VI']	[1, 2, 3, 4]	['1.10e-95', '1.10e-55', '2.50e-79', '6.70e-05']	[0.889, 0.99, 0.987, 0.476]	[0.982, 1.0, 1.0, 0.407]		1	GTTTCAGAAGGATGTTAAATCAATTAGGTTAAGACC
Ligilactobacillus	salivarius	Unknown	GCF_009863595.1	NZ_VSVJ01000005.1	NZ_VSVJ01000005.1@4	[54601, 63908]	II-A	['NZ_VSVJ01000005.1_1']	[0]	II-A	['II-A']	NZ_VSVJ01000005.1	NZ_VSVJ01000005.1_1	55263	57807	GGTCTTAACCTAATTGATTTAACATCCTTCTGAAAC	39	36	30	98.2	44	0	TRUE	II-A	II-A	0.914	NZ_VSVJ01000005.1	NZ_VSVJ01000005.1@4	54601	63908	II-A	1	1	II-A	9	['Csa3_1_CAS-I-II-III-IV-V-VI', 'Csn2_3_CAS-II-A', 'Cas2_9_CAS-I-II-III-IV-V-VI', 'Cas1_4_CAS-I-II-III-IV-V-VI', 'Cas9_0_II']	[55, 58, 59, 60, 61]	['1.10e-04', '2.40e-79', '1.10e-55', '1.10e-95', '3.60e-168']	[0.476, 0.987, 0.99, 0.889, 0.801]	[0.407, 1.0, 1.0, 0.982, 0.976]	-1	-1	GTTTCAGAAGGATGTTAAATCAATTAGGTTAAGACC
Ligilactobacillus	salivarius	Unknown	GCF_030237775.1	NZ_JASGSL010000008.1	NZ_JASGSL010000008.1@1	[39108, 48546]	II-A	['NZ_JASGSL010000008.1_1']	[0]	II-A	['II-A']	NZ_JASGSL010000008.1	NZ_JASGSL010000008.1_1	45209	47950	GTTTCAGAAGGATGTTAAATCAATTAGGTTAAGACC	42	36	30	96.7	41.7	0	TRUE	II-A	II-A	0.914	NZ_JASGSL010000008.1	NZ_JASGSL010000008.1@1	39108	48546	II-A	1	1	II-A	9	['Cas9_0_II', 'Cas1_4_CAS-I-II-III-IV-V-VI', 'Cas2_9_CAS-I-II-III-IV-V-VI', 'Csn2_3_CAS-II-A', 'Csa3_1_CAS-I-II-III-IV-V-VI']	[37, 38, 39, 40, 41]	['3.70e-168', '1.10e-95', '1.10e-55', '2.50e-79', '6.40e-05']	[0.801, 0.889, 0.99, 0.987, 0.476]	[0.976, 0.982, 1.0, 1.0, 0.407]	1	1	GTTTCAGAAGGATGTTAAATCAATTAGGTTAAGACC
Ligilactobacillus	salivarius	Unknown	GCF_009870295.1	NZ_VSUT01000007.1	NZ_VSUT01000007.1@4	[46859, 54798]	II-A	['NZ_VSUT01000007.1_3']	[0]	II-A	['Unknown']	NZ_VSUT01000007.1	NZ_VSUT01000007.1_3	47355	48678	CCTAATTGATTTAACATCCTTCTGAAAC	20	28	40.2	89.3	51	2	TRUE	Unknown	I-B	0.393	NZ_VSUT01000007.1	NZ_VSUT01000007.1@4	46859	54798	II-A	1	1	II-A	9	['Csa3_1_CAS-I-II-III-IV-V-VI', 'Csn2_3_CAS-II-A', 'Cas2_9_CAS-I-II-III-IV-V-VI', 'Cas1_4_CAS-I-II-III-IV-V-VI', 'Cas9_0_II']	[43, 44, 45, 46, 47]	['1.20e-05', '2.00e-79', '1.10e-55', '4.20e-97', '4.50e-177']	[0.523, 0.987, 0.99, 0.887, 0.776]	[0.458, 1.0, 1.0, 0.996, 0.976]	-1	-1	GTTTCAGAAGGATGTTAAATCAATTAGG
Ligilactobacillus	salivarius	SMXD51	GCF_000260335.1	NZ_AICL01000003.1	NZ_AICL01000003.1@1	[76034, 84238]	II-A	['NZ_AICL01000003.1_1']	[0]	II-A	['II-A']	NZ_AICL01000003.1	NZ_AICL01000003.1_1	82137	83753	GTTTCAGAAGTATGTTAAATCAATAAGGTTAAGACC	25	36	29.9	97.6	43.1	0.1	TRUE	II-A	II-A	0.972	NZ_AICL01000003.1	NZ_AICL01000003.1@1	76034	84238	II-A	1	1	II-A	9	['Cas9_0_II', 'Cas1_4_CAS-I-II-III-IV-V-VI', 'Cas2_9_CAS-I-II-III-IV-V-VI', 'Csn2_3_CAS-II-A', 'Csa3_1_CAS-I-II-III-IV-V-VI']	[67, 68, 69, 70, 71]	['2.80e-170', '4.20e-96', '1.10e-55', '3.70e-82', '6.00e-05']	[0.905, 0.889, 0.99, 0.987, 0.458]	[0.975, 0.982, 1.0, 1.0, 0.407]	1	1	GTTTCAGAAGTATGTTAAATCAATAAGGTTAAGACC
Ligilactobacillus	salivarius	Unknown	GCF_002079365.1	NZ_NBDZ01000003.1	NZ_NBDZ01000003.1@1	[37136, 43205]	II-A	['NZ_NBDZ01000003.1_1']	[32]	II-A	['II-A']	NZ_NBDZ01000003.1	NZ_NBDZ01000003.1_1	43237	43734	GTTTCAGAAGTATGTTAAATCAATTAGGTTAAGACC	8	36	30	92.9	43.1	0	TRUE	II-A	II-A	0.976	NZ_NBDZ01000003.1	NZ_NBDZ01000003.1@1	37136	43205	II-A	1	1	II-A	9	['Cas9_0_II', 'Cas1_4_CAS-I-II-III-IV-V-VI', 'Cas2_9_CAS-I-II-III-IV-V-VI', 'Csn2_3_CAS-II-A']	[35, 36, 37, 38]	['5.20e-164', '2.80e-95', '1.00e-55', '3.10e-78']	[0.861, 0.889, 0.99, 0.987]	[0.976, 0.982, 1.0, 1.0]	1	1	GTTTCAGAAGTATGTTAAATCAATTAGGTTAAGACC
Ligilactobacillus	salivarius	Unknown	GCF_030518315.1	NZ_JAUMJN010000016.1	NZ_JAUMJN010000016.1@1	[9606, 17491]	II-A	['NZ_JAUMJN010000016.1_1']	[0]	II-A	['II-A']	NZ_JAUMJN010000016.1	NZ_JAUMJN010000016.1_1	15726	16817	GTTTCAGAAGGATGTTAAATCAATTAGGTTAAGACC	17	36	30	99.4	42.3	0	TRUE	II-A	II-A	0.914	NZ_JAUMJN010000016.1	NZ_JAUMJN010000016.1@1	9606	17491	II-A	1	1	II-A	9	['Cas9_0_II', 'Cas1_4_CAS-I-II-III-IV-V-VI', 'Cas2_9_CAS-I-II-III-IV-V-VI', 'Csn2_3_CAS-II-A', 'Csa3_1_CAS-I-II-III-IV-V-VI']	[11, 12, 13, 14, 15]	['2.80e-176', '8.90e-98', '1.20e-55', '4.20e-79', '7.00e-05']	[0.777, 0.887, 0.99, 0.987, 0.458]	[0.977, 0.996, 1.0, 1.0, 0.407]	1	1	GTTTCAGAAGGATGTTAAATCAATTAGGTTAAGACC
Ligilactobacillus	salivarius	Unknown	GCF_009863825.1	NZ_VSVX01000016.1	NZ_VSVX01000016.1@1	[2098, 8163]	II-A	['NZ_VSVX01000016.1_1']	[32]	II-A	['II-A']	NZ_VSVX01000016.1	NZ_VSVX01000016.1_1	314	2066	GGTCTTAACCTAATTGATTTAACATCCTTCTGAAAC	27	36	30	97.8	41.7	0	TRUE	II-A	II-A	0.914	NZ_VSVX01000016.1	NZ_VSVX01000016.1@1	2098	8163	II-A	1	1	II-A	9	['Csn2_3_CAS-II-A', 'Cas2_9_CAS-I-II-III-IV-V-VI', 'Cas1_4_CAS-I-II-III-IV-V-VI', 'Cas9_0_II', 'Cas9_0_II']	[1, 2, 3, 4, 5]	['2.60e-79', '1.20e-55', '1.20e-95', '1.20e-47', '4.10e-115']	[0.987, 0.99, 0.889, 0.564, 0.99]	[1.0, 1.0, 0.982, 0.366, 0.731]	-1	-1	GTTTCAGAAGGATGTTAAATCAATTAGGTTAAGACC
Ligilactobacillus	salivarius	Unknown	GCF_009865755.1	NZ_VSTL01000011.1	NZ_VSTL01000011.1@1	[40038, 49111]	II-A	['NZ_VSTL01000011.1_2']	[0]	II-A	['II-A']	NZ_VSTL01000011.1	NZ_VSTL01000011.1_2	46158	48437	GTTTCAGAAGGATGTTAAATCAATTAGGTTAAGACC	35	36	30	99.1	42.8	0	TRUE	II-A	II-A	0.914	NZ_VSTL01000011.1	NZ_VSTL01000011.1@1	40038	49111	II-A	1	1	II-A	9	['Cas9_0_II', 'Cas1_4_CAS-I-II-III-IV-V-VI', 'Cas2_9_CAS-I-II-III-IV-V-VI', 'Csn2_3_CAS-II-A', 'Csa3_1_CAS-I-II-III-IV-V-VI']	[37, 38, 39, 40, 41]	['2.80e-177', '4.70e-97', '1.10e-55', '9.70e-80', '1.30e-05']	[0.776, 0.887, 0.99, 0.987, 0.523]	[0.976, 0.996, 1.0, 1.0, 0.458]	1	1	GTTTCAGAAGGATGTTAAATCAATTAGGTTAAGACC
Ligilactobacillus	salivarius	Unknown	GCF_001067265.1	NZ_JUTI01000010.1	NZ_JUTI01000010.1@1	[40526, 47609]	II-A	['NZ_JUTI01000010.1_1']	[0]	II-A	['II-A']	NZ_JUTI01000010.1	NZ_JUTI01000010.1_1	46646	47011	GTTTCAGAAGGATGTTAAATCAATTAGGTTAAGACC	6	36	30	98.2	47.5	0	TRUE	II-A	II-A	0.914	NZ_JUTI01000010.1	NZ_JUTI01000010.1@1	40526	47609	II-A	1	1	II-A	9	['Cas9_0_II', 'Cas1_4_CAS-I-II-III-IV-V-VI', 'Cas2_9_CAS-I-II-III-IV-V-VI', 'Csn2_3_CAS-II-A', 'Csa3_1_CAS-I-II-III-IV-V-VI']	[38, 39, 40, 41, 42]	['2.80e-176', '3.80e-97', '1.10e-55', '8.20e-81', '6.30e-05']	[0.776, 0.887, 0.99, 0.987, 0.476]	[0.976, 0.996, 1.0, 1.0, 0.407]	1	1	GTTTCAGAAGGATGTTAAATCAATTAGGTTAAGACC
Ligilactobacillus	salivarius	Unknown	GCF_009866125.1	NZ_VSUJ01000015.1	NZ_VSUJ01000015.1@1	[349, 6418]	II-A	['NZ_VSUJ01000015.1_1']	[32]	II-A	['II-A']	NZ_VSUJ01000015.1	NZ_VSUJ01000015.1_1	18	317	GGTCTTAACCTAATTGATTTAACATCCTTCTGAAAC	5	36	30	100	40.7	0	TRUE	II-A	II-A	0.914	NZ_VSUJ01000015.1	NZ_VSUJ01000015.1@1	349	6418	II-A	1	1	II-A	9	['Csn2_3_CAS-II-A', 'Cas2_9_CAS-I-II-III-IV-V-VI', 'Cas1_4_CAS-I-II-III-IV-V-VI', 'Cas9_0_II']	[1, 2, 3, 4]	['2.50e-79', '1.10e-55', '1.10e-95', '3.50e-168']	[0.987, 0.99, 0.889, 0.8]	[1.0, 1.0, 0.982, 0.975]	-1	-1	GTTTCAGAAGGATGTTAAATCAATTAGGTTAAGACC
Ligilactobacillus	salivarius	Unknown	GCF_030062915.1	NZ_CP114519.1	NZ_CP114519.1@51	[1661635, 1669259]	II-A	['NZ_CP114519.1_1']	[0]	II-A	['II-A']	NZ_CP114519.1	NZ_CP114519.1_1	1662246	1663139	GGTCTTAACCTAATTGATTTAACATCCTTCTGAAAC	14	36	30	99.2	43.4	0	TRUE	II-A	II-A	0.914	NZ_CP114519.1	NZ_CP114519.1@51	1661635	1669259	II-A	1	1	II-A	9	['Csa3_1_CAS-I-II-III-IV-V-VI', 'Csn2_3_CAS-II-A', 'Cas2_9_CAS-I-II-III-IV-V-VI', 'Cas1_4_CAS-I-II-III-IV-V-VI', 'Cas9_0_II']	[1597, 1598, 1599, 1600, 1601]	['7.10e-05', '2.20e-79', '1.20e-55', '5.60e-96', '2.10e-177']	[0.458, 0.987, 0.99, 0.889, 0.776]	[0.407, 1.0, 1.0, 0.982, 0.976]	-1	-1	GTTTCAGAAGGATGTTAAATCAATTAGGTTAAGACC
Ligilactobacillus	salivarius	Unknown	GCF_009863695.1	NZ_VSVO01000004.1	NZ_VSVO01000004.1@1	[35516, 45086]	II-A	['NZ_VSVO01000004.1_1']	[0]	II-A	['II-A']	NZ_VSVO01000004.1	NZ_VSVO01000004.1_1	41617	44424	GTTTCAGAAGGATGTTAAATCAATTAGGTTAAGACC	43	36	30	98.4	43.1	0	TRUE	II-A	II-A	0.914	NZ_VSVO01000004.1	NZ_VSVO01000004.1@1	35516	45086	II-A	1	1	II-A	9	['Cas9_0_II', 'Cas1_4_CAS-I-II-III-IV-V-VI', 'Cas2_9_CAS-I-II-III-IV-V-VI', 'Csn2_3_CAS-II-A', 'Csa3_1_CAS-I-II-III-IV-V-VI']	[35, 36, 37, 38, 39]	['3.50e-168', '1.00e-95', '1.00e-55', '7.60e-78', '6.00e-05']	[0.801, 0.889, 0.99, 0.991, 0.476]	[0.976, 0.982, 1.0, 0.995, 0.407]	1	1	GTTTCAGAAGGATGTTAAATCAATTAGGTTAAGACC
Ligilactobacillus	salivarius	Unknown	GCF_009863605.1	NZ_VSVK01000006.1	NZ_VSVK01000006.1@1	[39000, 47514]	II-A	['NZ_VSVK01000006.1_1']	[0]	II-A	['II-A']	NZ_VSVK01000006.1	NZ_VSVK01000006.1_1	45101	46918	GTTTCAGAAGGATGTTAAATCAATTAGGTTAAGACC	28	36	30	95	44.1	0	TRUE	II-A	II-A	0.914	NZ_VSVK01000006.1	NZ_VSVK01000006.1@1	39000	47514	II-A	1	1	II-A	9	['Cas9_0_II', 'Cas1_4_CAS-I-II-III-IV-V-VI', 'Cas2_9_CAS-I-II-III-IV-V-VI', 'Csn2_3_CAS-II-A', 'Csa3_1_CAS-I-II-III-IV-V-VI']	[37, 38, 39, 40, 42]	['3.80e-168', '1.00e-95', '1.10e-55', '2.30e-79', '6.10e-05']	[0.801, 0.889, 0.99, 0.987, 0.476]	[0.976, 0.982, 1.0, 1.0, 0.407]	1	1	GTTTCAGAAGGATGTTAAATCAATTAGGTTAAGACC
Ligilactobacillus	salivarius	DSM 20555 = ATCC 11741	GCF_001435955.1	NZ_AYYT01000001.1	NZ_AYYT01000001.1@4	[121370, 135009]	III-A	['NZ_AYYT01000001.1_1']	[0]	III-A	['Unknown']	NZ_AYYT01000001.1	NZ_AYYT01000001.1_1	126656	127495	GTTTTCGTCTCCTTCATTCGGAGATATGTTCTTA	12	34	39.3	95.5	45.4	0.5	TRUE	Unknown	III-A	0.703	NZ_AYYT01000001.1	NZ_AYYT01000001.1@4	121370	135009	III-A	1		III-A	18	['RecD_0_IVD', 'TPR_0_CAS-III-B', 'Csm6_1_CAS-III', 'Cas2_0_CAS-I-II-III-IV-V-VI', 'Cas1_0_II', 'Csm5gr7_0_CAS-III-A-III-D', 'Csm4gr5_1_CAS-III-A', 'Csm3gr7_1_CAS-III-A-III-D', 'Csm2gr11_7_CAS-III-A', 'Cas10_1_CAS-III', 'Cas6_0_CAS-I-II-III-IV-V-VI']	[121, 122, 124, 125, 126, 127, 128, 129, 130, 131, 132]	['2.90e-76', '3.40e-06', '2.40e-63', '1.30e-21', '3.30e-85', '1.10e-25', '9.70e-35', '1.30e-79', '1.10e-21', '2.20e-178', '4.30e-24']	[0.855, 0.883, 0.826, 0.873, 0.917, 0.804, 0.964, 0.932, 0.752, 0.829, 0.763]	[0.937, 0.432, 0.944, 0.944, 0.993, 0.715, 0.971, 0.981, 0.973, 0.998, 0.871]	-1		TAAGAACATATCTCCGAATGAAGGAGACGAAAAC
Ligilactobacillus	salivarius	Unknown	GCF_002079325.1	NZ_NBEA01000015.1	NZ_NBEA01000015.1@1	[1569, 15803]	III-A	['NZ_NBEA01000015.1_1']	[0]	III-A	['III-A']	NZ_NBEA01000015.1	NZ_NBEA01000015.1_1	6781	8270	GTTTTCGTCTCCTATATTCGGAGATATGTTCTTACT	21	36	36.7	93.9	43.2	0.5	TRUE	III-A	III-A	0.971	NZ_NBEA01000015.1	NZ_NBEA01000015.1@1	1569	15803	III-A	1		III-A	18	['RecD_0_IVD', 'Csm6_1_CAS-III', 'Cas2_0_CAS-I-II-III-IV-V-VI', 'Cas1_0_II', 'Csm5gr7_0_CAS-III-A-III-D', 'Csm4gr5_1_CAS-III-A', 'Csm3gr7_1_CAS-III-A-III-D', 'Csm2gr11_7_CAS-III-A', 'Cas10_1_CAS-III', 'Cas6_0_CAS-I-II-III-IV-V-VI']	[2, 5, 6, 7, 8, 9, 10, 11, 12, 13]	['1.10e-76', '2.90e-62', '1.30e-22', '1.10e-85', '2.30e-27', '5.30e-34', '1.60e-79', '1.50e-21', '8.00e-181', '4.00e-24']	[0.807, 0.82, 0.873, 0.917, 0.897, 0.98, 0.91, 0.758, 0.872, 0.763]	[0.887, 0.942, 0.944, 0.993, 0.868, 0.975, 0.958, 0.982, 0.998, 0.871]	-1		AGTAAGAACATATCTCCGAATATAGGAGACGAAAAC
Ligilactobacillus	salivarius	DSM 20555 = ATCC 11741	GCF_000159395.1	NZ_GG693223.1	NZ_GG693223.1@10	[284103, 297742]	III-A	['NZ_GG693223.1_1']	[0]	III-A	['III-A']	NZ_GG693223.1	NZ_GG693223.1_1	291615	292456	AATAAGAACATATCTCCGAATGAAGGAGACGAAAAC	12	36	37.3	93	44.1	0.5	TRUE	III-A	III-A	0.915	NZ_GG693223.1	NZ_GG693223.1@10	284103	297742	III-A	1		III-A	18	['Cas6_0_CAS-I-II-III-IV-V-VI', 'Cas10_1_CAS-III', 'Csm2gr11_7_CAS-III-A', 'Csm3gr7_1_CAS-III-A-III-D', 'Csm4gr5_1_CAS-III-A', 'Csm5gr7_0_CAS-III-A-III-D', 'Cas1_0_II', 'Cas2_0_CAS-I-II-III-IV-V-VI', 'Csm6_1_CAS-III', 'TPR_0_CAS-III-B', 'RecD_0_IVD']	[286, 287, 288, 289, 290, 291, 292, 293, 294, 296, 297]	['4.30e-24', '2.20e-178', '1.10e-21', '1.30e-79', '9.70e-35', '1.10e-25', '3.40e-85', '1.30e-21', '2.40e-63', '3.50e-06', '2.90e-76']	[0.763, 0.829, 0.752, 0.932, 0.964, 0.804, 0.917, 0.873, 0.826, 0.883, 0.855]	[0.871, 0.998, 0.973, 0.981, 0.971, 0.715, 0.993, 0.944, 0.944, 0.432, 0.937]	1		AATAAGAACATATCTCCGAATGAAGGAGACGAAAAC
Ligilactobacillus	salivarius	Unknown	GCF_002079435.1	NZ_NBED01000015.1	NZ_NBED01000015.1@4	[75501, 91819]	III-A	['NZ_NBED01000015.1_1']	[0]	III-A	['III-A']	NZ_NBED01000015.1	NZ_NBED01000015.1_1	85553	86542	AGTAAGAACATATCTCCGAATATAGGAGACGAAAAC	14	36	37.4	96.3	44.2	0.6	TRUE	III-A	III-A	0.971	NZ_NBED01000015.1	NZ_NBED01000015.1@4	75501	91819	III-A	1		III-A	19	['AbiEii_0_CAS-III', 'Cas6_0_CAS-I-II-III-IV-V-VI', 'Cas10_1_CAS-III', 'Csm2gr11_7_CAS-III-A', 'Csm3gr7_1_CAS-III-A-III-D', 'Csm4gr5_1_CAS-III-A', 'Csm5gr7_0_CAS-III-A-III-D', 'Cas1_0_II', 'Cas2_0_CAS-I-II-III-IV-V-VI', 'Csm6_1_CAS-III', 'RecD_0_IVD']	[77, 79, 81, 82, 83, 84, 85, 86, 87, 88, 91]	['2.10e-05', '3.60e-25', '7.30e-152', '2.50e-21', '3.00e-78', '1.10e-35', '1.30e-28', '4.60e-85', '1.50e-22', '1.80e-61', '1.30e-77']	[0.37, 0.854, 0.844, 0.796, 0.91, 0.98, 0.889, 0.917, 0.863, 0.823, 0.775]	[0.363, 0.871, 0.795, 0.982, 0.958, 0.971, 0.789, 0.993, 0.933, 0.944, 0.858]	1		AGTAAGAACATATCTCCGAATATAGGAGACGAAAAC
Ligilactobacillus	salivarius	Unknown	GCF_028864385.1	NZ_JARBJG010000001.1	NZ_JARBJG010000001.1@10	[466417, 483562]	III-A	['NZ_JARBJG010000001.1_1']	[0]	III-A	['III-A']	NZ_JARBJG010000001.1	NZ_JARBJG010000001.1_1	475066	476055	GTTTTCGTCTCCTATATTCGGAGATATGTTCTTACT	14	36	37.4	98.5	43.7	0.2	TRUE	III-A	III-A	0.971	NZ_JARBJG010000001.1	NZ_JARBJG010000001.1@10	466417	483562	III-A	1		III-A	18	['DEDDh_0_CAS-I-II-III-IV-V-VI', 'RecD_0_IVD', 'Cas4_0_I-II-V', 'Csm6_1_CAS-III', 'Cas2_0_I-II-III', 'Cas2_5_CAS-I-II-III-IV-V-VI', 'Cas1_0_II', 'Csm5gr7_0_CAS-III-A-III-D', 'Csm4gr5_1_CAS-III-A', 'Csm3gr7_1_CAS-III-A-III-D', 'Csm2gr11_7_CAS-III-A', 'Cas10_1_CAS-III', 'Cas6_0_CAS-I-II-III-IV-V-VI']	[462, 465, 466, 468, 469, 470, 471, 472, 473, 474, 475, 476, 477]	['8.00e-30', '2.50e-77', '9.90e-03', '2.50e-63', '3.30e-03', '7.80e-14', '2.90e-85', '3.00e-23', '2.40e-32', '3.90e-78', '2.20e-22', '1.20e-182', '4.90e-24']	[0.414, 0.776, 0.377, 0.826, 0.745, 0.907, 0.917, 0.787, 0.81, 0.905, 0.739, 0.829, 0.763]	[1.0, 0.86, 0.559, 0.944, 0.365, 0.422, 0.993, 0.701, 0.74, 0.953, 0.973, 0.998, 0.871]	-1		AGTAAGAACATATCTCCGAATATAGGAGACGAAAAC
Ligilactobacillus	salivarius	Unknown	GCF_001063855.1	NZ_JVAF01000039.1	NZ_JVAF01000039.1@4	[48869, 64767]	III-A	['NZ_JVAF01000039.1_1']	[0]	III-A	['III-A']	NZ_JVAF01000039.1	NZ_JVAF01000039.1_1	59085	59481	AGTAAGAACATATCTCCGAATGTAGGAGACGAAAAC	6	36	36.2	93.1	47.7	1	TRUE	III-A	III-A	0.937	NZ_JVAF01000039.1	NZ_JVAF01000039.1@4	48869	64767	III-A	1		III-A	19	['AbiEii_0_CAS-III', 'Cas6_0_CAS-I-II-III-IV-V-VI', 'Cas10_1_CAS-III', 'Csm2gr11_7_CAS-III-A', 'Csm3gr7_1_CAS-III-A-III-D', 'Csm4gr5_1_CAS-III-A', 'Csm5gr7_0_CAS-III-A-III-D', 'Cas1_0_II', 'Cas2_5_CAS-I-II-III-IV-V-VI', 'Csm6_1_CAS-III', 'TPR_0_CAS-III-B', 'RecD_0_IVD']	[54, 56, 57, 58, 59, 60, 61, 63, 64, 65, 67, 68]	['5.70e-05', '6.20e-24', '1.90e-181', '2.10e-22', '3.70e-78', '2.40e-34', '8.50e-24', '1.50e-84', '4.00e-16', '1.10e-63', '7.40e-06', '1.60e-77']	[0.364, 0.767, 0.829, 0.739, 0.905, 0.81, 0.854, 0.917, 0.968, 0.823, 0.892, 0.782]	[0.356, 0.876, 0.998, 0.973, 0.953, 0.74, 0.499, 0.993, 0.526, 0.942, 0.436, 0.865]	1		AGTAAGAACATATCTCCGAATGTAGGAGACGAAAAC
Ligilactobacillus	salivarius	Unknown	GCF_902385835.1	NZ_CABMGV010000001.1	NZ_CABMGV010000001.1@22	[762527, 779300]	III-A	['NZ_CABMGV010000001.1_2']	[0]	III-A	['III-A']	NZ_CABMGV010000001.1	NZ_CABMGV010000001.1_2	772733	774023	AGTAAGAACATATCTCCGAATATAGGAGACGAAAAC	18	36	37.8	97.1	43.4	0.6	TRUE	III-A	III-A	0.971	NZ_CABMGV010000001.1	NZ_CABMGV010000001.1@22	762527	779300	III-A	1		III-A	19	['AbiEii_0_CAS-III', 'Cas6_0_CAS-I-II-III-IV-V-VI', 'Cas10_1_CAS-III', 'Csm2gr11_7_CAS-III-A', 'Csm3gr7_1_CAS-III-A-III-D', 'Csm4gr5_1_CAS-III-A', 'Csm5gr7_0_CAS-III-A-III-D', 'Cas1_0_II', 'Cas2_0_I-II-III', 'Csm6_1_CAS-III', 'Cas4_0_I-II-V', 'RecD_0_IVD']	[730, 732, 733, 734, 735, 736, 737, 738, 739, 740, 742, 743]	['2.00e-05', '6.50e-25', '1.80e-181', '2.40e-21', '3.00e-78', '1.10e-35', '2.30e-28', '1.70e-85', '1.30e-22', '1.80e-61', '9.90e-03', '1.30e-77']	[0.37, 0.854, 0.872, 0.796, 0.91, 0.98, 0.895, 0.917, 0.892, 0.823, 0.377, 0.775]	[0.363, 0.871, 0.998, 0.982, 0.958, 0.971, 0.868, 0.993, 0.927, 0.944, 0.559, 0.858]	1		AGTAAGAACATATCTCCGAATATAGGAGACGAAAAC
Ligilactobacillus	salivarius	Unknown	GCF_009863405.1	NZ_VSUY01000001.1	NZ_VSUY01000001.1@10	[272942, 286453]	III-A	['NZ_VSUY01000001.1_1']	[0]	III-A	['III-A']	NZ_VSUY01000001.1	NZ_VSUY01000001.1_1	280388	281168	AGTAAGAACATATCTCCGAATATAGGAGACGAAAAC	11	36	38.5	95.4	45	0.7	TRUE	III-A	III-A	0.971	NZ_VSUY01000001.1	NZ_VSUY01000001.1@10	272942	286453	III-A	1		III-A	18	['Cas6_0_CAS-I-II-III-IV-V-VI', 'Cas10_1_CAS-III', 'Cas10_1_CAS-III', 'Csm2gr11_7_CAS-III-A', 'Csm3gr7_1_CAS-III-A-III-D', 'Csm4gr5_1_CAS-III-A', 'Csm5gr7_0_CAS-III-A-III-D', 'Cas1_0_II', 'Cas2_0_CAS-I-II-III-IV-V-VI', 'Csm6_1_CAS-III', 'TPR_0_CAS-III-B', 'RecD_0_IVD']	[279, 280, 281, 283, 284, 285, 286, 287, 288, 289, 291, 292]	['1.20e-24', '6.10e-85', '9.70e-71', '2.90e-16', '1.50e-79', '2.80e-34', '1.20e-25', '1.20e-85', '2.80e-22', '1.30e-63', '8.00e-06', '1.20e-76']	[0.858, 0.917, 0.786, 0.826, 0.914, 0.82, 0.715, 0.917, 0.863, 0.826, 0.883, 0.773]	[0.876, 0.451, 0.485, 0.6, 0.963, 0.756, 0.644, 0.993, 0.933, 0.944, 0.432, 0.853]	1		AGTAAGAACATATCTCCGAATATAGGAGACGAAAAC
Ligilactobacillus	salivarius	Unknown	GCF_003052845.1	NZ_QAZF01000001.1	NZ_QAZF01000001.1@5	[177927, 191566]	III-A	['NZ_QAZF01000001.1_1']	[0]	III-A	['III-A']	NZ_QAZF01000001.1	NZ_QAZF01000001.1_1	183213	184054	GTTTTCGTCTCCTTCATTCGGAGATATGTTCTTATT	12	36	37.3	93	44.1	0.5	TRUE	III-A	III-A	0.915	NZ_QAZF01000001.1	NZ_QAZF01000001.1@5	177927	191566	III-A	1		III-A	18	['RecD_0_IVD', 'TPR_0_CAS-III-B', 'Csm6_1_CAS-III', 'Cas2_0_CAS-I-II-III-IV-V-VI', 'Cas1_0_II', 'Csm5gr7_0_CAS-III-A-III-D', 'Csm4gr5_1_CAS-III-A', 'Csm3gr7_1_CAS-III-A-III-D', 'Csm2gr11_7_CAS-III-A', 'Cas10_1_CAS-III', 'Cas6_0_CAS-I-II-III-IV-V-VI']	[187, 188, 190, 191, 192, 193, 194, 195, 196, 197, 198]	['3.00e-76', '3.50e-06', '2.50e-63', '1.30e-21', '3.40e-85', '1.10e-25', '1.00e-34', '1.30e-79', '1.10e-21', '2.20e-178', '4.40e-24']	[0.855, 0.883, 0.826, 0.873, 0.917, 0.804, 0.964, 0.932, 0.752, 0.829, 0.763]	[0.937, 0.432, 0.944, 0.944, 0.993, 0.715, 0.971, 0.981, 0.973, 0.998, 0.871]	-1		AATAAGAACATATCTCCGAATGAAGGAGACGAAAAC
Ligilactobacillus	salivarius	Unknown	GCF_002848245.1	NZ_PKGN01000006.1	NZ_PKGN01000006.1@1	[2, 13348]	III-A	['NZ_PKGN01000006.1_1']	[0]	III-A	['III-A']	NZ_PKGN01000006.1	NZ_PKGN01000006.1_1	7232	8070	AGTAAGAACATATCTCCGAATATAGGAGACGAAAAC	12	36	37	95.8	43.9	0.8	TRUE	III-A	III-A	0.971	NZ_PKGN01000006.1	NZ_PKGN01000006.1@1	2	13348	III-A	1		III-A	18	['Cas6_0_CAS-I-II-III-IV-V-VI', 'Cas10_1_CAS-III', 'Csm2gr11_7_CAS-III-A', 'Csm3gr7_1_CAS-III-A-III-D', 'Csm4gr5_1_CAS-III-A', 'Csm5gr7_0_CAS-III-A-III-D', 'Cas1_0_II', 'Cas2_0_CAS-I-II-III-IV-V-VI', 'Csm6_1_CAS-III', 'RecD_0_IVD']	[1, 2, 3, 4, 5, 6, 7, 8, 9, 12]	['1.30e-21', '1.90e-181', '2.30e-21', '6.00e-79', '5.50e-35', '6.30e-28', '1.70e-85', '1.30e-22', '1.40e-62', '2.50e-77']	[0.93, 0.872, 0.796, 0.91, 0.98, 0.897, 0.917, 0.873, 0.82, 0.853]	[0.691, 0.998, 0.982, 0.958, 0.975, 0.868, 0.993, 0.944, 0.942, 0.936]	1		AGTAAGAACATATCTCCGAATATAGGAGACGAAAAC
Ligilactobacillus	salivarius	Unknown	GCF_002079805.1	NZ_NBEW01000031.1	NZ_NBEW01000031.1@4	[69537, 87275]	III-A	['NZ_NBEW01000031.1_1']	[0]	III-A	['III-A']	NZ_NBEW01000031.1	NZ_NBEW01000031.1_1	79742	82000	AGTAAGAACATATCTCCGAATATAGGAGACGAAAAC	31	36	38.1	98.3	43.9	0.5	TRUE	III-A	III-A	0.971	NZ_NBEW01000031.1	NZ_NBEW01000031.1@4	69537	87275	III-A	1		III-A	19	['AbiEii_0_CAS-III', 'Cas6_0_CAS-I-II-III-IV-V-VI', 'Cas10_1_CAS-III', 'Csm2gr11_7_CAS-III-A', 'Csm3gr7_1_CAS-III-A-III-D', 'Csm4gr5_1_CAS-III-A', 'Csm5gr7_0_CAS-III-A-III-D', 'Cas1_0_II', 'Cas2_0_I-II-III', 'Csm6_1_CAS-III', 'Cas4_0_I-II-V', 'RecD_0_IVD']	[68, 70, 71, 72, 73, 74, 75, 76, 77, 78, 80, 81]	['3.60e-05', '1.30e-23', '2.20e-182', '2.90e-21', '2.00e-78', '1.20e-35', '2.20e-28', '4.20e-85', '1.50e-22', '4.80e-60', '7.30e-03', '1.80e-76']	[0.36, 0.763, 0.872, 0.796, 0.91, 0.98, 0.892, 0.917, 0.892, 0.823, 0.386, 0.775]	[0.352, 0.871, 0.998, 0.982, 0.958, 0.971, 0.792, 0.993, 0.927, 0.944, 0.571, 0.858]	1		AGTAAGAACATATCTCCGAATATAGGAGACGAAAAC
Ligilactobacillus	salivarius	Unknown	GCF_009863685.1	NZ_VSVP01000001.1	NZ_VSVP01000001.1@10	[274508, 290028]	III-A	['NZ_VSVP01000001.1_1']	[0]	III-A	['III-A']	NZ_VSVP01000001.1	NZ_VSVP01000001.1_1	281957	284743	AGTAAGAACATATCTCCGAATATAGGAGACGAAAAC	38	36	38.4	97.9	44.3	0.4	TRUE	III-A	III-A	0.971	NZ_VSVP01000001.1	NZ_VSVP01000001.1@10	274508	290028	III-A	1		III-A	18	['Cas6_0_CAS-I-II-III-IV-V-VI', 'Cas10_1_CAS-III', 'Csm2gr11_7_CAS-III-A', 'Csm3gr7_1_CAS-III-A-III-D', 'Csm4gr5_1_CAS-III-A', 'Csm5gr7_0_CAS-III-A-III-D', 'Cas1_0_II', 'Cas2_0_CAS-I-II-III-IV-V-VI', 'Csm6_1_CAS-III', 'TPR_0_CAS-III-B', 'RecD_0_IVD']	[279, 280, 281, 282, 283, 284, 285, 286, 288, 290, 291]	['1.30e-24', '3.90e-180', '1.20e-21', '1.60e-79', '2.90e-34', '1.20e-24', '1.20e-85', '2.90e-22', '7.80e-64', '8.20e-06', '1.30e-76']	[0.858, 0.829, 0.756, 0.914, 0.82, 0.712, 0.917, 0.863, 0.826, 0.883, 0.773]	[0.876, 0.998, 0.982, 0.963, 0.756, 0.641, 0.993, 0.933, 0.944, 0.432, 0.853]	1		AGTAAGAACATATCTCCGAATATAGGAGACGAAAAC
Ligilactobacillus	salivarius	Unknown	GCF_002079765.1	NZ_NBEX01000036.1	NZ_NBEX01000036.1@4	[69537, 86904]	III-A	['NZ_NBEX01000036.1_2']	[0]	III-A	['III-A']	NZ_NBEX01000036.1	NZ_NBEX01000036.1_2	79742	81629	AGTAAGAACATATCTCCGAATATAGGAGACGAAAAC	26	36	38.1	97.6	44.3	0.6	TRUE	III-A	III-A	0.971	NZ_NBEX01000036.1	NZ_NBEX01000036.1@4	69537	86904	III-A	1		III-A	19	['AbiEii_0_CAS-III', 'Cas6_0_CAS-I-II-III-IV-V-VI', 'Cas10_1_CAS-III', 'Csm2gr11_7_CAS-III-A', 'Csm3gr7_1_CAS-III-A-III-D', 'Csm4gr5_1_CAS-III-A', 'Csm5gr7_0_CAS-III-A-III-D', 'Cas1_0_II', 'Cas2_0_I-II-III', 'Csm6_1_CAS-III', 'Cas4_0_I-II-V', 'RecD_0_IVD']	[68, 70, 71, 72, 73, 74, 75, 76, 77, 78, 80, 81]	['3.40e-05', '1.30e-23', '1.40e-182', '2.70e-21', '1.90e-78', '1.20e-35', '2.20e-28', '4.00e-85', '1.40e-22', '4.70e-60', '7.00e-03', '1.80e-76']	[0.36, 0.763, 0.872, 0.796, 0.91, 0.98, 0.892, 0.917, 0.892, 0.823, 0.386, 0.775]	[0.352, 0.871, 0.998, 0.982, 0.958, 0.971, 0.792, 0.993, 0.927, 0.944, 0.571, 0.858]	1		AGTAAGAACATATCTCCGAATATAGGAGACGAAAAC
Ligilactobacillus	salivarius	Unknown	GCF_003438595.1	NZ_QSTB01000001.1	NZ_QSTB01000001.1@6	[194260, 210945]	III-A	['NZ_QSTB01000001.1_1']	[0]	III-A	['III-A']	NZ_QSTB01000001.1	NZ_QSTB01000001.1_1	204466	205674	AGTAAGAACATATCTCCGAATATAGGAGACGAAAAC	17	36	37.3	96.9	43.9	0.6	TRUE	III-A	III-A	0.971	NZ_QSTB01000001.1	NZ_QSTB01000001.1@6	194260	210945	III-A	1		III-A	19	['AbiEii_0_CAS-III', 'Cas6_0_CAS-I-II-III-IV-V-VI', 'Cas10_1_CAS-III', 'Csm2gr11_7_CAS-III-A', 'Csm3gr7_1_CAS-III-A-III-D', 'Csm4gr5_1_CAS-III-A', 'Csm5gr7_0_CAS-III-A-III-D', 'Cas1_0_II', 'Cas2_0_CAS-I-II-III-IV-V-VI', 'Csm6_1_CAS-III', 'RecD_0_IVD']	[200, 202, 203, 204, 205, 206, 207, 208, 209, 210, 213]	['5.20e-04', '3.80e-25', '3.70e-181', '2.60e-21', '2.90e-78', '1.20e-35', '2.50e-28', '4.90e-85', '1.60e-22', '1.90e-61', '1.30e-77']	[0.37, 0.854, 0.872, 0.796, 0.91, 0.98, 0.895, 0.917, 0.863, 0.823, 0.774]	[0.363, 0.871, 0.998, 0.982, 0.958, 0.971, 0.868, 0.993, 0.933, 0.944, 0.858]	1		AGTAAGAACATATCTCCGAATATAGGAGACGAAAAC
Ligilactobacillus	salivarius	Unknown	GCF_002079525.1	NZ_NBEJ01000009.1	NZ_NBEJ01000009.1@7	[204254, 221034]	III-A	['NZ_NBEJ01000009.1_2']	[0]	III-A	['III-A']	NZ_NBEJ01000009.1	NZ_NBEJ01000009.1_2	214459	215757	AGTAAGAACATATCTCCGAATATAGGAGACGAAAAC	18	36	38.3	97.1	43.8	0.7	TRUE	III-A	III-A	0.971	NZ_NBEJ01000009.1	NZ_NBEJ01000009.1@7	204254	221034	III-A	1		III-A	19	['AbiEii_0_CAS-III', 'Cas6_0_CAS-I-II-III-IV-V-VI', 'Cas10_1_CAS-III', 'Csm2gr11_7_CAS-III-A', 'Csm3gr7_1_CAS-III-A-III-D', 'Csm4gr5_1_CAS-III-A', 'Csm5gr7_0_CAS-III-A-III-D', 'Cas1_0_II', 'Cas2_0_CAS-I-II-III-IV-V-VI', 'Csm6_1_CAS-III', 'Cas4_0_I-II-V', 'RecD_0_IVD']	[210, 212, 213, 214, 215, 216, 217, 218, 219, 220, 222, 223]	['2.00e-05', '3.50e-25', '1.80e-181', '2.40e-21', '2.90e-78', '1.70e-35', '2.30e-28', '1.70e-85', '1.30e-17', '1.80e-61', '9.70e-03', '1.30e-77']	[0.37, 0.854, 0.872, 0.796, 0.91, 0.98, 0.895, 0.917, 0.974, 0.823, 0.377, 0.775]	[0.363, 0.871, 0.998, 0.982, 0.958, 0.971, 0.868, 0.993, 0.778, 0.944, 0.559, 0.858]	1		AGTAAGAACATATCTCCGAATATAGGAGACGAAAAC
Ligilactobacillus	salivarius	Unknown	GCF_015560415.1	NZ_JADMRT010000001.1	NZ_JADMRT010000001.1@5	[224640, 238279]	III-A	['NZ_JADMRT010000001.1_1']	[0]	III-A	['Unknown']	NZ_JADMRT010000001.1	NZ_JADMRT010000001.1_1	229926	230765	GTTTTCGTCTCCTTCATTCGGAGATATGTTCTTA	12	34	39.3	95.5	45.4	0.5	TRUE	Unknown	III-A	0.703	NZ_JADMRT010000001.1	NZ_JADMRT010000001.1@5	224640	238279	III-A	1		III-A	18	['RecD_0_IVD', 'TPR_0_CAS-III-B', 'Csm6_1_CAS-III', 'Cas2_0_CAS-I-II-III-IV-V-VI', 'Cas1_0_II', 'Csm5gr7_0_CAS-III-A-III-D', 'Csm4gr5_1_CAS-III-A', 'Csm3gr7_1_CAS-III-A-III-D', 'Csm2gr11_7_CAS-III-A', 'Cas10_1_CAS-III', 'Cas6_0_CAS-I-II-III-IV-V-VI']	[226, 227, 229, 230, 231, 232, 233, 234, 235, 236, 237]	['2.90e-76', '3.40e-06', '2.40e-63', '1.30e-21', '3.30e-85', '1.10e-25', '9.60e-35', '1.30e-79', '1.10e-21', '2.20e-178', '4.20e-24']	[0.855, 0.883, 0.826, 0.873, 0.917, 0.804, 0.964, 0.932, 0.752, 0.829, 0.763]	[0.937, 0.432, 0.944, 0.944, 0.993, 0.715, 0.971, 0.981, 0.973, 0.998, 0.871]	-1		TAAGAACATATCTCCGAATGAAGGAGACGAAAAC
Ligilactobacillus	salivarius	Unknown	GCF_000758365.1	NZ_CP007646.1	NZ_CP007646.1@20	[802692, 820782]	III-A	['NZ_CP007646.1_1']	[0]	III-A	['III-A']	NZ_CP007646.1	NZ_CP007646.1_1	810173	812140	AGTAAGAACATATCTCCGAATATAGGAGACGAAAAC	27	36	38.3	97.7	45	0.4	TRUE	III-A	III-A	0.971	NZ_CP007646.1	NZ_CP007646.1@20	802692	820782	III-A	1		III-A	18	['Cas6_0_CAS-I-II-III-IV-V-VI', 'Cas10_1_CAS-III', 'Csm2gr11_7_CAS-III-A', 'Csm3gr7_1_CAS-III-A-III-D', 'Csm4gr5_1_CAS-III-A', 'Csm5gr7_0_CAS-III-A-III-D', 'Cas1_0_II', 'Cas2_0_CAS-I-II-III-IV-V-VI', 'Csm6_1_CAS-III', 'Cas4_0_I-II-V', 'RecD_0_IVD', 'DEDDh_0_CAS-I-II-III-IV-V-VI']	[767, 768, 769, 770, 771, 772, 773, 774, 775, 777, 778, 782]	['5.50e-24', '1.10e-181', '2.90e-21', '2.00e-78', '1.30e-35', '6.00e-28', '3.10e-85', '1.80e-22', '6.10e-60', '5.50e-03', '8.00e-78', '5.60e-31']	[0.763, 0.829, 0.796, 0.91, 0.98, 0.889, 0.917, 0.863, 0.82, 0.381, 0.782, 0.394]	[0.871, 0.998, 0.982, 0.958, 0.971, 0.789, 0.993, 0.933, 0.942, 0.565, 0.866, 1.0]	1		AGTAAGAACATATCTCCGAATATAGGAGACGAAAAC
Ligilactobacillus	salivarius	Unknown	GCF_009863515.1	NZ_VSVE01000005.1	NZ_VSVE01000005.1@4	[122103, 135845]	III-A	['NZ_VSVE01000005.1_1']	[0]	III-A	['III-A']	NZ_VSVE01000005.1	NZ_VSVE01000005.1_1	127387	128396	GTTTTCGTCTCCTATATTCGGAGATATGTTCTTACT	14	36	38.9	96.2	44.8	0.8	TRUE	III-A	III-A	0.971	NZ_VSVE01000005.1	NZ_VSVE01000005.1@4	122103	135845	III-A	1		III-A	18	['RecD_0_IVD', 'TPR_0_CAS-III-B', 'Csm6_1_CAS-III', 'Cas2_0_CAS-I-II-III-IV-V-VI', 'Cas1_0_II', 'Csm5gr7_0_CAS-III-A-III-D', 'Csm4gr5_1_CAS-III-A', 'Csm3gr7_1_CAS-III-A-III-D', 'Csm2gr11_7_CAS-III-A', 'Cas10_1_CAS-III', 'Cas6_0_CAS-I-II-III-IV-V-VI']	[119, 120, 122, 123, 124, 125, 126, 127, 128, 129, 130]	['1.30e-76', '6.80e-06', '8.30e-64', '2.00e-21', '1.30e-85', '1.30e-25', '3.00e-34', '1.60e-79', '1.30e-21', '4.10e-180', '1.30e-24']	[0.773, 0.883, 0.826, 0.851, 0.917, 0.715, 0.82, 0.914, 0.756, 0.829, 0.858]	[0.853, 0.432, 0.944, 0.911, 0.993, 0.644, 0.756, 0.963, 0.982, 0.998, 0.876]	-1		AGTAAGAACATATCTCCGAATATAGGAGACGAAAAC
Ligilactobacillus	salivarius	Unknown	GCF_009863585.1	NZ_VSVM01000001.1	NZ_VSVM01000001.1@8	[389250, 402993]	III-A	['NZ_VSVM01000001.1_1']	[0]	III-A	['III-A']	NZ_VSVM01000001.1	NZ_VSVM01000001.1_1	394535	395544	GTTTTCGTCTCCTATATTCGGAGATATGTTCTTACT	14	36	38.9	96.2	44.8	0.8	TRUE	III-A	III-A	0.971	NZ_VSVM01000001.1	NZ_VSVM01000001.1@8	389250	402993	III-A	1		III-A	18	['RecD_0_IVD', 'TPR_0_CAS-III-B', 'Csm6_1_CAS-III', 'Cas2_0_CAS-I-II-III-IV-V-VI', 'Cas1_0_II', 'Csm5gr7_0_CAS-III-A-III-D', 'Csm4gr5_1_CAS-III-A', 'Csm3gr7_1_CAS-III-A-III-D', 'Csm2gr11_7_CAS-III-A', 'Cas10_1_CAS-III', 'Cas6_0_CAS-I-II-III-IV-V-VI']	[378, 379, 381, 382, 383, 384, 385, 386, 387, 388, 389]	['1.30e-76', '6.70e-06', '8.20e-64', '3.00e-22', '1.30e-85', '1.30e-25', '3.00e-34', '1.60e-79', '1.20e-21', '4.10e-180', '1.30e-24']	[0.773, 0.883, 0.826, 0.863, 0.917, 0.715, 0.82, 0.914, 0.756, 0.829, 0.858]	[0.853, 0.432, 0.944, 0.933, 0.993, 0.644, 0.756, 0.963, 0.982, 0.998, 0.876]	-1		AGTAAGAACATATCTCCGAATATAGGAGACGAAAAC
Ligilactobacillus	salivarius	str. Ren	GCF_001011095.1	NZ_CP011403.1	NZ_CP011403.1@22	[762527, 779300]	III-A	['NZ_CP011403.1_2']	[0]	III-A	['III-A']	NZ_CP011403.1	NZ_CP011403.1_2	772733	774023	AGTAAGAACATATCTCCGAATATAGGAGACGAAAAC	18	36	37.8	97.1	43.4	0.6	TRUE	III-A	III-A	0.971	NZ_CP011403.1	NZ_CP011403.1@22	762527	779300	III-A	1		III-A	19	['AbiEii_0_CAS-III', 'Cas6_0_CAS-I-II-III-IV-V-VI', 'Cas10_1_CAS-III', 'Csm2gr11_7_CAS-III-A', 'Csm3gr7_1_CAS-III-A-III-D', 'Csm4gr5_1_CAS-III-A', 'Csm5gr7_0_CAS-III-A-III-D', 'Cas1_0_II', 'Cas2_0_I-II-III', 'Csm6_1_CAS-III', 'Cas4_0_I-II-V', 'RecD_0_IVD']	[730, 732, 733, 734, 735, 736, 737, 738, 739, 740, 742, 743]	['2.00e-05', '6.50e-25', '1.80e-181', '2.40e-21', '3.00e-78', '1.10e-35', '2.30e-28', '1.70e-85', '1.30e-22', '1.80e-61', '9.90e-03', '1.30e-77']	[0.37, 0.854, 0.872, 0.796, 0.91, 0.98, 0.895, 0.917, 0.892, 0.823, 0.377, 0.775]	[0.363, 0.871, 0.998, 0.982, 0.958, 0.971, 0.868, 0.993, 0.927, 0.944, 0.559, 0.858]	1		AGTAAGAACATATCTCCGAATATAGGAGACGAAAAC
Ligilactobacillus	salivarius	Unknown	GCF_009870285.1	NZ_VSUV01000001.1	NZ_VSUV01000001.1@10	[447840, 462637]	III-A	['NZ_VSUV01000001.1_1']	[0]	III-A	['III-A']	NZ_VSUV01000001.1	NZ_VSUV01000001.1_1	453125	455188	GTTTTCGTCTCCTATATTCGGAGATATGTTCTTACT	28	36	39.1	97.6	44.2	0.4	TRUE	III-A	III-A	0.971	NZ_VSUV01000001.1	NZ_VSUV01000001.1@10	447840	462637	III-A	1		III-A	18	['RecD_0_IVD', 'TPR_0_CAS-III-B', 'Csm6_1_CAS-III', 'Cas2_0_CAS-I-II-III-IV-V-VI', 'Cas1_0_II', 'Csm5gr7_0_CAS-III-A-III-D', 'Csm4gr5_1_CAS-III-A', 'Csm3gr7_1_CAS-III-A-III-D', 'Csm2gr11_7_CAS-III-A', 'Cas10_1_CAS-III', 'Cas6_0_CAS-I-II-III-IV-V-VI']	[439, 440, 442, 443, 444, 445, 446, 447, 448, 449, 450]	['1.20e-76', '8.00e-06', '7.60e-64', '2.80e-22', '1.20e-85', '1.20e-25', '2.80e-34', '1.50e-79', '1.20e-21', '7.20e-180', '1.20e-24']	[0.773, 0.883, 0.826, 0.863, 0.917, 0.715, 0.82, 0.914, 0.756, 0.829, 0.858]	[0.853, 0.432, 0.944, 0.933, 0.993, 0.644, 0.756, 0.963, 0.982, 0.998, 0.876]	-1		AGTAAGAACATATCTCCGAATATAGGAGACGAAAAC
Ligilactobacillus	salivarius	Unknown	GCF_002079625.1	NZ_NBEO01000008.1	NZ_NBEO01000008.1@9	[263026, 279639]	III-A	['NZ_NBEO01000008.1_2']	[0]	III-A	['III-A']	NZ_NBEO01000008.1	NZ_NBEO01000008.1_2	273231	274362	AGTAAGAACATATCTCCGAATATAGGAGACGAAAAC	16	36	37.1	96.7	43.9	0.6	TRUE	III-A	III-A	0.971	NZ_NBEO01000008.1	NZ_NBEO01000008.1@9	263026	279639	III-A	1		III-A	19	['AbiEii_0_CAS-III', 'Cas6_0_CAS-I-II-III-IV-V-VI', 'Cas10_1_CAS-III', 'Csm2gr11_7_CAS-III-A', 'Csm3gr7_1_CAS-III-A-III-D', 'Csm4gr5_1_CAS-III-A', 'Csm5gr7_0_CAS-III-A-III-D', 'Cas1_0_II', 'Cas2_0_CAS-I-II-III-IV-V-VI', 'Csm6_1_CAS-III', 'RecD_0_IVD']	[275, 277, 278, 279, 280, 281, 282, 284, 285, 286, 289]	['2.10e-05', '3.60e-25', '1.90e-181', '2.50e-21', '3.00e-78', '1.10e-35', '8.20e-25', '4.60e-85', '1.50e-22', '1.80e-61', '1.30e-77']	[0.37, 0.854, 0.872, 0.796, 0.91, 0.98, 0.854, 0.917, 0.863, 0.823, 0.775]	[0.363, 0.871, 0.998, 0.982, 0.958, 0.971, 0.468, 0.993, 0.933, 0.944, 0.858]	1		AGTAAGAACATATCTCCGAATATAGGAGACGAAAAC
Ligilactobacillus	salivarius	Unknown	GCF_002079685.1	NZ_NBER01000022.1	NZ_NBER01000022.1@5	[122932, 139793]	III-A	['NZ_NBER01000022.1_1']	[0]	III-A	['III-A']	NZ_NBER01000022.1	NZ_NBER01000022.1_1	133138	134518	AGTAAGAACATATCTCCGAATATAGGAGACGAAAAC	19	36	38.7	97.8	45.3	0.6	TRUE	III-A	III-A	0.971	NZ_NBER01000022.1	NZ_NBER01000022.1@5	122932	139793	III-A	1		III-A	19	['AbiEii_0_CAS-III', 'Cas6_0_CAS-I-II-III-IV-V-VI', 'Cas10_1_CAS-III', 'Csm2gr11_7_CAS-III-A', 'Csm3gr7_1_CAS-III-A-III-D', 'Csm4gr5_1_CAS-III-A', 'Csm5gr7_0_CAS-III-A-III-D', 'Cas1_0_II', 'Cas2_0_CAS-I-II-III-IV-V-VI', 'Csm6_1_CAS-III', 'Cas4_0_I-II-V', 'RecD_0_IVD']	[121, 123, 124, 125, 126, 127, 128, 129, 130, 131, 133, 134]	['3.10e-05', '9.80e-24', '1.90e-182', '2.50e-21', '1.70e-78', '1.10e-35', '1.90e-28', '3.60e-85', '1.50e-22', '4.20e-60', '6.30e-03', '1.60e-76']	[0.36, 0.854, 0.872, 0.796, 0.91, 0.98, 0.892, 0.917, 0.863, 0.823, 0.386, 0.775]	[0.352, 0.871, 0.998, 0.982, 0.958, 0.971, 0.792, 0.993, 0.933, 0.944, 0.571, 0.858]	1		AGTAAGAACATATCTCCGAATATAGGAGACGAAAAC
Ligilactobacillus	salivarius	Unknown	GCF_009863465.1	NZ_VSVB01000001.1	NZ_VSVB01000001.1@5	[155502, 169012]	III-A	['NZ_VSVB01000001.1_1']	[0]	III-A	['III-A']	NZ_VSVB01000001.1	NZ_VSVB01000001.1_1	160787	161566	GTTTTCGTCTCCTATATTCGGAGATATGTTCTTACT	11	36	38.4	95.8	44	0.7	TRUE	III-A	III-A	0.971	NZ_VSVB01000001.1	NZ_VSVB01000001.1@5	155502	169012	III-A	1		III-A	18	['RecD_0_IVD', 'TPR_0_CAS-III-B', 'Csm6_1_CAS-III', 'Cas2_0_CAS-I-II-III-IV-V-VI', 'Cas1_0_II', 'Csm5gr7_0_CAS-III-A-III-D', 'Csm4gr5_1_CAS-III-A', 'Csm3gr7_1_CAS-III-A-III-D', 'Csm2gr11_7_CAS-III-A', 'Cas10_1_CAS-III', 'Cas10_1_CAS-III', 'Cas6_0_CAS-I-II-III-IV-V-VI']	[163, 164, 166, 167, 168, 169, 170, 171, 172, 174, 175, 176]	['2.60e-75', '7.70e-06', '7.40e-64', '2.70e-22', '1.20e-85', '1.20e-25', '2.70e-34', '4.80e-79', '2.80e-16', '9.40e-71', '5.90e-85', '1.20e-24']	[0.773, 0.883, 0.826, 0.863, 0.917, 0.715, 0.82, 0.914, 0.826, 0.786, 0.917, 0.858]	[0.853, 0.432, 0.944, 0.933, 0.993, 0.644, 0.756, 0.963, 0.6, 0.485, 0.451, 0.876]	-1		AGTAAGAACATATCTCCGAATATAGGAGACGAAAAC
Ligilactobacillus	salivarius	Unknown	GCF_002079585.1	NZ_NBEM01000006.1	NZ_NBEM01000006.1@1	[4780, 19059]	III-A	['NZ_NBEM01000006.1_1']	[0]	III-A	['III-A']	NZ_NBEM01000006.1	NZ_NBEM01000006.1_1	12195	13782	AGTAAGAACATATCTCCGAATATAGGAGACGAAAAC	22	36	37.9	97.6	43.4	0.5	TRUE	III-A	III-A	0.971	NZ_NBEM01000006.1	NZ_NBEM01000006.1@1	4780	19059	III-A	1		III-A	18	['Cas6_0_CAS-I-II-III-IV-V-VI', 'Cas10_1_CAS-III', 'Csm2gr11_7_CAS-III-A', 'Csm3gr7_1_CAS-III-A-III-D', 'Csm4gr5_1_CAS-III-A', 'Csm5gr7_0_CAS-III-A-III-D', 'Cas1_0_II', 'Cas2_0_I-II-III', 'Csm6_1_CAS-III', 'RecD_0_IVD']	[4, 5, 6, 7, 8, 9, 10, 11, 12, 15]	['3.60e-25', '1.90e-181', '2.50e-21', '1.70e-78', '1.10e-35', '2.40e-28', '1.70e-85', '1.30e-22', '1.70e-60', '9.50e-78']	[0.854, 0.872, 0.796, 0.91, 0.98, 0.895, 0.917, 0.892, 0.823, 0.775]	[0.871, 0.998, 0.982, 0.958, 0.971, 0.868, 0.993, 0.927, 0.944, 0.858]	1		AGTAAGAACATATCTCCGAATATAGGAGACGAAAAC
Ligilactobacillus	salivarius	Unknown	GCF_003052875.1	NZ_QAZG01000001.1	NZ_QAZG01000001.1@4	[110023, 123662]	III-A	['NZ_QAZG01000001.1_1']	[0]	III-A	['III-A']	NZ_QAZG01000001.1	NZ_QAZG01000001.1_1	117535	118376	AATAAGAACATATCTCCGAATGAAGGAGACGAAAAC	12	36	37.3	93	44.1	0.5	TRUE	III-A	III-A	0.915	NZ_QAZG01000001.1	NZ_QAZG01000001.1@4	110023	123662	III-A	1		III-A	18	['Cas6_0_CAS-I-II-III-IV-V-VI', 'Cas10_1_CAS-III', 'Csm2gr11_7_CAS-III-A', 'Csm3gr7_1_CAS-III-A-III-D', 'Csm4gr5_1_CAS-III-A', 'Csm5gr7_0_CAS-III-A-III-D', 'Cas1_0_II', 'Cas2_0_CAS-I-II-III-IV-V-VI', 'Csm6_1_CAS-III', 'TPR_0_CAS-III-B', 'RecD_0_IVD']	[107, 108, 109, 110, 111, 112, 113, 114, 115, 117, 118]	['4.20e-24', '2.20e-178', '1.10e-21', '1.30e-79', '9.70e-35', '1.10e-25', '3.30e-85', '1.30e-21', '2.40e-63', '3.40e-06', '2.90e-76']	[0.763, 0.829, 0.752, 0.932, 0.964, 0.804, 0.917, 0.873, 0.826, 0.883, 0.855]	[0.871, 0.998, 0.973, 0.981, 0.971, 0.715, 0.993, 0.944, 0.944, 0.432, 0.937]	1		AATAAGAACATATCTCCGAATGAAGGAGACGAAAAC
Ligilactobacillus	salivarius	Unknown	GCF_028864445.1	NZ_JARBJO010000001.1	NZ_JARBJO010000001.1@11	[453239, 473454]	III-A	['NZ_JARBJO010000001.1_1']	[0]	III-A	['III-A']	NZ_JARBJO010000001.1	NZ_JARBJO010000001.1_1	461885	463236	GTTTTCGTCTCCTATATTCGGAGATATGTTCTTACT	19	36	37.1	96.3	45	0.5	TRUE	III-A	III-A	0.971	NZ_JARBJO010000001.1	NZ_JARBJO010000001.1@11	453239	473454	III-A	1		III-A	19	['DEDDh_0_CAS-I-II-III-IV-V-VI', 'RecD_0_IVD', 'Cas4_0_I-II-V', 'Csm6_1_CAS-III', 'Cas2_0_I-II-III', 'Cas1_0_II', 'Csm5gr7_0_CAS-III-A-III-D', 'Csm4gr5_1_CAS-III-A', 'Csm3gr7_1_CAS-III-A-III-D', 'Csm2gr11_7_CAS-III-A', 'Cas10_1_CAS-III', 'Cas6_0_CAS-I-II-III-IV-V-VI', 'AbiEii_0_CAS-III']	[451, 454, 455, 457, 458, 459, 460, 461, 462, 463, 464, 465, 467]	['8.60e-30', '5.10e-77', '8.30e-03', '1.00e-63', '1.40e-22', '3.10e-85', '2.10e-23', '2.30e-34', '1.80e-78', '2.40e-22', '1.40e-181', '4.50e-24', '3.40e-05']	[0.414, 0.776, 0.377, 0.826, 0.892, 0.917, 0.798, 0.81, 0.914, 0.739, 0.829, 0.763, 0.36]	[1.0, 0.86, 0.559, 0.944, 0.927, 0.993, 0.71, 0.74, 0.963, 0.973, 0.998, 0.871, 0.352]	-1		AGTAAGAACATATCTCCGAATATAGGAGACGAAAAC
Ligilactobacillus	salivarius	Unknown	GCF_002079545.1	NZ_NBEK01000010.1	NZ_NBEK01000010.1@10	[283417, 297056]	III-A	['NZ_NBEK01000010.1_1']	[0]	III-A	['III-A']	NZ_NBEK01000010.1	NZ_NBEK01000010.1_1	290929	291770	AATAAGAACATATCTCCGAATGAAGGAGACGAAAAC	12	36	37.3	93	44.1	0.5	TRUE	III-A	III-A	0.915	NZ_NBEK01000010.1	NZ_NBEK01000010.1@10	283417	297056	III-A	1		III-A	18	['Cas6_0_CAS-I-II-III-IV-V-VI', 'Cas10_1_CAS-III', 'Csm2gr11_7_CAS-III-A', 'Csm3gr7_1_CAS-III-A-III-D', 'Csm4gr5_1_CAS-III-A', 'Csm5gr7_0_CAS-III-A-III-D', 'Cas1_0_II', 'Cas2_0_CAS-I-II-III-IV-V-VI', 'Csm6_1_CAS-III', 'TPR_0_CAS-III-B', 'RecD_0_IVD']	[286, 287, 288, 289, 290, 291, 292, 293, 294, 296, 297]	['4.30e-24', '2.20e-178', '1.10e-21', '1.30e-79', '9.80e-35', '1.10e-25', '3.40e-85', '1.30e-21', '2.40e-63', '3.50e-06', '2.90e-76']	[0.763, 0.829, 0.752, 0.932, 0.964, 0.804, 0.917, 0.873, 0.826, 0.883, 0.855]	[0.871, 0.998, 0.973, 0.981, 0.971, 0.715, 0.993, 0.944, 0.944, 0.432, 0.937]	1		AATAAGAACATATCTCCGAATGAAGGAGACGAAAAC
Ligilactobacillus	salivarius	Unknown	GCF_009863435.1	NZ_VSUZ01000001.1	NZ_VSUZ01000001.1@10	[447774, 462013]	III-A	['NZ_VSUZ01000001.1_1']	[0]	III-A	['III-A']	NZ_VSUZ01000001.1	NZ_VSUZ01000001.1_1	453059	454433	GTTTTCGTCTCCTATATTCGGAGATATGTTCTTACT	19	36	38.4	96.7	43.5	0.5	TRUE	III-A	III-A	0.971	NZ_VSUZ01000001.1	NZ_VSUZ01000001.1@10	447774	462013	III-A	1		III-A	18	['RecD_0_IVD', 'TPR_0_CAS-III-B', 'Csm6_1_CAS-III', 'Cas2_0_CAS-I-II-III-IV-V-VI', 'Cas1_0_II', 'Csm5gr7_0_CAS-III-A-III-D', 'Csm4gr5_1_CAS-III-A', 'Csm3gr7_1_CAS-III-A-III-D', 'Csm2gr11_7_CAS-III-A', 'Cas10_1_CAS-III', 'Cas6_0_CAS-I-II-III-IV-V-VI']	[437, 438, 440, 441, 442, 443, 444, 445, 446, 447, 448]	['1.30e-76', '6.40e-06', '7.80e-64', '2.90e-22', '1.20e-85', '1.20e-25', '2.90e-34', '1.60e-79', '1.20e-21', '3.90e-180', '1.30e-24']	[0.773, 0.883, 0.826, 0.863, 0.917, 0.715, 0.82, 0.914, 0.756, 0.829, 0.858]	[0.853, 0.432, 0.944, 0.933, 0.993, 0.644, 0.756, 0.963, 0.982, 0.998, 0.876]	-1		AGTAAGAACATATCTCCGAATATAGGAGACGAAAAC
Ligilactobacillus	salivarius	Unknown	GCF_009870175.1	NZ_VSTJ01000001.1	NZ_VSTJ01000001.1@11	[275579, 289083]	III-A	['NZ_VSTJ01000001.1_1']	[0]	III-A	['III-A']	NZ_VSTJ01000001.1	NZ_VSTJ01000001.1_1	283028	283798	AGTAAGAACATATCTCCGAATATAGGAGACGAAAAC	11	36	37.5	97.2	44.5	0.6	TRUE	III-A	III-A	0.971	NZ_VSTJ01000001.1	NZ_VSTJ01000001.1@11	275579	289083	III-A	1		III-A	18	['Cas6_0_CAS-I-II-III-IV-V-VI', 'Cas10_1_CAS-III', 'Csm2gr11_7_CAS-III-A', 'Csm3gr7_1_CAS-III-A-III-D', 'Csm4gr5_1_CAS-III-A', 'Csm5gr7_0_CAS-III-A-III-D', 'Cas1_0_II', 'Cas2_0_CAS-I-II-III-IV-V-VI', 'Csm6_1_CAS-III', 'TPR_0_CAS-III-B', 'RecD_0_IVD']	[280, 281, 282, 283, 284, 285, 286, 287, 288, 290, 291]	['1.20e-24', '3.60e-180', '1.10e-21', '1.40e-79', '2.70e-34', '1.10e-25', '1.10e-85', '2.70e-22', '7.20e-64', '7.50e-06', '1.20e-76']	[0.858, 0.829, 0.756, 0.914, 0.82, 0.715, 0.917, 0.863, 0.826, 0.883, 0.773]	[0.876, 0.998, 0.982, 0.963, 0.756, 0.644, 0.993, 0.933, 0.944, 0.432, 0.853]	1		AGTAAGAACATATCTCCGAATATAGGAGACGAAAAC
Ligilactobacillus	salivarius	Unknown	GCF_015159735.1	NZ_JADDMV010000001.1	NZ_JADDMV010000001.1@5	[224661, 238300]	III-A	['NZ_JADDMV010000001.1_1']	[0]	III-A	['III-A']	NZ_JADDMV010000001.1	NZ_JADDMV010000001.1_1	229947	230788	GTTTTCGTCTCCTTCATTCGGAGATATGTTCTTATT	12	36	37.3	93	44.1	0.5	TRUE	III-A	III-A	0.915	NZ_JADDMV010000001.1	NZ_JADDMV010000001.1@5	224661	238300	III-A	1		III-A	18	['RecD_0_IVD', 'TPR_0_CAS-III-B', 'Csm6_1_CAS-III', 'Cas2_0_CAS-I-II-III-IV-V-VI', 'Cas1_0_II', 'Csm5gr7_0_CAS-III-A-III-D', 'Csm4gr5_1_CAS-III-A', 'Csm3gr7_1_CAS-III-A-III-D', 'Csm2gr11_7_CAS-III-A', 'Cas10_1_CAS-III', 'Cas6_0_CAS-I-II-III-IV-V-VI']	[227, 228, 230, 231, 232, 233, 234, 235, 236, 237, 238]	['2.90e-76', '3.40e-06', '2.40e-63', '1.30e-21', '3.30e-85', '1.10e-25', '9.70e-35', '1.30e-79', '1.10e-21', '2.20e-178', '4.30e-24']	[0.855, 0.883, 0.826, 0.873, 0.917, 0.804, 0.964, 0.932, 0.752, 0.829, 0.763]	[0.937, 0.432, 0.944, 0.944, 0.993, 0.715, 0.971, 0.981, 0.973, 0.998, 0.871]	-1		AATAAGAACATATCTCCGAATGAAGGAGACGAAAAC
Ligilactobacillus	salivarius	Unknown	GCF_002736025.1	NZ_CP024067.1	NZ_CP024067.1@38	[1451705, 1465344]	III-A	['NZ_CP024067.1_1']	[0]	III-A	['III-A']	NZ_CP024067.1	NZ_CP024067.1_1	1459217	1460058	AATAAGAACATATCTCCGAATGAAGGAGACGAAAAC	12	36	37.3	93	44.1	0.5	TRUE	III-A	III-A	0.915	NZ_CP024067.1	NZ_CP024067.1@38	1451705	1465344	III-A	1		III-A	18	['Cas6_0_CAS-I-II-III-IV-V-VI', 'Cas10_1_CAS-III', 'Csm2gr11_7_CAS-III-A', 'Csm3gr7_1_CAS-III-A-III-D', 'Csm4gr5_1_CAS-III-A', 'Csm5gr7_0_CAS-III-A-III-D', 'Cas1_0_II', 'Cas2_0_CAS-I-II-III-IV-V-VI', 'Csm6_1_CAS-III', 'TPR_0_CAS-III-B', 'RecD_0_IVD']	[1343, 1344, 1345, 1346, 1347, 1348, 1349, 1350, 1352, 1354, 1355]	['4.40e-24', '2.30e-178', '1.10e-21', '1.30e-79', '1.00e-34', '1.10e-25', '3.50e-85', '1.40e-21', '2.50e-63', '3.60e-06', '3.00e-76']	[0.763, 0.829, 0.752, 0.932, 0.964, 0.804, 0.917, 0.873, 0.826, 0.883, 0.855]	[0.871, 0.998, 0.973, 0.981, 0.971, 0.715, 0.993, 0.944, 0.944, 0.432, 0.937]	1		AATAAGAACATATCTCCGAATGAAGGAGACGAAAAC
Ligilactobacillus	salivarius	Unknown	GCF_029823545.1	NZ_JARACG010000011.1	NZ_JARACG010000011.1@4	[77452, 91091]	III-A	['NZ_JARACG010000011.1_1']	[0]	III-A	['III-A']	NZ_JARACG010000011.1	NZ_JARACG010000011.1_1	84964	85805	AATAAGAACATATCTCCGAATGAAGGAGACGAAAAC	12	36	37.3	93	44.1	0.5	TRUE	III-A	III-A	0.915	NZ_JARACG010000011.1	NZ_JARACG010000011.1@4	77452	91091	III-A	1		III-A	18	['Cas6_0_CAS-I-II-III-IV-V-VI', 'Cas10_1_CAS-III', 'Csm2gr11_7_CAS-III-A', 'Csm3gr7_1_CAS-III-A-III-D', 'Csm4gr5_1_CAS-III-A', 'Csm5gr7_0_CAS-III-A-III-D', 'Cas1_0_II', 'Cas2_0_CAS-I-II-III-IV-V-VI', 'Csm6_1_CAS-III', 'TPR_0_CAS-III-B', 'RecD_0_IVD']	[76, 77, 78, 79, 80, 81, 82, 83, 84, 86, 87]	['4.20e-24', '2.20e-178', '1.10e-21', '1.30e-79', '9.70e-35', '1.10e-25', '3.30e-85', '1.30e-21', '2.40e-63', '3.40e-06', '2.90e-76']	[0.763, 0.829, 0.752, 0.932, 0.964, 0.804, 0.917, 0.873, 0.826, 0.883, 0.855]	[0.871, 0.998, 0.973, 0.981, 0.971, 0.715, 0.993, 0.944, 0.944, 0.432, 0.937]	1		AATAAGAACATATCTCCGAATGAAGGAGACGAAAAC
Ligilactobacillus	salivarius	Unknown	GCF_002079645.1	NZ_NBEQ01000009.1	NZ_NBEQ01000009.1@6	[213014, 226579]	III-A	['NZ_NBEQ01000009.1_1']	[0]	III-A	['III-A']	NZ_NBEQ01000009.1	NZ_NBEQ01000009.1_1	220520	221292	AGTAAGAACATATCTCCGAATAAAGGAGACGAAAAC	11	36	37.7	97.2	41.9	0.7	TRUE	III-A	III-A	0.969	NZ_NBEQ01000009.1	NZ_NBEQ01000009.1@6	213014	226579	III-A	1		III-A	18	['Cas6_0_CAS-I-II-III-IV-V-VI', 'Cas10_1_CAS-III', 'Csm2gr11_7_CAS-III-A', 'Csm3gr7_1_CAS-III-A-III-D', 'Csm4gr5_1_CAS-III-A', 'Csm5gr7_0_CAS-III-A-III-D', 'Cas1_0_II', 'Cas2_0_I-II-III', 'Csm6_1_CAS-III', 'RecD_0_IVD']	[219, 220, 221, 222, 223, 224, 225, 226, 227, 230]	['4.40e-24', '6.80e-181', '8.90e-22', '2.00e-78', '1.20e-31', '1.10e-25', '5.20e-85', '1.40e-22', '9.60e-64', '3.80e-76']	[0.763, 0.829, 0.741, 0.919, 0.967, 0.804, 0.917, 0.892, 0.937, 0.853]	[0.871, 0.998, 0.964, 0.967, 0.975, 0.715, 0.993, 0.927, 0.944, 0.936]	1		AGTAAGAACATATCTCCGAATAAAGGAGACGAAAAC
Ligilactobacillus	salivarius	Unknown	GCF_015548605.1	NZ_JADMXL010000013.1	NZ_JADMXL010000013.1@8	[204558, 214624]	III-A	['NZ_JADMXL010000013.1_2']	[152]	III-A	['III-A']	NZ_JADMXL010000013.1	NZ_JADMXL010000013.1_2	214776	215396	AGTAAGAACATATCTCCGAATATAGGAGACGAAAAC	9	36	37.1	100	44.1	0.6	TRUE	III-A	III-A	0.971	NZ_JADMXL010000013.1	NZ_JADMXL010000013.1@8	204558	214624	III-A	1		III-A	18	['AbiEii_0_CAS-III', 'Cas6_0_CAS-I-II-III-IV-V-VI', 'Cas10_1_CAS-III', 'Csm2gr11_7_CAS-III-A', 'Csm3gr7_1_CAS-III-A-III-D', 'Csm4gr5_1_CAS-III-A', 'Csm5gr7_0_CAS-III-A-III-D', 'Cas1_0_II', 'Cas2_0_I-II-III']	[208, 210, 211, 212, 213, 214, 215, 216, 217]	['3.20e-05', '4.30e-24', '2.50e-180', '2.30e-22', '1.70e-78', '2.30e-34', '2.00e-23', '3.00e-85', '9.20e-22']	[0.36, 0.763, 0.829, 0.739, 0.914, 0.81, 0.798, 0.917, 0.881]	[0.352, 0.871, 0.998, 0.973, 0.963, 0.74, 0.71, 0.993, 0.906]	1		AGTAAGAACATATCTCCGAATATAGGAGACGAAAAC
Ligilactobacillus	salivarius	Unknown	GCF_002079595.1	NZ_NBEN01000006.1	NZ_NBEN01000006.1@10	[303622, 317906]	III-A	['NZ_NBEN01000006.1_2']	[0]	III-A	['III-A']	NZ_NBEN01000006.1	NZ_NBEN01000006.1_2	311037	312629	AGTAAGAACATATCTCCGAATATAGGAGACGAAAAC	22	36	38.1	97.6	43.9	0.4	TRUE	III-A	III-A	0.971	NZ_NBEN01000006.1	NZ_NBEN01000006.1@10	303622	317906	III-A	1		III-A	18	['Cas6_0_CAS-I-II-III-IV-V-VI', 'Cas10_1_CAS-III', 'Csm2gr11_7_CAS-III-A', 'Csm3gr7_1_CAS-III-A-III-D', 'Csm4gr5_1_CAS-III-A', 'Csm5gr7_0_CAS-III-A-III-D', 'Cas1_0_II', 'Cas2_0_I-II-III', 'Csm6_1_CAS-III', 'Cas4_0_I-II-V', 'RecD_0_IVD']	[319, 320, 321, 322, 323, 324, 325, 326, 327, 329, 330]	['3.40e-25', '1.80e-181', '2.30e-21', '1.60e-78', '1.00e-35', '2.20e-28', '1.60e-85', '1.20e-22', '1.60e-60', '9.50e-03', '8.90e-78']	[0.854, 0.872, 0.796, 0.91, 0.98, 0.895, 0.917, 0.892, 0.823, 0.377, 0.775]	[0.871, 0.998, 0.982, 0.958, 0.971, 0.868, 0.993, 0.927, 0.944, 0.559, 0.858]	1		AGTAAGAACATATCTCCGAATATAGGAGACGAAAAC
Ligilactobacillus	salivarius	Unknown	GCF_003061585.1	NZ_QAGU01000001.1	NZ_QAGU01000001.1@10	[284181, 297820]	III-A	['NZ_QAGU01000001.1_1']	[0]	III-A	['III-A']	NZ_QAGU01000001.1	NZ_QAGU01000001.1_1	291693	292534	AATAAGAACATATCTCCGAATGAAGGAGACGAAAAC	12	36	37.3	93	44.1	0.5	TRUE	III-A	III-A	0.915	NZ_QAGU01000001.1	NZ_QAGU01000001.1@10	284181	297820	III-A	1		III-A	18	['Cas6_0_CAS-I-II-III-IV-V-VI', 'Cas10_1_CAS-III', 'Csm2gr11_7_CAS-III-A', 'Csm3gr7_1_CAS-III-A-III-D', 'Csm4gr5_1_CAS-III-A', 'Csm5gr7_0_CAS-III-A-III-D', 'Cas1_0_II', 'Cas2_0_CAS-I-II-III-IV-V-VI', 'Csm6_1_CAS-III', 'TPR_0_CAS-III-B', 'RecD_0_IVD']	[285, 286, 287, 288, 289, 290, 291, 292, 294, 296, 297]	['4.30e-24', '2.20e-178', '1.10e-21', '1.30e-79', '9.80e-35', '1.10e-25', '3.40e-85', '1.30e-21', '2.40e-63', '3.50e-06', '2.90e-76']	[0.763, 0.829, 0.752, 0.932, 0.964, 0.804, 0.917, 0.873, 0.826, 0.883, 0.855]	[0.871, 0.998, 0.973, 0.981, 0.971, 0.715, 0.993, 0.944, 0.944, 0.432, 0.937]	1		AATAAGAACATATCTCCGAATGAAGGAGACGAAAAC
Ligilactobacillus	salivarius	Unknown	GCF_009865895.1	NZ_VSTT01000001.1	NZ_VSTT01000001.1@10	[447837, 462177]	III-A	['NZ_VSTT01000001.1_1']	[0]	III-A	['III-A']	NZ_VSTT01000001.1	NZ_VSTT01000001.1_1	453122	454728	GTTTTCGTCTCCTATATTCGGAGATATGTTCTTACT	22	36	38.8	96.6	44.7	0.5	TRUE	III-A	III-A	0.971	NZ_VSTT01000001.1	NZ_VSTT01000001.1@10	447837	462177	III-A	1		III-A	18	['RecD_0_IVD', 'TPR_0_CAS-III-B', 'Csm6_1_CAS-III', 'Cas2_0_CAS-I-II-III-IV-V-VI', 'Cas1_0_II', 'Csm5gr7_0_CAS-III-A-III-D', 'Csm4gr5_1_CAS-III-A', 'Csm3gr7_1_CAS-III-A-III-D', 'Csm2gr11_7_CAS-III-A', 'Cas10_1_CAS-III', 'Cas6_0_CAS-I-II-III-IV-V-VI']	[437, 438, 440, 441, 442, 443, 444, 445, 446, 447, 448]	['1.30e-76', '8.40e-06', '8.10e-64', '2.30e-22', '1.30e-85', '1.30e-25', '2.90e-34', '1.60e-79', '1.20e-21', '4.10e-179', '1.30e-24']	[0.773, 0.883, 0.826, 0.863, 0.917, 0.715, 0.82, 0.914, 0.756, 0.829, 0.858]	[0.853, 0.432, 0.944, 0.933, 0.993, 0.644, 0.756, 0.963, 0.982, 0.998, 0.876]	-1		AGTAAGAACATATCTCCGAATATAGGAGACGAAAAC
Ligilactobacillus	salivarius	Unknown	GCF_009865805.1	NZ_VSTO01000018.1	NZ_VSTO01000018.1@1	[13064, 23372]	III-A	['NZ_VSTO01000018.1_1']	[0]	III-A	['III-A']	NZ_VSTO01000018.1	NZ_VSTO01000018.1_1	20521	22048	AGTAAGAACATATCTCCGAATATAGGAGACGAAAAC	21	36	38.6	97	44.3	0.6	TRUE	III-A	III-A	0.971	NZ_VSTO01000018.1	NZ_VSTO01000018.1@1	13064	23372	III-A	1		III-A	18	['Cas6_0_CAS-I-II-III-IV-V-VI', 'Cas10_1_CAS-III', 'Csm2gr11_7_CAS-III-A', 'Csm3gr7_1_CAS-III-A-III-D', 'Csm4gr5_1_CAS-III-A', 'Csm5gr7_0_CAS-III-A-III-D', 'Cas1_0_II', 'Cas2_0_CAS-I-II-III-IV-V-VI', 'Csm6_1_CAS-III']	[14, 15, 16, 17, 18, 19, 20, 21, 23]	['1.20e-24', '3.80e-180', '1.20e-21', '1.50e-79', '2.80e-34', '1.20e-25', '1.20e-85', '2.80e-22', '7.70e-64']	[0.858, 0.829, 0.756, 0.914, 0.82, 0.715, 0.917, 0.863, 0.826]	[0.876, 0.998, 0.982, 0.963, 0.756, 0.644, 0.993, 0.933, 0.944]	1		AGTAAGAACATATCTCCGAATATAGGAGACGAAAAC
Ligilactobacillus	salivarius	Unknown	GCF_030371905.1	NZ_JAUDDR010000007.1	NZ_JAUDDR010000007.1@1	[18364, 32925]	III-A	['NZ_JAUDDR010000007.1_1']	[0]	III-A	['III-A']	NZ_JAUDDR010000007.1	NZ_JAUDDR010000007.1_1	23642	25434	GTTTTCGTCTCCTATATTCGGAGATATGTTCTTACT	25	36	37.2	97.5	42.8	0.4	TRUE	III-A	III-A	0.971	NZ_JAUDDR010000007.1	NZ_JAUDDR010000007.1@1	18364	32925	III-A	1		III-A	18	['RecD_0_IVD', 'Csm6_1_CAS-III', 'Cas2_0_I-II-III', 'Cas1_0_II', 'Csm5gr7_0_CAS-III-A-III-D', 'Csm4gr5_1_CAS-III-A', 'Csm3gr7_1_CAS-III-A-III-D', 'Csm2gr11_7_CAS-III-A', 'Cas10_1_CAS-III', 'Cas6_0_CAS-I-II-III-IV-V-VI']	[35, 38, 39, 40, 41, 42, 43, 44, 45, 46]	['1.10e-76', '1.10e-61', '8.40e-22', '1.10e-85', '7.10e-28', '6.10e-35', '6.70e-79', '2.50e-21', '2.10e-181', '4.30e-24']	[0.852, 0.818, 0.881, 0.917, 0.897, 0.98, 0.91, 0.796, 0.872, 0.763]	[0.934, 0.939, 0.906, 0.993, 0.868, 0.975, 0.958, 0.982, 0.998, 0.871]	-1		AGTAAGAACATATCTCCGAATATAGGAGACGAAAAC
Ligilactobacillus	salivarius	NIAS840	GCF_000215465.1	NZ_AFMN01000001.1	NZ_AFMN01000001.1@34	[1280011, 1293338]	III-A	['NZ_AFMN01000001.1_3']	[0]	III-A	['III-A']	NZ_AFMN01000001.1	NZ_AFMN01000001.1_3	1287439	1288055	AGTAAGAACATATCTCCGAATATAGGAGACGAAAAC	9	36	36.6	94.6	44.3	0.4	TRUE	III-A	III-A	0.971	NZ_AFMN01000001.1	NZ_AFMN01000001.1@34	1280011	1293338	III-A	1		III-A	18	['Cas6_0_CAS-I-II-III-IV-V-VI', 'Cas10_1_CAS-III', 'Csm2gr11_7_CAS-III-A', 'Csm3gr7_1_CAS-III-A-III-D', 'Csm4gr5_1_CAS-III-A', 'Csm5gr7_0_CAS-III-A-III-D', 'Cas1_0_II', 'Cas2_0_I-II-III', 'Csm6_1_CAS-III', 'RecD_0_IVD']	[1173, 1174, 1175, 1176, 1177, 1178, 1179, 1180, 1181, 1184]	['4.30e-24', '7.50e-181', '2.20e-22', '1.70e-78', '2.20e-34', '3.40e-23', '2.70e-85', '1.30e-22', '1.20e-64', '9.50e-78']	[0.858, 0.829, 0.739, 0.914, 0.81, 0.585, 0.917, 0.892, 0.825, 0.779]	[0.876, 0.998, 0.973, 0.963, 0.74, 0.512, 0.993, 0.927, 0.944, 0.864]	1		AGTAAGAACATATCTCCGAATATAGGAGACGAAAAC
Ligilactobacillus	salivarius	Unknown	GCF_030876765.1	NZ_JARVGD010000001.1	NZ_JARVGD010000001.1@5	[224709, 238348]	III-A	['NZ_JARVGD010000001.1_1']	[0]	III-A	['III-A']	NZ_JARVGD010000001.1	NZ_JARVGD010000001.1_1	229995	230836	GTTTTCGTCTCCTTCATTCGGAGATATGTTCTTATT	12	36	37.3	93	44.1	0.5	TRUE	III-A	III-A	0.915	NZ_JARVGD010000001.1	NZ_JARVGD010000001.1@5	224709	238348	III-A	1		III-A	18	['RecD_0_IVD', 'TPR_0_CAS-III-B', 'Csm6_1_CAS-III', 'Cas2_0_CAS-I-II-III-IV-V-VI', 'Cas1_0_II', 'Csm5gr7_0_CAS-III-A-III-D', 'Csm4gr5_1_CAS-III-A', 'Csm3gr7_1_CAS-III-A-III-D', 'Csm2gr11_7_CAS-III-A', 'Cas10_1_CAS-III', 'Cas6_0_CAS-I-II-III-IV-V-VI']	[226, 227, 229, 230, 231, 232, 233, 234, 235, 236, 237]	['2.90e-76', '3.50e-06', '2.50e-63', '1.30e-21', '3.40e-85', '1.10e-25', '9.80e-35', '1.30e-79', '1.10e-21', '2.20e-178', '4.30e-24']	[0.855, 0.883, 0.826, 0.873, 0.917, 0.804, 0.964, 0.932, 0.752, 0.829, 0.763]	[0.937, 0.432, 0.944, 0.944, 0.993, 0.715, 0.971, 0.981, 0.973, 0.998, 0.871]	-1		AATAAGAACATATCTCCGAATGAAGGAGACGAAAAC
Ligilactobacillus	salivarius	Unknown	GCF_001066665.1	NZ_JUQA01000058.1	NZ_JUQA01000058.1@5	[122833, 132887]	III-A	['NZ_JUQA01000058.1_3']	[152]	III-A	['III-A']	NZ_JUQA01000058.1	NZ_JUQA01000058.1_3	133039	133589	AGTAAGAACATATCTCCGAATATAGGAGACGAAAAC	8	36	37.6	100	45.8	0.9	TRUE	III-A	III-A	0.971	NZ_JUQA01000058.1	NZ_JUQA01000058.1@5	122833	132887	III-A	1		III-A	18	['AbiEii_0_CAS-III', 'Cas6_0_CAS-I-II-III-IV-V-VI', 'Cas10_1_CAS-III', 'Csm2gr11_7_CAS-III-A', 'Csm3gr7_1_CAS-III-A-III-D', 'Csm4gr5_1_CAS-III-A', 'Csm5gr7_0_CAS-III-A-III-D', 'Cas1_0_II', 'Cas2_0_CAS-I-II-III-IV-V-VI']	[121, 123, 124, 125, 126, 127, 128, 129, 130]	['3.10e-05', '1.20e-23', '1.90e-182', '2.50e-21', '1.70e-78', '1.10e-35', '2.00e-28', '3.70e-85', '1.50e-22']	[0.36, 0.763, 0.872, 0.796, 0.91, 0.98, 0.892, 0.917, 0.863]	[0.352, 0.871, 0.998, 0.982, 0.958, 0.971, 0.792, 0.993, 0.933]	1		AGTAAGAACATATCTCCGAATATAGGAGACGAAAAC
Ligilactobacillus	salivarius	Unknown	GCF_009865985.1	NZ_VSTZ01000001.1	NZ_VSTZ01000001.1@10	[480041, 494152]	III-A	['NZ_VSTZ01000001.1_1']	[0]	III-A	['III-A']	NZ_VSTZ01000001.1	NZ_VSTZ01000001.1_1	485326	486703	GTTTTCGTCTCCTATATTCGGAGATATGTTCTTACT	19	36	38.6	96.5	46.5	0.6	TRUE	III-A	III-A	0.971	NZ_VSTZ01000001.1	NZ_VSTZ01000001.1@10	480041	494152	III-A	1		III-A	18	['RecD_0_IVD', 'TPR_0_CAS-III-B', 'Csm6_1_CAS-III', 'Cas2_0_CAS-I-II-III-IV-V-VI', 'Cas1_0_II', 'Csm5gr7_0_CAS-III-A-III-D', 'Csm4gr5_1_CAS-III-A', 'Csm3gr7_1_CAS-III-A-III-D', 'Csm2gr11_7_CAS-III-A', 'Cas10_1_CAS-III', 'Cas6_0_CAS-I-II-III-IV-V-VI']	[483, 484, 486, 487, 488, 489, 490, 491, 492, 493, 494]	['1.20e-76', '8.10e-06', '7.80e-64', '2.90e-22', '1.20e-85', '1.20e-25', '2.80e-34', '1.60e-79', '1.20e-21', '3.90e-180', '1.20e-24']	[0.773, 0.883, 0.826, 0.863, 0.917, 0.715, 0.82, 0.914, 0.756, 0.829, 0.858]	[0.853, 0.432, 0.944, 0.933, 0.993, 0.644, 0.756, 0.963, 0.982, 0.998, 0.876]	-1		AGTAAGAACATATCTCCGAATATAGGAGACGAAAAC
Ligilactobacillus	salivarius	Unknown	GCF_014982915.1	NZ_JADCKI010000004.1	NZ_JADCKI010000004.1@1	[10519, 23709]	III-A	['NZ_JADCKI010000004.1_1']	[0]	III-A	['III-A']	NZ_JADCKI010000004.1	NZ_JADCKI010000004.1_1	15803	16279	AGTTTTCGTCTCCTTTATTCGGAGATATGTTCTTACT	7	37	36.3	92.8	45.4	0.6	TRUE	III-A	III-A	0.921	NZ_JADCKI010000004.1	NZ_JADCKI010000004.1@1	10519	23709	III-A	1		III-A	18	['RecD_0_IVD', 'TPR_0_CAS-III-B', 'Csm6_1_CAS-III', 'Cas2_0_I-II-III', 'Cas1_0_II', 'Csm5gr7_0_CAS-III-A-III-D', 'Csm4gr5_1_CAS-III-A', 'Csm3gr7_1_CAS-III-A-III-D', 'Csm2gr11_7_CAS-III-A', 'Cas10_1_CAS-III', 'Cas6_0_CAS-I-II-III-IV-V-VI']	[13, 14, 16, 17, 18, 19, 20, 21, 22, 23, 24]	['1.30e-76', '6.00e-06', '8.70e-64', '1.50e-22', '7.30e-52', '2.60e-26', '9.20e-35', '5.90e-79', '9.50e-22', '9.50e-181', '1.40e-24']	[0.853, 0.883, 0.826, 0.892, 0.872, 0.802, 0.801, 0.919, 0.741, 0.829, 0.858]	[0.936, 0.432, 0.944, 0.927, 0.655, 0.715, 0.73, 0.967, 0.964, 0.998, 0.876]	-1		AGTAAGAACATATCTCCGAATAAAGGAGACGAAAACT
Ligilactobacillus	salivarius	Unknown	GCF_925291425.1	NZ_CAKMBQ010000001.1	NZ_CAKMBQ010000001.1@10	[459537, 473029]	III-A	['NZ_CAKMBQ010000001.1_1']	[0]	III-A	['III-A']	NZ_CAKMBQ010000001.1	NZ_CAKMBQ010000001.1_1	464823	465523	GTTTTCGTCTCCTTTATTCGGAGATATGTTCTTACT	10	36	37.9	96.9	44.6	0.8	TRUE	III-A	III-A	0.969	NZ_CAKMBQ010000001.1	NZ_CAKMBQ010000001.1@10	459537	473029	III-A	1		III-A	18	['RecD_0_IVD', 'Csm6_1_CAS-III', 'Cas2_0_CAS-I-II-III-IV-V-VI', 'Cas1_0_II', 'Csm5gr7_0_CAS-III-A-III-D', 'Csm4gr5_1_CAS-III-A', 'Csm3gr7_1_CAS-III-A-III-D', 'Csm2gr11_7_CAS-III-A', 'Cas10_1_CAS-III', 'Cas6_0_CAS-I-II-III-IV-V-VI']	[453, 456, 457, 458, 459, 460, 461, 462, 463, 464]	['3.80e-76', '1.50e-63', '1.60e-22', '5.20e-85', '1.10e-25', '1.00e-30', '1.90e-78', '8.90e-22', '6.80e-181', '4.40e-24']	[0.853, 0.826, 0.863, 0.917, 0.804, 0.967, 0.919, 0.741, 0.829, 0.763]	[0.936, 0.944, 0.933, 0.993, 0.715, 0.975, 0.967, 0.964, 0.998, 0.871]	-1		AGTAAGAACATATCTCCGAATAAAGGAGACGAAAAC
Ligilactobacillus	salivarius	Unknown	GCF_003061545.1	NZ_QAGV01000001.1	NZ_QAGV01000001.1@5	[224898, 238537]	III-A	['NZ_QAGV01000001.1_1']	[0]	III-A	['III-A']	NZ_QAGV01000001.1	NZ_QAGV01000001.1_1	230184	231025	GTTTTCGTCTCCTTCATTCGGAGATATGTTCTTATT	12	36	37.3	93	44.1	0.5	TRUE	III-A	III-A	0.915	NZ_QAGV01000001.1	NZ_QAGV01000001.1@5	224898	238537	III-A	1		III-A	18	['RecD_0_IVD', 'TPR_0_CAS-III-B', 'Csm6_1_CAS-III', 'Cas2_0_CAS-I-II-III-IV-V-VI', 'Cas1_0_II', 'Csm5gr7_0_CAS-III-A-III-D', 'Csm4gr5_1_CAS-III-A', 'Csm3gr7_1_CAS-III-A-III-D', 'Csm2gr11_7_CAS-III-A', 'Cas10_1_CAS-III', 'Cas6_0_CAS-I-II-III-IV-V-VI']	[226, 227, 229, 230, 231, 232, 233, 234, 235, 236, 237]	['2.90e-76', '3.40e-06', '2.40e-63', '1.30e-21', '3.30e-85', '1.10e-25', '9.70e-35', '1.30e-79', '1.10e-21', '2.20e-178', '4.30e-24']	[0.855, 0.883, 0.826, 0.873, 0.917, 0.804, 0.964, 0.932, 0.752, 0.829, 0.763]	[0.937, 0.432, 0.944, 0.944, 0.993, 0.715, 0.971, 0.981, 0.973, 0.998, 0.871]	-1		AATAAGAACATATCTCCGAATGAAGGAGACGAAAAC
Ligilactobacillus	salivarius	Unknown	GCF_002735985.1	NZ_CP024064.1	NZ_CP024064.1@4	[123265, 137691]	III-A	['NZ_CP024064.1_1']	[0]	III-A	['III-A']	NZ_CP024064.1	NZ_CP024064.1_1	128542	130276	GTTTTCGTCTCCTATATTCGGAGATATGTTCTTACT	24	36	37.9	97.8	43.4	0.4	TRUE	III-A	III-A	0.971	NZ_CP024064.1	NZ_CP024064.1@4	123265	137691	III-A	1		III-A	18	['RecD_0_IVD', 'Csm6_1_CAS-III', 'Cas2_0_CAS-I-II-III-IV-V-VI', 'Cas1_0_II', 'Csm5gr7_0_CAS-III-A-III-D', 'Csm4gr5_1_CAS-III-A', 'Csm3gr7_1_CAS-III-A-III-D', 'Csm2gr11_7_CAS-III-A', 'Cas10_1_CAS-III', 'Cas6_0_CAS-I-II-III-IV-V-VI']	[119, 122, 123, 124, 125, 126, 127, 128, 129, 130]	['9.80e-78', '1.80e-60', '1.50e-22', '1.80e-85', '2.40e-28', '1.10e-35', '1.80e-78', '2.60e-21', '1.90e-181', '3.70e-25']	[0.775, 0.823, 0.863, 0.917, 0.895, 0.98, 0.91, 0.796, 0.872, 0.854]	[0.858, 0.944, 0.933, 0.993, 0.868, 0.971, 0.958, 0.982, 0.998, 0.871]	-1		AGTAAGAACATATCTCCGAATATAGGAGACGAAAAC
Ligilactobacillus	salivarius	Unknown	GCF_002079565.1	NZ_NBEL01000008.1	NZ_NBEL01000008.1@10	[283458, 297097]	III-A	['NZ_NBEL01000008.1_1']	[0]	III-A	['III-A']	NZ_NBEL01000008.1	NZ_NBEL01000008.1_1	290970	291811	AATAAGAACATATCTCCGAATGAAGGAGACGAAAAC	12	36	37.3	93	44.1	0.5	TRUE	III-A	III-A	0.915	NZ_NBEL01000008.1	NZ_NBEL01000008.1@10	283458	297097	III-A	1		III-A	18	['Cas6_0_CAS-I-II-III-IV-V-VI', 'Cas10_1_CAS-III', 'Csm2gr11_7_CAS-III-A', 'Csm3gr7_1_CAS-III-A-III-D', 'Csm4gr5_1_CAS-III-A', 'Csm5gr7_0_CAS-III-A-III-D', 'Cas1_0_II', 'Cas2_0_CAS-I-II-III-IV-V-VI', 'Csm6_1_CAS-III', 'TPR_0_CAS-III-B', 'RecD_0_IVD']	[286, 287, 288, 289, 290, 291, 292, 293, 294, 296, 297]	['4.30e-24', '2.20e-178', '1.10e-21', '1.30e-79', '9.70e-35', '1.10e-25', '3.40e-85', '1.30e-21', '2.40e-63', '3.50e-06', '2.90e-76']	[0.763, 0.829, 0.752, 0.932, 0.964, 0.804, 0.917, 0.873, 0.826, 0.883, 0.855]	[0.871, 0.998, 0.973, 0.981, 0.971, 0.715, 0.993, 0.944, 0.944, 0.432, 0.937]	1		AATAAGAACATATCTCCGAATGAAGGAGACGAAAAC
Ligilactobacillus	salivarius	Unknown	GCF_009863415.1	NZ_VSVA01000001.1	NZ_VSVA01000001.1@10	[273124, 286788]	III-A	['NZ_VSVA01000001.1_1']	[0]	III-A	['III-A']	NZ_VSVA01000001.1	NZ_VSVA01000001.1_1	280570	281503	AGTAAGAACATATCTCCGAATATAGGAGACGAAAAC	13	36	38.8	96.4	46.8	0.7	TRUE	III-A	III-A	0.971	NZ_VSVA01000001.1	NZ_VSVA01000001.1@10	273124	286788	III-A	1		III-A	18	['Cas6_0_CAS-I-II-III-IV-V-VI', 'Cas10_1_CAS-III', 'Cas10_1_CAS-III', 'Csm2gr11_7_CAS-III-A', 'Csm3gr7_1_CAS-III-A-III-D', 'Csm4gr5_1_CAS-III-A', 'Csm5gr7_0_CAS-III-A-III-D', 'Cas1_0_II', 'Cas2_0_CAS-I-II-III-IV-V-VI', 'Csm6_1_CAS-III', 'TPR_0_CAS-III-B', 'RecD_0_IVD']	[279, 280, 281, 283, 284, 285, 286, 287, 288, 289, 291, 292]	['1.20e-24', '6.00e-85', '9.50e-71', '2.80e-16', '4.90e-79', '2.70e-34', '1.20e-25', '1.20e-85', '2.80e-22', '7.50e-64', '7.80e-06', '2.60e-75']	[0.858, 0.917, 0.786, 0.826, 0.914, 0.82, 0.715, 0.917, 0.863, 0.826, 0.883, 0.773]	[0.876, 0.451, 0.485, 0.6, 0.963, 0.756, 0.644, 0.993, 0.933, 0.944, 0.432, 0.853]	1		AGTAAGAACATATCTCCGAATATAGGAGACGAAAAC
Ligilactobacillus	salivarius	Unknown	GCF_002079845.1	NZ_NBEY01000032.1	NZ_NBEY01000032.1@4	[69537, 86904]	III-A	['NZ_NBEY01000032.1_1']	[0]	III-A	['III-A']	NZ_NBEY01000032.1	NZ_NBEY01000032.1_1	79742	81629	AGTAAGAACATATCTCCGAATATAGGAGACGAAAAC	26	36	38.1	98	44.3	0.6	TRUE	III-A	III-A	0.971	NZ_NBEY01000032.1	NZ_NBEY01000032.1@4	69537	86904	III-A	1		III-A	19	['AbiEii_0_CAS-III', 'Cas6_0_CAS-I-II-III-IV-V-VI', 'Cas10_1_CAS-III', 'Csm2gr11_7_CAS-III-A', 'Csm3gr7_1_CAS-III-A-III-D', 'Csm4gr5_1_CAS-III-A', 'Csm5gr7_0_CAS-III-A-III-D', 'Cas1_0_II', 'Cas2_0_CAS-I-II-III-IV-V-VI', 'Csm6_1_CAS-III', 'Cas4_0_I-II-V', 'RecD_0_IVD']	[68, 70, 71, 72, 73, 74, 75, 76, 77, 79, 81, 82]	['3.40e-05', '1.30e-23', '2.10e-182', '2.70e-21', '1.90e-78', '1.20e-35', '2.20e-28', '4.00e-85', '1.60e-22', '4.60e-60', '7.00e-03', '1.80e-76']	[0.36, 0.763, 0.872, 0.796, 0.91, 0.98, 0.892, 0.917, 0.863, 0.823, 0.386, 0.775]	[0.352, 0.871, 0.998, 0.982, 0.958, 0.971, 0.792, 0.993, 0.933, 0.944, 0.571, 0.858]	1		AGTAAGAACATATCTCCGAATATAGGAGACGAAAAC
Ligilactobacillus	salivarius	Unknown	GCF_009865705.1	NZ_VSTI01000001.1	NZ_VSTI01000001.1@11	[276953, 290457]	III-A	['NZ_VSTI01000001.1_1']	[0]	III-A	['III-A']	NZ_VSTI01000001.1	NZ_VSTI01000001.1_1	284402	285172	AGTAAGAACATATCTCCGAATATAGGAGACGAAAAC	11	36	37.5	97.2	44.5	0.6	TRUE	III-A	III-A	0.971	NZ_VSTI01000001.1	NZ_VSTI01000001.1@11	276953	290457	III-A	1		III-A	18	['Cas6_0_CAS-I-II-III-IV-V-VI', 'Cas10_1_CAS-III', 'Csm2gr11_7_CAS-III-A', 'Csm3gr7_1_CAS-III-A-III-D', 'Csm4gr5_1_CAS-III-A', 'Csm5gr7_0_CAS-III-A-III-D', 'Cas1_0_II', 'Cas2_0_CAS-I-II-III-IV-V-VI', 'Csm6_1_CAS-III', 'TPR_0_CAS-III-B', 'RecD_0_IVD']	[280, 281, 282, 283, 284, 285, 286, 287, 288, 290, 291]	['1.20e-24', '3.60e-180', '1.10e-21', '1.40e-79', '2.80e-34', '1.10e-25', '1.10e-85', '2.70e-22', '7.20e-64', '7.50e-06', '1.20e-76']	[0.858, 0.829, 0.756, 0.914, 0.82, 0.715, 0.917, 0.863, 0.826, 0.883, 0.773]	[0.876, 0.998, 0.982, 0.963, 0.756, 0.644, 0.993, 0.933, 0.944, 0.432, 0.853]	1		AGTAAGAACATATCTCCGAATATAGGAGACGAAAAC
Ligilactobacillus	salivarius	Unknown	GCF_009865795.1	NZ_VSTP01000019.1	NZ_VSTP01000019.1@1	[96, 10404]	III-A	['NZ_VSTP01000019.1_1']	[0]	III-A	['III-A']	NZ_VSTP01000019.1	NZ_VSTP01000019.1_1	1420	2947	GTTTTCGTCTCCTATATTCGGAGATATGTTCTTACT	21	36	38.6	97	44.3	0.6	TRUE	III-A	III-A	0.971	NZ_VSTP01000019.1	NZ_VSTP01000019.1@1	96	10404	III-A	1		III-A	18	['Csm6_1_CAS-III', 'Cas2_0_CAS-I-II-III-IV-V-VI', 'Cas1_0_II', 'Csm5gr7_0_CAS-III-A-III-D', 'Csm4gr5_1_CAS-III-A', 'Csm3gr7_1_CAS-III-A-III-D', 'Csm2gr11_7_CAS-III-A', 'Cas10_1_CAS-III', 'Cas6_0_CAS-I-II-III-IV-V-VI']	[1, 3, 4, 5, 6, 7, 8, 9, 10]	['7.50e-64', '2.80e-22', '1.20e-85', '1.20e-25', '2.70e-34', '1.50e-79', '1.10e-21', '3.80e-180', '1.20e-24']	[0.826, 0.863, 0.917, 0.715, 0.82, 0.914, 0.756, 0.829, 0.858]	[0.944, 0.933, 0.993, 0.644, 0.756, 0.963, 0.982, 0.998, 0.876]	-1		AGTAAGAACATATCTCCGAATATAGGAGACGAAAAC
Ligilactobacillus	salivarius	Unknown	GCF_009863785.1	NZ_VSVT01000001.1	NZ_VSVT01000001.1@10	[275095, 288678]	III-A	['NZ_VSVT01000001.1_1']	[0]	III-A	['III-A']	NZ_VSVT01000001.1	NZ_VSVT01000001.1_1	282544	283393	AGTAAGAACATATCTCCGAATATAGGAGACGAAAAC	12	36	38	97.4	46.7	0.8	TRUE	III-A	III-A	0.971	NZ_VSVT01000001.1	NZ_VSVT01000001.1@10	275095	288678	III-A	1		III-A	18	['Cas6_0_CAS-I-II-III-IV-V-VI', 'Cas10_1_CAS-III', 'Csm2gr11_7_CAS-III-A', 'Csm3gr7_1_CAS-III-A-III-D', 'Csm4gr5_1_CAS-III-A', 'Csm5gr7_0_CAS-III-A-III-D', 'Cas1_0_II', 'Cas2_0_CAS-I-II-III-IV-V-VI', 'Csm6_1_CAS-III', 'TPR_0_CAS-III-B', 'RecD_0_IVD']	[279, 280, 281, 282, 283, 284, 285, 286, 287, 289, 290]	['1.20e-24', '8.00e-180', '1.10e-21', '3.00e-78', '2.70e-34', '1.20e-25', '1.20e-85', '2.80e-22', '7.40e-64', '7.80e-06', '1.10e-76']	[0.858, 0.829, 0.756, 0.914, 0.82, 0.715, 0.917, 0.863, 0.826, 0.883, 0.773]	[0.876, 0.998, 0.982, 0.963, 0.756, 0.644, 0.993, 0.933, 0.944, 0.432, 0.853]	1		AGTAAGAACATATCTCCGAATATAGGAGACGAAAAC
Ligilactobacillus	salivarius	Unknown	GCF_002079905.1	NZ_MSCR01000017.1	NZ_MSCR01000017.1@1	[10565, 26985]	III-A	['NZ_MSCR01000017.1_1']	[0]	III-A	['III-A']	NZ_MSCR01000017.1	NZ_MSCR01000017.1_1	20770	21708	AGTAAGAACATATCTCCGAATATAGGAGACGAAAAC	13	36	39.2	95.3	47.1	0.7	TRUE	III-A	III-A	0.971	NZ_MSCR01000017.1	NZ_MSCR01000017.1@1	10565	26985	III-A	1		III-A	19	['AbiEii_0_CAS-III', 'Cas6_0_CAS-I-II-III-IV-V-VI', 'Cas10_1_CAS-III', 'Csm2gr11_7_CAS-III-A', 'Csm3gr7_1_CAS-III-A-III-D', 'Csm4gr5_1_CAS-III-A', 'Csm5gr7_0_CAS-III-A-III-D', 'Cas1_0_II', 'Cas2_0_CAS-I-II-III-IV-V-VI', 'Csm6_1_CAS-III', 'Cas4_0_I-II-V', 'RecD_0_IVD']	[11, 14, 15, 16, 17, 18, 19, 20, 21, 22, 24, 25]	['2.00e-05', '6.40e-25', '1.80e-181', '2.40e-21', '2.90e-78', '1.10e-35', '2.30e-28', '1.70e-85', '9.80e-22', '1.80e-61', '9.80e-03', '1.30e-77']	[0.37, 0.854, 0.872, 0.796, 0.91, 0.98, 0.895, 0.917, 0.851, 0.823, 0.377, 0.775]	[0.363, 0.871, 0.998, 0.982, 0.958, 0.971, 0.868, 0.993, 0.911, 0.944, 0.559, 0.858]	1		AGTAAGAACATATCTCCGAATATAGGAGACGAAAAC
Ligilactobacillus	salivarius	Unknown	GCF_028864315.1	NZ_JARBJI010000001.1	NZ_JARBJI010000001.1@11	[452256, 472471]	III-A	['NZ_JARBJI010000001.1_1']	[0]	III-A	['III-A']	NZ_JARBJI010000001.1	NZ_JARBJI010000001.1_1	460902	462253	GTTTTCGTCTCCTATATTCGGAGATATGTTCTTACT	19	36	37.1	96.3	45	0.5	TRUE	III-A	III-A	0.971	NZ_JARBJI010000001.1	NZ_JARBJI010000001.1@11	452256	472471	III-A	1		III-A	19	['DEDDh_0_CAS-I-II-III-IV-V-VI', 'RecD_0_IVD', 'Cas4_0_I-II-V', 'Csm6_1_CAS-III', 'Cas2_0_I-II-III', 'Cas1_0_II', 'Csm5gr7_0_CAS-III-A-III-D', 'Csm4gr5_1_CAS-III-A', 'Csm3gr7_1_CAS-III-A-III-D', 'Csm2gr11_7_CAS-III-A', 'Cas10_1_CAS-III', 'Cas6_0_CAS-I-II-III-IV-V-VI', 'AbiEii_0_CAS-III']	[451, 454, 455, 457, 458, 459, 460, 461, 462, 463, 464, 465, 467]	['8.60e-30', '5.10e-77', '8.30e-03', '1.00e-63', '1.40e-22', '3.10e-85', '2.10e-23', '2.30e-34', '1.80e-78', '2.40e-22', '1.40e-181', '4.50e-24', '3.40e-05']	[0.414, 0.776, 0.377, 0.826, 0.892, 0.917, 0.798, 0.81, 0.914, 0.739, 0.829, 0.763, 0.36]	[1.0, 0.86, 0.559, 0.944, 0.927, 0.993, 0.71, 0.74, 0.963, 0.973, 0.998, 0.871, 0.352]	-1		AGTAAGAACATATCTCCGAATATAGGAGACGAAAAC
Ligilactobacillus	salivarius	Unknown	GCF_033194755.1	NZ_JAWOJM010000002.1	NZ_JAWOJM010000002.1@28	[1120527, 1134166]	III-A	['NZ_JAWOJM010000002.1_1']	[0]	III-A	['III-A']	NZ_JAWOJM010000002.1	NZ_JAWOJM010000002.1_1	1125813	1126654	GTTTTCGTCTCCTTCATTCGGAGATATGTTCTTATT	12	36	37.3	93	44.1	0.5	TRUE	III-A	III-A	0.915	NZ_JAWOJM010000002.1	NZ_JAWOJM010000002.1@28	1120527	1134166	III-A	1		III-A	18	['RecD_0_IVD', 'TPR_0_CAS-III-B', 'Csm6_1_CAS-III', 'Cas2_0_CAS-I-II-III-IV-V-VI', 'Cas1_0_II', 'Csm5gr7_0_CAS-III-A-III-D', 'Csm4gr5_1_CAS-III-A', 'Csm3gr7_1_CAS-III-A-III-D', 'Csm2gr11_7_CAS-III-A', 'Cas10_1_CAS-III', 'Cas6_0_CAS-I-II-III-IV-V-VI']	[1052, 1053, 1055, 1056, 1057, 1058, 1059, 1060, 1061, 1062, 1063]	['3.00e-76', '3.50e-06', '2.50e-63', '1.30e-21', '3.40e-85', '1.10e-25', '9.80e-35', '1.30e-79', '1.10e-21', '2.20e-178', '4.30e-24']	[0.855, 0.883, 0.826, 0.873, 0.917, 0.802, 0.964, 0.932, 0.752, 0.829, 0.763]	[0.937, 0.432, 0.944, 0.944, 0.993, 0.715, 0.971, 0.981, 0.973, 0.998, 0.871]	-1		AATAAGAACATATCTCCGAATGAAGGAGACGAAAAC
Ligilactobacillus	salivarius	Unknown	GCF_009866275.1	NZ_VSUU01000001.1	NZ_VSUU01000001.1@10	[447840, 462637]	III-A	['NZ_VSUU01000001.1_1']	[0]	III-A	['III-A']	NZ_VSUU01000001.1	NZ_VSUU01000001.1_1	453125	455188	GTTTTCGTCTCCTATATTCGGAGATATGTTCTTACT	28	36	39.1	97.6	44.2	0.4	TRUE	III-A	III-A	0.971	NZ_VSUU01000001.1	NZ_VSUU01000001.1@10	447840	462637	III-A	1		III-A	18	['RecD_0_IVD', 'TPR_0_CAS-III-B', 'Csm6_1_CAS-III', 'Cas2_0_CAS-I-II-III-IV-V-VI', 'Cas1_0_II', 'Csm5gr7_0_CAS-III-A-III-D', 'Csm4gr5_1_CAS-III-A', 'Csm3gr7_1_CAS-III-A-III-D', 'Csm2gr11_7_CAS-III-A', 'Cas10_1_CAS-III', 'Cas6_0_CAS-I-II-III-IV-V-VI']	[439, 440, 442, 443, 444, 445, 446, 447, 448, 449, 450]	['1.20e-76', '7.90e-06', '7.60e-64', '2.80e-22', '1.20e-85', '1.20e-25', '2.80e-34', '1.50e-79', '1.20e-21', '7.20e-180', '1.20e-24']	[0.773, 0.883, 0.826, 0.863, 0.917, 0.715, 0.82, 0.914, 0.756, 0.829, 0.858]	[0.853, 0.432, 0.944, 0.933, 0.993, 0.644, 0.756, 0.963, 0.982, 0.998, 0.876]	-1		AGTAAGAACATATCTCCGAATATAGGAGACGAAAAC
Ligilactobacillus	salivarius	Unknown	GCF_013249205.1	NZ_JABRBP010000001.1	NZ_JABRBP010000001.1@10	[284165, 297804]	III-A	['NZ_JABRBP010000001.1_1']	[0]	III-A	['III-A']	NZ_JABRBP010000001.1	NZ_JABRBP010000001.1_1	291677	292518	AATAAGAACATATCTCCGAATGAAGGAGACGAAAAC	12	36	37.3	93	44.1	0.5	TRUE	III-A	III-A	0.915	NZ_JABRBP010000001.1	NZ_JABRBP010000001.1@10	284165	297804	III-A	1		III-A	18	['Cas6_0_CAS-I-II-III-IV-V-VI', 'Cas10_1_CAS-III', 'Csm2gr11_7_CAS-III-A', 'Csm3gr7_1_CAS-III-A-III-D', 'Csm4gr5_1_CAS-III-A', 'Csm5gr7_0_CAS-III-A-III-D', 'Cas1_0_II', 'Cas2_0_CAS-I-II-III-IV-V-VI', 'Csm6_1_CAS-III', 'TPR_0_CAS-III-B', 'RecD_0_IVD']	[285, 286, 287, 288, 289, 290, 291, 292, 294, 296, 297]	['4.30e-24', '2.20e-178', '1.10e-21', '1.30e-79', '9.70e-35', '1.10e-25', '3.30e-85', '1.30e-21', '2.40e-63', '3.40e-06', '2.90e-76']	[0.763, 0.829, 0.752, 0.932, 0.964, 0.804, 0.917, 0.873, 0.826, 0.883, 0.855]	[0.871, 0.998, 0.973, 0.981, 0.971, 0.715, 0.993, 0.944, 0.944, 0.432, 0.937]	1		AATAAGAACATATCTCCGAATGAAGGAGACGAAAAC
Ligilactobacillus	salivarius	Unknown	GCF_030169145.1	NZ_CP123971.1	NZ_CP123971.1@21	[920356, 935292]	III-A	['NZ_CP123971.1_2']	[0]	III-A	['III-A']	NZ_CP123971.1	NZ_CP123971.1_2	927837	930013	AGTAAGAACATATCTCCGAATATAGGAGACGAAAAC	30	36	37.8	98.3	43.3	0.4	TRUE	III-A	III-A	0.971	NZ_CP123971.1	NZ_CP123971.1@21	920356	935292	III-A	1		III-A	18	['Cas6_0_CAS-I-II-III-IV-V-VI', 'Cas10_1_CAS-III', 'Csm2gr11_7_CAS-III-A', 'Csm3gr7_1_CAS-III-A-III-D', 'Csm4gr5_1_CAS-III-A', 'Csm5gr7_0_CAS-III-A-III-D', 'Cas1_0_II', 'Cas2_0_I-II-III', 'Csm6_1_CAS-III', 'Cas4_0_I-II-V', 'RecD_0_IVD']	[880, 881, 882, 883, 884, 885, 886, 887, 888, 890, 891]	['5.30e-24', '6.60e-182', '2.80e-21', '1.90e-78', '1.20e-35', '5.70e-28', '3.00e-85', '1.50e-22', '5.90e-60', '5.30e-03', '1.10e-77']	[0.763, 0.829, 0.796, 0.91, 0.98, 0.889, 0.917, 0.892, 0.82, 0.381, 0.775]	[0.871, 0.998, 0.982, 0.958, 0.971, 0.789, 0.993, 0.927, 0.942, 0.565, 0.858]	1		AGTAAGAACATATCTCCGAATATAGGAGACGAAAAC
Ligilactobacillus	salivarius	Unknown	GCF_009870295.1	NZ_VSUT01000001.1	NZ_VSUT01000001.1@10	[273370, 288632]	III-A	['NZ_VSUT01000001.1_1']	[0]	III-A	['III-A']	NZ_VSUT01000001.1	NZ_VSUT01000001.1_1	280819	283347	AGTAAGAACATATCTCCGAATATAGGAGACGAAAAC	34	36	39.5	96.5	44.3	0.4	TRUE	III-A	III-A	0.971	NZ_VSUT01000001.1	NZ_VSUT01000001.1@10	273370	288632	III-A	1		III-A	18	['Cas6_0_CAS-I-II-III-IV-V-VI', 'Cas10_1_CAS-III', 'Csm2gr11_7_CAS-III-A', 'Csm3gr7_1_CAS-III-A-III-D', 'Csm4gr5_1_CAS-III-A', 'Csm5gr7_0_CAS-III-A-III-D', 'Cas1_0_II', 'Cas2_0_CAS-I-II-III-IV-V-VI', 'Csm6_1_CAS-III', 'TPR_0_CAS-III-B', 'RecD_0_IVD']	[279, 280, 281, 282, 283, 284, 285, 286, 287, 289, 290]	['1.20e-24', '7.10e-180', '1.20e-21', '1.50e-79', '2.70e-34', '1.20e-25', '1.20e-85', '2.80e-22', '7.50e-64', '7.80e-06', '1.20e-76']	[0.858, 0.829, 0.756, 0.914, 0.82, 0.715, 0.917, 0.863, 0.826, 0.883, 0.773]	[0.876, 0.998, 0.982, 0.963, 0.756, 0.644, 0.993, 0.933, 0.944, 0.432, 0.853]	1		AGTAAGAACATATCTCCGAATATAGGAGACGAAAAC
Ligilactobacillus	salivarius	Unknown	GCF_009865755.1	NZ_VSTL01000001.1	NZ_VSTL01000001.1@7	[312001, 325959]	III-A	['NZ_VSTL01000001.1_1']	[0]	III-A	['III-A']	NZ_VSTL01000001.1	NZ_VSTL01000001.1_1	317286	318510	GTTTTCGTCTCCTATATTCGGAGATATGTTCTTACT	17	36	38.3	98.2	44.2	0.6	TRUE	III-A	III-A	0.971	NZ_VSTL01000001.1	NZ_VSTL01000001.1@7	312001	325959	III-A	1		III-A	18	['RecD_0_IVD', 'TPR_0_CAS-III-B', 'Csm6_1_CAS-III', 'Cas2_0_CAS-I-II-III-IV-V-VI', 'Cas1_0_II', 'Csm5gr7_0_CAS-III-A-III-D', 'Csm4gr5_1_CAS-III-A', 'Csm3gr7_1_CAS-III-A-III-D', 'Csm2gr11_7_CAS-III-A', 'Cas10_1_CAS-III', 'Cas6_0_CAS-I-II-III-IV-V-VI']	[318, 319, 321, 322, 323, 324, 325, 326, 327, 328, 329]	['1.30e-76', '8.10e-06', '7.80e-64', '2.90e-22', '1.20e-85', '7.00e-26', '1.70e-33', '1.60e-79', '1.20e-21', '3.90e-180', '1.20e-24']	[0.773, 0.883, 0.826, 0.863, 0.917, 0.709, 0.82, 0.914, 0.756, 0.829, 0.858]	[0.853, 0.432, 0.944, 0.933, 0.993, 0.638, 0.756, 0.963, 0.982, 0.998, 0.876]	-1		AGTAAGAACATATCTCCGAATATAGGAGACGAAAAC
Ligilactobacillus	salivarius	NCK 1352	NCK_1352.fna	RSD_Lsal_1352p_1	RSD_Lsal_1352p_1@13	[515264, 524528]	I-E	['RSD_Lsal_1352p_1_1']	[42]	I-E	['Unknown']	RSD_Lsal_1352p_1	RSD_Lsal_1352p_1_1	524570	526428	GTGTTCCCCATGTATGTGGGGGTGATCCT	31	29	32	94.6	42.4	0	TRUE	Unknown	I-E	0.612	RSD_Lsal_1352p_1	RSD_Lsal_1352p_1@13	515264	524528	I-E	1	0.5	I-E	23	['Cas3_0_I', 'Cas8e_1_CAS-I-E', 'Cse2gr11_5_CAS-I-E', 'Cas7_1_CAS-I-E', 'Cas5_0_CAS-I-E', 'Cas6e_2_CAS-I-II-III-IV-V-VI', 'Cas1_0_IE', 'DEDDh_0_CAS-I-II-III-IV-V-VI']	[490, 492, 493, 494, 495, 496, 497, 498]	['1.60e-41', '6.10e-91', '3.60e-47', '9.70e-116', '1.10e-39', '1.20e-50', '1.40e-109', '1.10e-38']	[0.491, 0.906, 0.973, 0.93, 0.69, 0.977, 0.85, 0.534]	[0.749, 0.992, 0.95, 0.986, 0.995, 0.995, 0.993, 0.994]	1	1	GTGTTCCCCATGTATGTGGGGGTGATCCT	Y
Ligilactobacillus	salivarius	NCK 1352	NCK_1352.fna	RSD_Lsal_1352p_1	RSD_Lsal_1352p_1@23	[790635, 806466]	III-A	['RSD_Lsal_1352p_1_2']	[0]	III-A	['III-A']	RSD_Lsal_1352p_1	RSD_Lsal_1352p_1_2	800856	801180	AGTAAGAACATATCTCCGAATGTAGGAGACGAAAAC	5	36	36.2	91.8	44.6	1.3	TRUE	III-A	III-A	0.937	RSD_Lsal_1352p_1	RSD_Lsal_1352p_1@23	790635	806466	III-A	1		III-A	23	['AbiEii_0_CAS-III', 'Cas6_0_CAS-I-II-III-IV-V-VI', 'Cas10_1_CAS-III', 'Csm2gr11_7_CAS-III-A', 'Csm3gr7_1_CAS-III-A-III-D', 'Csm4gr5_1_CAS-III-A', 'Csm5gr7_1_CAS-III-A-III-D', 'Csm5_0_IIIA', 'Cas1_0_II', 'Cas2_5_CAS-I-II-III-IV-V-VI', 'Csm6_1_CAS-III', 'TPR_0_CAS-III-B', 'RecD_0_IVD']	[771, 773, 774, 775, 776, 777, 778, 779, 780, 781, 782, 784, 785]	['8.20e-05', '6.50e-24', '2.10e-181', '2.30e-22', '4.00e-78', '2.30e-34', '2.80e-20', '1.00e-05', '4.40e-84', '1.20e-16', '1.40e-63', '7.90e-06', '3.30e-77']	[0.364, 0.763, 0.829, 0.739, 0.905, 0.81, 0.874, 0.849, 0.917, 0.984, 0.823, 0.892, 0.782]	[0.356, 0.871, 0.998, 0.973, 0.953, 0.74, 0.355, 0.516, 0.993, 0.543, 0.942, 0.436, 0.865]	1		AGTAAGAACATATCTCCGAATGTAGGAGACGAAAAC	Y
Ligilactobacillus	salivarius	NCK 1355	NCK_1355.fna	RSD_Lsal_1355p_1	RSD_Lsal_1355p_1@2	[127959, 135151]	II-A	['RSD_Lsal_1355p_1_1']	[0]	II-A	['II-A']	RSD_Lsal_1355p_1	RSD_Lsal_1355p_1_1	134061	134557	GTTTCAGAAGTATGTTAAATCAATTAGGTTAAGACC	8	36	29.9	90.7	42.4	0.1	TRUE	II-A	II-A	0.976	RSD_Lsal_1355p_1	RSD_Lsal_1355p_1@2	127959	135151	II-A	1	1	II-A	9	['Cas9_0_II', 'Cas1_4_CAS-I-II-III-IV-V-VI', 'Cas2_9_CAS-I-II-III-IV-V-VI', 'Csn2_3_CAS-II-A', 'Csa3_1_CAS-I-II-III-IV-V-VI']	[116, 118, 119, 120, 121]	['6.20e-155', '5.90e-96', '1.20e-55', '4.10e-80', '6.90e-05']	[0.994, 0.889, 0.99, 0.987, 0.476]	[0.911, 0.982, 1.0, 1.0, 0.407]	1	1	GTTTCAGAAGTATGTTAAATCAATTAGGTTAAGACC	Y
Ligilactobacillus	salivarius	NCK 1355	NCK_1355.fna	RSD_Lsal_1355p_1	RSD_Lsal_1355p_1@20	[880380, 893536]	III-A	['RSD_Lsal_1355p_1_2']	[0]	III-A	['III-A']	RSD_Lsal_1355p_1	RSD_Lsal_1355p_1_2	887795	888259	AGTAAGAACATATCTCCGAATATAGGAGACGAAAAC	7	36	35.5	95.6	42.1	0.3	TRUE	III-A	III-A	0.971	RSD_Lsal_1355p_1	RSD_Lsal_1355p_1@20	880380	893536	III-A	1		III-A	18	['Cas6_0_CAS-I-II-III-IV-V-VI', 'Cas10_1_CAS-III', 'Csm2gr11_7_CAS-III-A', 'Csm3gr7_1_CAS-III-A-III-D', 'Csm4gr5_1_CAS-III-A', 'Csm5gr7_0_CAS-III-A-III-D', 'Cas1_0_II', 'Cas2_0_I-II-III', 'Csm6_1_CAS-III', 'RecD_0_IVD']	[876, 877, 878, 879, 880, 881, 882, 883, 884, 887]	['3.80e-25', '2.00e-181', '2.70e-21', '3.20e-78', '1.20e-35', '1.40e-28', '4.90e-85', '1.40e-22', '2.00e-61', '1.40e-77']	[0.854, 0.872, 0.796, 0.91, 0.98, 0.889, 0.917, 0.892, 0.823, 0.775]	[0.871, 0.998, 0.982, 0.958, 0.971, 0.789, 0.993, 0.927, 0.944, 0.858]	1		AGTAAGAACATATCTCCGAATATAGGAGACGAAAAC	Y
Ligilactobacillus	murinus	strain SM2V2 NODE_1, whole genome shotgun sequence	GCF_010580985.1
Ligilactobacillus	salivarius	strain FFIG60 Lactobacillus_salivarius_FFIG60_contig_100_1, whole genome shotgun sequence	GCF_013402005.1
Ligilactobacillus	saerimneri	isolate B085 NODE_1_length_182888_cov_467.005607, whole genome shotgun sequence	GCF_947381505.1
Ligilactobacillus	ruminis	strain 1001095H_141210_H11 NODE_1003_length_13826_cov_18.3891, whole genome shotgun sequence	GCF_015557075.1
Ligilactobacillus	hayakitensis	DSM 18933 = JCM 14209 strain DSM 18933 NODE_1, whole genome shotgun sequence	GCF_001434455.1
Ligilactobacillus	animalis	strain Fb2 NODE_10_length_66080_cov_243.510719, whole genome shotgun sequence	GCF_030851265.1
Ligilactobacillus	animalis	isolate MGYG-HGUT-00097, whole genome shotgun sequence	GCF_902363175.1
Ligilactobacillus	aviarius	strain UMNLAv97 SNF2W6B3L1S14110_144_63, whole genome shotgun sequence	GCF_002553645.1
Ligilactobacillus	murinus	strain V10 chromosome, complete genome	GCF_010586905.1
Ligilactobacillus	murinus	strain 3V1P2 NODE_1, whole genome shotgun sequence	GCF_010581125.1
Ligilactobacillus	aviarius	strain UMNLAv98 SNF2W6B3L3S15110_345_24, whole genome shotgun sequence	GCF_002553635.1
Ligilactobacillus	salivarius	strain CML391 NODE_10_length_70402_cov_648.501145, whole genome shotgun sequence	GCF_028746125.1
Ligilactobacillus	animalis	strain P38 Contig_001, whole genome shotgun sequence	GCF_001705475.1
Ligilactobacillus	murinus	strain 19428wF2_HT12 NODE_100_length_1523_cov_22.0251, whole genome shotgun sequence	GCF_015235015.1
Ligilactobacillus	agilis	agilis isolate SUG141 k141_10038724, whole genome shotgun sequence	GCF_022768165.1
Ligilactobacillus	salivarius	strain KLW004 NODE_100_length_5064_cov_4.90863_ID_10749, whole genome shotgun sequence	GCF_002289795.1
Ligilactobacillus	salivarius	strain AF71-03pH5A AF71-03pH5A.Scaf1, whole genome shotgun sequence	GCF_027680645.1
Ligilactobacillus	salivarius	strain FXJSW20M4_2 Scaffold1, whole genome shotgun sequence	GCF_009870215.1
Ligilactobacillus	apodemi	DSM 16634 = JCM 16172 strain DSM 16634 NODE_1, whole genome shotgun sequence	GCF_001434405.1
Ligilactobacillus	murinus	strain KD6 chromosome, complete genome	GCF_033405435.1
Ligilactobacillus	murinus	strain VM1F1 NODE_1, whole genome shotgun sequence	GCF_010580965.1
Ligilactobacillus	murinus	strain SM2V1 NODE_1, whole genome shotgun sequence	GCF_010581015.1
Ligilactobacillus	salivarius	strain AF59-11pH5 AF59-11pH5.Scaf1, whole genome shotgun sequence	GCF_027681505.1
Ligilactobacillus	equi	DPC 6820 NODE_100, whole genome shotgun sequence	GCF_000504525.1
Ligilactobacillus	aviarius	isolate B26_L3_387387_idba_bin.85 B26_L3_387387_idba_bin.85.fa_scaffold_186, whole genome shotgun sequence	GCF_949287885.1
Ligilactobacillus	sp.	DJ3G5/DJ4M19 isolate J11 NODE_1_length_356445_cov_617.989542, whole genome shotgun sequence	GCF_947381815.1
Ligilactobacillus	aviarius	strain UMNLAv1 contig_10_174_92, whole genome shotgun sequence	GCF_001652055.1
Ligilactobacillus	aviarius	isolate J35 NODE_1_length_406652_cov_380.744025, whole genome shotgun sequence	GCF_947381715.1
Ligilactobacillus	murinus	strain 1V1P2 NODE_1, whole genome shotgun sequence	GCF_010581285.1
Ligilactobacillus	agilis	strain UMNLA1 Lagilis10B1S5LR1contig1, whole genome shotgun sequence	GCF_002237855.1
Ligilactobacillus	salivarius	strain KZ-NCB Lactobacillus_salivarius_contig_1, whole genome shotgun sequence	GCF_013391745.1
Ligilactobacillus	salivarius	strain An879 An879_NODE_100_length_1277_cov_13.151085_pilon, whole genome shotgun sequence	GCF_021531535.1
Ligilactobacillus	aviarius	strain UMNLAv5 contig_10_179_00, whole genome shotgun sequence	GCF_001652025.1
Ligilactobacillus	animalis	KCTC 3501 = DSM 20602 strain KCTC 3501 scaffold00001, whole genome shotgun sequence	GCF_000183825.1
Ligilactobacillus	murinus	strain DSM 100193 NODE_100_length_4305_cov_122.306528, whole genome shotgun sequence	GCF_024622385.1
Ligilactobacillus	murinus	strain VM1V3 NODE_1, whole genome shotgun sequence	GCF_010580905.1
Ligilactobacillus	aviarius	subsp. aviarius DSM 20655 NODE_10, whole genome shotgun sequence	GCF_001436315.1
Ligilactobacillus	murinus	strain LAC NODE_100_length_2846_cov_23.3612_ID_199, whole genome shotgun sequence	GCF_013415345.1
Ligilactobacillus	aviarius	isolate B056 NODE_1_length_591562_cov_543.483586, whole genome shotgun sequence	GCF_947381545.1
Ligilactobacillus	ruminis	S23 NODE_1, whole genome shotgun sequence	GCF_001008745.1
Ligilactobacillus	sp.	Ligilactobacillus sp. isolate E04__bin353 E04__k127_6198804, whole genome shotgun sequence	GCF_944326135.1
Ligilactobacillus	murinus	strain Mic08 Scaffold1, whole genome shotgun sequence	GCF_026805335.1
Ligilactobacillus	acidipiscis	DSM 15836 Scaffold1, whole genome shotgun sequence	GCF_001435755.1
Ligilactobacillus	salivarius	strain SRCM217619 plasmid unnamed1, whole genome shotgun sequence	GCF_030434115.1
Ligilactobacillus	salivarius	strain KLF004 NODE_100_length_823_cov_54.9835_ID_7181, whole genome shotgun sequence	GCF_002289735.1
Ligilactobacillus	murinus	strain NM28_3M-8 NODE_100_length_2283_cov_1324.11, whole genome shotgun sequence	GCF_004793755.1
Ligilactobacillus	murinus	strain KM-1, whole genome shotgun sequence	GCF_002217775.1
Ligilactobacillus	animalis	isolate SRS17165191__bin1 SRS17165191_NODE_1_length_312186_cov_998.861680, whole genome shotgun sequence	GCF_963558175.1
Ligilactobacillus	murinus	strain YK1 chromosome, complete genome	GCF_030295135.1
Ligilactobacillus	salivarius	strain KLF007 NODE_100_length_821_cov_92.1157_ID_7572, whole genome shotgun sequence	GCF_002289745.1
Ligilactobacillus	salivarius	strain LG55-22 LG55-22.Scaf1, whole genome shotgun sequence	GCF_027695365.1
Ligilactobacillus	murinus	strain 1V2P2 NODE_1, whole genome shotgun sequence	GCF_010581265.1
Ligilactobacillus	salivarius	strain AF11-29H AF11-29H.Scaf1, whole genome shotgun sequence	GCF_027685885.1
Ligilactobacillus	araffinosus	DSM 20653 NODE_10, whole genome shotgun sequence	GCF_001435375.1
Ligilactobacillus	salivarius	strain AF11-17H AF11-17H.Scaf1, whole genome shotgun sequence	GCF_027686005.1
Ligilactobacillus	murinus	strain VM1F2 NODE_1, whole genome shotgun sequence	GCF_010745745.1
Ligilactobacillus	animalis	strain 09-2317 09-2317_1, whole genome shotgun sequence	GCF_004801005.1
Ligilactobacillus	murinus	strain CR141 chromosome, complete genome	GCF_003288135.1
Ligilactobacillus	murinus	strain 3V1P1 NODE_1, whole genome shotgun sequence	GCF_010581165.1
Ligilactobacillus	salivarius	strain CCuG44481 CCuG44481_contig_1, whole genome shotgun sequence	GCF_002079705.1
Ligilactobacillus	salivarius	isolate J06 NODE_1_length_151167_cov_383.590496, whole genome shotgun sequence	GCF_947381735.1
Ligilactobacillus	acidipiscis	strain AM96-03DM3TA AM96-03DM3TA.Scaf1, whole genome shotgun sequence	GCF_027698365.1
Ligilactobacillus	aviarius	isolate J25 NODE_1_length_197733_cov_430.628157, whole genome shotgun sequence	GCF_947381745.1
Ligilactobacillus	agilis	strain AM110-43 BF3HA21004B.Scaf1, whole genome shotgun sequence	GCF_027675105.1
Ligilactobacillus	murinus	isolate A54_46.LM.DSS, whole genome shotgun sequence	GCF_910574705.1
Ligilactobacillus	salivarius	strain KLF002 NODE_100_length_1763_cov_0.0647482_ID_10676, whole genome shotgun sequence	GCF_002289665.1
Ligilactobacillus	animalis	animalis isolate SRR2912788-bin.19, whole genome shotgun sequence	GCF_905203745.1
Ligilactobacillus	saerimneri	saerimneri isolate E08__bin360 E08__k127_2229603, whole genome shotgun sequence	GCF_944326145.1
Ligilactobacillus	animalis	animalis isolate SUG48 k141_10001417, whole genome shotgun sequence	GCF_022769635.1
Ligilactobacillus	sp.	Ligilactobacillus sp. isolate REFINED_METABAT215_TOP10_CONTIGS_1500_ASSEMBLY_K77_MERGED__Hadza_MoBio_hadza-E-H_B_21_1948.81, whole genome shotgun sequence	GCF_934216465.1
Ligilactobacillus	sp.	Ligilactobacillus sp. isolate MGBC161461 MGBC161461.1, whole genome shotgun sequence	GCF_948847675.1
Ligilactobacillus	murinus	isolate A51_43.LA.DSS, whole genome shotgun sequence	GCF_910574975.1
Ligilactobacillus	animalis	strain SRCM217975 chromosome, complete genome	GCF_030438385.1
Ligilactobacillus	salivarius	strain KLA002 NODE_100_length_690_cov_4.05882_ID_7321, whole genome shotgun sequence	GCF_002289615.1
Ligilactobacillus	aviarius	strain UMNLAv7 contig_10_175_65, whole genome shotgun sequence	GCF_001652125.1
Ligilactobacillus	acidipiscis	strain AM96-05M2BTA AM96-05M2BTA.Scaf1, whole genome shotgun sequence	GCF_027697735.1
Ligilactobacillus	sp.	Ligilactobacillus sp. isolate MGBC161533 MGBC161533.1, whole genome shotgun sequence	GCF_948955615.1
Ligilactobacillus	salivarius	strain 160 Scaffold_0001_0bp, whole genome shotgun sequence	GCF_015070925.1
Ligilactobacillus	murinus	strain CR147 chromosome, complete genome	GCF_003288115.1
Ligilactobacillus	salivarius	strain AER36 contig00001, whole genome shotgun sequence	GCF_020026555.1
Ligilactobacillus	salivarius	strain OM13-15MHA OM13-15MHA.Scaf1, whole genome shotgun sequence	GCF_027691665.1
Ligilactobacillus	acidipiscis	strain AF91-04IFCA AF91-04IFCA.Scaf1, whole genome shotgun sequence	GCF_027664945.1
Ligilactobacillus	salivarius	strain AER35 contig00001, whole genome shotgun sequence	GCF_020026485.1
Ligilactobacillus	aviarius	isolate J28 NODE_1_length_206838_cov_457.843771, whole genome shotgun sequence	GCF_947381855.1
Ligilactobacillus	murinus	isolate MGYG-HGUT-00009, whole genome shotgun sequence	GCF_902362225.1
Ligilactobacillus	murinus	strain 3S2P1 NODE_1, whole genome shotgun sequence	GCF_010581185.1
Ligilactobacillus	salivarius	strain ZLS006 chromosome, complete genome	GCF_002162055.1
Ligilactobacillus	agilis	strain SN4111 sequence001, whole genome shotgun sequence	GCF_012490005.1
Ligilactobacillus	animalis	animalis isolate SUG2359 k141_381293, whole genome shotgun sequence	GCF_034090685.1
Ligilactobacillus	sp.	MP3 1, whole genome shotgun sequence	GCF_024436335.1
Ligilactobacillus	sp.	Ligilactobacillus sp. isolate MGBC161486 MGBC161486.1, whole genome shotgun sequence	GCF_948846175.1
Ligilactobacillus	murinus	strain EF-1 WT_MP_R1_trim_repaired_(paired)_contig_1, whole genome shotgun sequence	GCF_001953785.1
Ligilactobacillus	murinus	strain NM26_J9 NODE_100_length_5034_cov_908.787, whole genome shotgun sequence	GCF_004793535.1
Ligilactobacillus	murinus	strain VM2F3 NODE_1, whole genome shotgun sequence	GCF_010580895.1
Ligilactobacillus	aviarius	isolate B118 NODE_1_length_556976_cov_588.465677, whole genome shotgun sequence	GCF_947381705.1
Ligilactobacillus	animalis	strain 381-IL-28 NODE_1_length_157441_cov_30.456526, whole genome shotgun sequence	GCF_000685785.1
Ligilactobacillus	salivarius	strain 156_Feed 156_Feed_scaffold_1, whole genome shotgun sequence	GCF_030372045.1
Ligilactobacillus	animalis	animalis isolate SRR20881986_bin.26_MetaWRAP_v1.3_MAG ERZ18775536.72, whole genome shotgun sequence	GCF_959026935.1
Ligilactobacillus	murinus	strain HU-1 Contig1, whole genome shotgun sequence	GCF_009619475.1
Ligilactobacillus	pobuzihii	strain NBRC 103219 NODE_1, whole genome shotgun sequence	GCF_001438865.1
Ligilactobacillus	salivarius	strain LMG 14476 LMG14476_contig_1, whole genome shotgun sequence	GCF_002079385.1
Ligilactobacillus	salivarius	strain KLA005 NODE_100_length_615_cov_3.05577_ID_7308, whole genome shotgun sequence	GCF_002289965.1
Ligilactobacillus	salivarius	strain JCM 1045 JCM1045_contig_1, whole genome shotgun sequence	GCF_002079465.1
Ligilactobacillus	murinus	strain DSM 28690 NODE_100_length_3018_cov_76.982659, whole genome shotgun sequence	GCF_024622325.1
Ligilactobacillus	murinus	strain 3V2P2 NODE_1, whole genome shotgun sequence	GCF_010581105.1
Ligilactobacillus	murinus	strain VM2V3 NODE_1, whole genome shotgun sequence	GCF_010580875.1
Ligilactobacillus	agilis	strain La3 chromosome, complete genome	GCF_002240375.2
Ligilactobacillus	salivarius	strain AF11-8H AF11-8H.Scaf1, whole genome shotgun sequence	GCF_027685795.1
Ligilactobacillus	salivarius	strain FWXBH3_1.scaf Scaffold1, whole genome shotgun sequence	GCF_009869975.1
Ligilactobacillus	salivarius	strain AM60-15pH4 AM60-15pH4.Scaf1, whole genome shotgun sequence	GCF_027668985.1
Ligilactobacillus	ceti	DSM 22408 G540DRAFT_scaffold00001.1, whole genome shotgun sequence	GCF_000423245.1
Ligilactobacillus	salivarius	strain BF12 1, whole genome shotgun sequence	GCF_033344995.1
Ligilactobacillus	salivarius	strain AF61-10pH5 AF61-10pH5.Scaf1, whole genome shotgun sequence	GCF_027681385.1
Ligilactobacillus	animalis	animalis isolate N4_128_012G1_dasN4_128_012G1_concoct_8 N4_128_012G1_scaffold_17, whole genome shotgun sequence	GCF_032487275.1
Ligilactobacillus	murinus	strain 2V1P1 NODE_1, whole genome shotgun sequence	GCF_010581225.1
Ligilactobacillus	salivarius	strain C12 contig00001, whole genome shotgun sequence	GCF_008016885.1
Ligilactobacillus	murinus	strain HT12 NODE_100_length_1523_cov_22.0251, whole genome shotgun sequence	GCF_004570915.1
Ligilactobacillus	animalis	strain N71 No.71_ctg001, whole genome shotgun sequence	GCF_018917065.1
Ligilactobacillus	pobuzihii	strain NBRC 103219 sequence01, whole genome shotgun sequence	GCF_007991295.1
Ligilactobacillus	sp.	110_WCHN 110_WCHN_scaffold_1, whole genome shotgun sequence	GCF_030518115.1
Ligilactobacillus	sp.	Marseille-Q7487 contig00001, whole genome shotgun sequence	GCF_949152225.1
Ligilactobacillus	animalis	animalis isolate extra-SRR6216947.8_1677799360 k141_33868, whole genome shotgun sequence	GCF_949417715.1
Ligilactobacillus	murinus	isolate A9_1.LM.DSS, whole genome shotgun sequence	GCF_910574045.1
Ligilactobacillus	pobuzihii	E100301 = KCTC 13174 strain E100301 NODE_19, whole genome shotgun sequence	GCF_000349725.1
Ligilactobacillus	saerimneri	isolate B075 NODE_1_length_145987_cov_493.166596, whole genome shotgun sequence	GCF_947381525.1
Ligilactobacillus	salivarius	strain FXJKS25M8 Scaffold1, whole genome shotgun sequence	GCF_009866115.1
Ligilactobacillus	murinus	strain SM1F1 NODE_1, whole genome shotgun sequence	GCF_010581085.1
Ligilactobacillus	salivarius	strain An63 An63_contig_1, whole genome shotgun sequence	GCF_002159345.1
Ligilactobacillus	salivarius	strain BNS11 chromosome, complete genome	GCF_021266585.1
Ligilactobacillus	animalis	strain P38 chromosome, complete genome	GCF_009933595.1
Ligilactobacillus	salivarius	strain SNK-6 chromosome, complete genome	GCF_024397675.1
Ligilactobacillus	aviarius	strain An347 An347_contig-110_0, whole genome shotgun sequence	GCF_016902635.1
Ligilactobacillus	murinus	strain 2_2BalbC1BO2_S2 contig000001, whole genome shotgun sequence	GCF_015235625.1
Ligilactobacillus	murinus	strain SM2F2 NODE_1, whole genome shotgun sequence	GCF_010581065.1
Ligilactobacillus	murinus	DSM 20452 = NBRC 14221 strain DSM 20452 NODE_10, whole genome shotgun sequence	GCF_001436015.1
Ligilactobacillus	murinus	strain C-30 Scaffold100_1, whole genome shotgun sequence	GCF_004125855.1
Ligilactobacillus	animalis	strain NP51 NP51_contig000001, whole genome shotgun sequence	GCF_002894975.1
Ligilactobacillus	murinus	isolate 6.LM.Ymh, whole genome shotgun sequence	GCF_910573925.1
Ligilactobacillus	acidipiscis	strain ACA-DC 1533 chromosome I, complete sequence	GCF_900116935.1
Ligilactobacillus	apodemi	strain DSM 16748 NODE_10_length_86147_cov_133.808168, whole genome shotgun sequence	GCF_024622405.1
Ligilactobacillus	murinus	isolate C82_3_LM_Ymh, whole genome shotgun sequence	GCF_910575635.1
Ligilactobacillus	murinus	strain 1S2P1 NODE_1, whole genome shotgun sequence	GCF_010581295.1
Ligilactobacillus	murinus	strain LAC.1 NODE_100_length_2846_cov_23.3612_ID_199, whole genome shotgun sequence	GCF_015234645.1
Ligilactobacillus	sp.	UO.C109 NODE_100_length_2585_cov_12.049517, whole genome shotgun sequence	GCF_026847815.1
Ligilactobacillus	murinus	strain VM1V1 NODE_1, whole genome shotgun sequence	GCF_010581005.1
Ligilactobacillus	animalis	strain SRCM217969 chromosome, complete genome	GCF_030438335.1
Ligilactobacillus	murinus	strain PG1-1-10 chromosome, complete genome	GCF_029369785.1
Ligilactobacillus	salivarius	strain AM110-97 PF3HA21010B.Scaf1, whole genome shotgun sequence	GCF_027674565.1
Ligilactobacillus	salivarius	GJ-24 LSGJ_11, whole genome shotgun sequence	GCF_000217735.1
Ligilactobacillus	salivarius	strain 92_BHI 92_BHI_scaffold_1, whole genome shotgun sequence	GCF_030371315.1
Ligilactobacillus	aviarius	aviarius isolate BRZ_NR__bin9 BRZ_NR__NODE_18_length_353158_cov_21.654173, whole genome shotgun sequence	GCF_944326785.1
Ligilactobacillus	salivarius	strain LG100-36 LG100-36.Scaf1, whole genome shotgun sequence	GCF_027695745.1
Ligilactobacillus	salivarius	strain 144 Scaffold_0001_0bp, whole genome shotgun sequence	GCF_015070845.1
Ligilactobacillus	agilis	strain PTL465 sequence01, whole genome shotgun sequence	GCF_012490225.1
Ligilactobacillus	murinus	strain K48_2 scaf_1, whole genome shotgun sequence	GCF_019731635.1
Ligilactobacillus	sp.	Ligilactobacillus sp. isolate MGBC161597 MGBC161597.1, whole genome shotgun sequence	GCF_948947585.1
Ligilactobacillus	murinus	strain 2S2P1 NODE_1, whole genome shotgun sequence	GCF_010581215.1
Ligilactobacillus	ubinensis	strain WILCCON 0076 map unlocalized plasmid unnamed NODE_39_length_8358_cov_2045.934187, whole genome shotgun sequence	GCF_024160875.1
Ligilactobacillus	ruminis	strain BIOML-A18 scaffold108_size1713, whole genome shotgun sequence	GCF_009678035.1
Ligilactobacillus	pobuzihii	E100301 = KCTC 13174 Scaffold1, whole genome shotgun sequence	GCF_001433815.1
Ligilactobacillus	salivarius	strain FFIG130 Lactobacillus_salivarius_FFIG130_contig_100_1, whole genome shotgun sequence	GCF_013401895.1
Ligilactobacillus	sp.	Ligilactobacillus sp. isolate REFINED_METABAT215_TOP10_CONTIGS_1500_ASSEMBLY_K77_MERGED__Nepal_MoBio_Fiber-Hadza-Nepal_B_21_THA1063YZ.185, whole genome shotgun sequence	GCF_934215555.1
Ligilactobacillus	animalis	animalis isolate N4_155_009G1_dasN4_155_009G1_maxbin2.maxbin.012 N4_155_009G1_scaffold_9, whole genome shotgun sequence	GCF_032474955.1
Ligilactobacillus	salivarius	strain An787 An787_contig-115_0, whole genome shotgun sequence	GCF_016900465.1
Ligilactobacillus	murinus	strain VM1F3 NODE_1, whole genome shotgun sequence	GCF_010580995.1
Ligilactobacillus	salivarius	isolate B108 NODE_1_length_187283_cov_440.735067, whole genome shotgun sequence	GCF_947381595.1
Ligilactobacillus	salivarius	strain 150_Feed 150_Feed_scaffold_1, whole genome shotgun sequence	GCF_030373745.1
Ligilactobacillus	aviarius	strain UMNLAv8 contig_10_173_80, whole genome shotgun sequence	GCF_001652145.1
Ligilactobacillus	salivarius	strain KLA006 NODE_100_length_2195_cov_4.1419_ID_9657, whole genome shotgun sequence	GCF_002289675.1
Ligilactobacillus	murinus	ASF361 chromosome, complete genome	GCF_000364205.2
Ligilactobacillus	salivarius	isolate LPM01 chromosome I	GCF_900094615.1
Ligilactobacillus	salivarius	strain OF46-5pH5 OF46-5pH5.Scaf1, whole genome shotgun sequence	GCF_027692205.1
Ligilactobacillus	murinus	isolate A32_24.LM.DSS, whole genome shotgun sequence	GCF_910574405.1
Ligilactobacillus	murinus	strain Mic06 Scaffold1, whole genome shotgun sequence	GCF_026805385.1
Ligilactobacillus	salivarius	strain KLA003 NODE_100_length_2095_cov_3.344_ID_6803, whole genome shotgun sequence	GCF_002289605.1
Ligilactobacillus	salivarius	strain SGL 03 map unlocalized plasmid pSGL03 P16001_SI_L_salivarius_MB30__SGL03__scaffold_02, whole genome shotgun sequence	GCF_002738245.1
Ligilactobacillus	murinus	strain SM1F2 NODE_1, whole genome shotgun sequence	GCF_010581115.1
Ligilactobacillus	murinus	strain VM2V2 NODE_1, whole genome shotgun sequence	GCF_010580865.1
Ligilactobacillus	murinus	strain MD040 7_Assembly.final.scaffolds_scaffold1.1, whole genome shotgun sequence	GCF_010206315.1
Ligilactobacillus	animalis	strain ZSB1 chromosome, complete genome	GCF_030062395.1
Ligilactobacillus	sp.	Ligilactobacillus sp. isolate REFINED_METABAT215_TOP10_CONTIGS_1500_ASSEMBLY_K77_MERGED__Hadza_MoBio_hadza-E-H_E_12_1851.111, whole genome shotgun sequence	GCF_934191345.1
Ligilactobacillus	salivarius	strain An128 An128_contig_1, whole genome shotgun sequence	GCF_002160855.1
Ligilactobacillus	aviarius	strain UMNLAv14 contig_10_151_09, whole genome shotgun sequence	GCF_001654675.1
Ligilactobacillus	salivarius	strain KLA004 NODE_100_length_952_cov_6.04901_ID_8331, whole genome shotgun sequence	GCF_002289625.1
Ligilactobacillus	murinus	strain 510-9 Scaffold100_1, whole genome shotgun sequence	GCF_009911495.1
Ligilactobacillus	ruminis	strain DPC 6830 NODE_105, whole genome shotgun sequence	GCF_001008765.1
Ligilactobacillus	faecis	strain WILCCON 0062 chromosome, complete genome	GCF_029889745.1
Ligilactobacillus	salivarius	strain KLA001 NODE_100_length_788_cov_9.49639_ID_7183, whole genome shotgun sequence	GCF_002289985.1
Ligilactobacillus	apodemi	DSM 16634 = JCM 16172, whole genome shotgun sequence	GCF_000615885.1
Ligilactobacillus	murinus	strain VM1V2 NODE_1, whole genome shotgun sequence	GCF_010580885.1
Ligilactobacillus	murinus	strain 510-9 Scaffold100_1, whole genome shotgun sequence	GCF_003576085.1
Ligilactobacillus	aviarius	strain UMNLAv13 contig_10_243_04, whole genome shotgun sequence	GCF_001654655.1
Ligilactobacillus	murinus	strain Mic07 Scaffold1, whole genome shotgun sequence	GCF_026805365.1
Ligilactobacillus	aviarius	isolate B009 NODE_1_length_609302_cov_525.800770, whole genome shotgun sequence	GCF_947381475.1
Ligilactobacillus	aviarius	strain UMNLAv12 contig_104_95_12, whole genome shotgun sequence	GCF_001654625.1
Ligilactobacillus	murinus	strain 1V1P1 NODE_1, whole genome shotgun sequence	GCF_010581305.1
Ligilactobacillus	sp.	BD7642 chromosome, complete genome	GCF_030389495.1
Ligilactobacillus	animalis	KCTC 3501 = DSM 20602 NODE_100, whole genome shotgun sequence	GCF_001434535.1
Ligilactobacillus	salivarius	strain AM79-08pH10TA AM79-08pH10TA.Scaf1, whole genome shotgun sequence	GCF_027665935.1
Ligilactobacillus	animalis	strain 14-7927 14-7927_1, whole genome shotgun sequence	GCF_004800995.1
Ligilactobacillus	murinus	DSM 20452 = NBRC 14221, whole genome shotgun sequence	GCF_001591685.1
Ligilactobacillus	murinus	strain 2V1P2 NODE_1, whole genome shotgun sequence	GCF_010581195.1
Ligilactobacillus	aviarius	strain 151_Feed 151_Feed_scaffold_1, whole genome shotgun sequence	GCF_030373615.1
Ligilactobacillus	saerimneri	strain UO.C121 NODE_12_length_115964_cov_30.782320, whole genome shotgun sequence	GCF_026890865.1
Ligilactobacillus	salivarius	strain ET141 ET141_scaffold_1, whole genome shotgun sequence	GCF_030372485.1
Ligilactobacillus	aviarius	strain CML180 1, whole genome shotgun sequence	GCF_029967555.1
Ligilactobacillus	saerimneri	DSM 16049 G541DRAFT_scaffold00001.1_C, whole genome shotgun sequence	GCF_000423265.1
Ligilactobacillus	salivarius	strain JCM 1047 JCM1047_contig_1, whole genome shotgun sequence	GCF_002079425.1
Ligilactobacillus	salivarius	strain AM110-98 PF3HA21011B.Scaf1, whole genome shotgun sequence	GCF_027674525.1
Ligilactobacillus	salivarius	strain AM09-40 AM09-40.Scaf1, whole genome shotgun sequence	GCF_003472615.1
Ligilactobacillus	aviarius	strain UMNLAv76 SNF2W3B1M8S27110_222_67, whole genome shotgun sequence	GCF_002553755.1
Ligilactobacillus	salivarius	strain FGSYC47M10 Scaffold1, whole genome shotgun sequence	GCF_009863715.1
Ligilactobacillus	murinus	strain Mic09 Scaffold1, whole genome shotgun sequence	GCF_026805305.1
Ligilactobacillus	salivarius	ACS-116-V-Col5a contig00152, whole genome shotgun sequence	GCF_000179475.1
Ligilactobacillus	salivarius	strain ZLp4b chromosome, complete genome	GCF_014841055.1
Ligilactobacillus	salivarius	strain AF11-20 AF11-20.Scaf1, whole genome shotgun sequence	GCF_027685965.1
Ligilactobacillus	aviarius	strain NBRC 102162 sequence01, whole genome shotgun sequence	GCF_007989665.1
Ligilactobacillus	salivarius	strain KLF003 NODE_100_length_2266_cov_2.63795_ID_7436, whole genome shotgun sequence	GCF_002289685.1
Ligilactobacillus	hayakitensis	DSM 18933 = JCM 14209, whole genome shotgun sequence	GCF_000615845.1
Ligilactobacillus	animalis	strain GP0046 NODE_10_length_62197_cov_269.361558, whole genome shotgun sequence	GCF_030541705.1
Ligilactobacillus	sp.	Ligilactobacillus sp. isolate MGBC161434 MGBC161434.1, whole genome shotgun sequence	GCF_948826705.1
Ligilactobacillus	aviarius	strain UMNLAv10 contig_10_197_74, whole genome shotgun sequence	GCF_001654565.1
Ligilactobacillus	sp.	DJ3G5/DJ4M19 isolate J14 NODE_1_length_738960_cov_528.656212, whole genome shotgun sequence	GCF_947381805.1
Ligilactobacillus	salivarius	strain LMG 14477 LMG14477_contig_1, whole genome shotgun sequence	GCF_002079795.1

## Sheet: S2. Primers
Primer	Sequence
degfp_fw	GGATGCTGCAATTCAGAGCG
degfp_rv	TCTCGTTGGGGTCTTTGCTC

## Sheet: S3. L. salivarius STS Data
Genome	Target Accession#	Locus Accession#	Species/Strain	Predicted Type from Cas proteins	manual_type_prediction	Predicted Type from repeats	Locus Completeness	Cas Genes Identified	CRISPR #	Spacer #	Spacer Target Pos.	Spacer Locus Pos.	Spacer Sequence	PAM Region (Upstream)	Target Sequence	PAM Region (Downstream)	Consensus Repeat	Manually_correct_orientation	Repeat Mutations	Array Direction	Self-Target(s)	phigaro_scaffold	phigaro_id	phigaro_begin	phigaro_end	phigaro_transposable	phigaro_taxonomy	phigaro_vog	Prophage Hit	Phage Gene Hit	Prophage or Phage Gene Hit
GCF_000143435.1_ASM14343v1_genomic.fna	NC_017481.1	NC_017481.1	Ligilactobacillus salivarius CECT 5713	Type II-A	n	Repeat not recognized	Complete	Cas9, Cas1, Cas2, Csn2	1	1	822210	121356	AGAGGCTAAGGGTGGTAATACTTTTACGCC	GACTGCTTT	Perfect match	TGACTATGA	GTTTCAGAAGTATGTTAAATCAATAAGGTTAAGACC	n	Both repeats mutated: Upstream: ..........g.............t..........., Downstream: ..........g.............t...........	CRT orientation correct (determined with Cas proteins)	WP_041822981.1, DnaA N-terminal domain-containing protein	NC_017481.1	NC_017481.1_prophage1	309288	326598	FALSE	Siphoviridae	VOG4581, VOG1886, VOG0202, VOG4556, VOG4573, VOG4553, VOG0204, VOG0205, VOG9583, VOG0207, VOG4586, VOG9629, VOG6163, VOG0801, VOG3462	No	No	No
GCF_000143435.1_ASM14343v1_genomic.fna	NC_017481.1	NC_017481.1	Ligilactobacillus salivarius CECT 5713	Type II-A	n	Repeat not recognized	Complete	Cas9, Cas1, Cas2, Csn2	1	1	822210	121356	AGAGGCTAAGGGTGGTAATACTTTTACGCC	GACTGCTTT	Perfect match	TGACTATGA	GTTTCAGAAGTATGTTAAATCAATAAGGTTAAGACC	n	Both repeats mutated: Upstream: ..........g.............t..........., Downstream: ..........g.............t...........	CRT orientation correct (determined with Cas proteins)	WP_041822981.1, DnaA N-terminal domain-containing protein	NC_017481.1	NC_017481.1_prophage2	786964	798795	FALSE	Myoviridae	VOG4552, VOG4552, VOG2228, VOG10109, VOG4548, VOG1024, VOG5014, VOG0327, VOG0322, VOG6545, VOG4577, VOG4999, VOG4606, VOG5998	No	No	No
GCF_000143435.1_ASM14343v1_genomic.fna	NC_017481.1	NC_017481.1	Ligilactobacillus salivarius CECT 5713	Type II-A	n	Repeat not recognized	Complete	Cas9, Cas1, Cas2, Csn2	1	1	822210	121356	AGAGGCTAAGGGTGGTAATACTTTTACGCC	GACTGCTTT	Perfect match	TGACTATGA	GTTTCAGAAGTATGTTAAATCAATAAGGTTAAGACC	n	Both repeats mutated: Upstream: ..........g.............t..........., Downstream: ..........g.............t...........	CRT orientation correct (determined with Cas proteins)	WP_041822981.1, DnaA N-terminal domain-containing protein	NC_017481.1	NC_017481.1_prophage3	804938	822153	FALSE	Siphoviridae	VOG7894, VOG4841, VOG4581, VOG1886, VOG4556, VOG4573, VOG4553, VOG0204, VOG4589, VOG0539, VOG0704, VOG4586, VOG5852, VOG4545, VOG0801, VOG3462	Yes	No	Yes
GCF_000143435.1_ASM14343v1_genomic.fna	NC_017481.1	NC_017481.1	Ligilactobacillus salivarius CECT 5713	Type II-A	n	Repeat not recognized	Complete	Cas9, Cas1, Cas2, Csn2	1	1	822210	121356	AGAGGCTAAGGGTGGTAATACTTTTACGCC	GACTGCTTT	Perfect match	TGACTATGA	GTTTCAGAAGTATGTTAAATCAATAAGGTTAAGACC	n	Both repeats mutated: Upstream: ..........g.............t..........., Downstream: ..........g.............t...........	CRT orientation correct (determined with Cas proteins)	WP_041822981.1, DnaA N-terminal domain-containing protein	NC_017481.1	NC_017481.1_prophage4	1228022	1233029	TRUE	Siphoviridae	VOG7393, VOG0275, VOG0275, VOG4602, VOG8520, VOG8520, VOG6495, VOG0831, VOG8353	No	No	No
GCF_000143435.1_ASM14343v1_genomic.fna	NC_017481.1	NC_017481.1	Ligilactobacillus salivarius CECT 5713	Type II-A	n	Repeat not recognized	Complete	Cas9, Cas1, Cas2, Csn2	1	1	822210	121356	AGAGGCTAAGGGTGGTAATACTTTTACGCC	GACTGCTTT	Perfect match	TGACTATGA	GTTTCAGAAGTATGTTAAATCAATAAGGTTAAGACC	n	Both repeats mutated: Upstream: ..........g.............t..........., Downstream: ..........g.............t...........	CRT orientation correct (determined with Cas proteins)	WP_041822981.1, DnaA N-terminal domain-containing protein	NC_017481.1	NC_017481.1_prophage5	1738372	1741976	FALSE	Unknown	VOG4552, VOG3379, VOG8056, VOG8353, VOG8625, VOG7006	No	No	No
GCF_000215465.1_ASM21546v2_genomic.fna	NZ_AFMN01000001.1	NZ_AFMN01000001.1	Ligilactobacillus salivarius NIAS840 84_1	Type III-A	n	Repeat not recognized	Complete	Cas6, Csm1, Csm2, Csm3, Csm4, Csm5, Cas1, Cas2, Csm6	3	3	1409759	1287619	AATTTTTATTGTAATCTGGATTGCATTTTCCTTGAT	GTGGGCAGC	Perfect match	GTTAATAAA	AGTAAGAACATATCTCCGAATATAGGAGACGAAAAC	n		CRT orientation correct (determined with Cas proteins)	WP_003706326.1, sugar O-acetyltransferase									No	No
GCF_000215465.1_ASM21546v2_genomic.fna	NZ_AFMN01000002.1	NZ_AFMN01000001.1	Ligilactobacillus salivarius NIAS840 84_1	Type III-A	n	Repeat not recognized	Complete	Cas6, Csm1, Csm2, Csm3, Csm4, Csm5, Cas1, Cas2, Csm6	3	5	14018	1287765	TATACTCTCCTTTATCTAACGTTACTCTATAATTAAAG	GTTCATAAT	...ct............................agggt	CGAAATATT	AGTAAGAACATATCTCCGAATATAGGAGACGAAAAC	n		CRT orientation correct (determined with Cas proteins)	Between WP_003706680.1, type II toxin-antitoxin system HicB family antitoxin & WP_003706678.1, hypothetical protein									No	No
GCF_000758365.1_ASM75836v1_genomic.fna	NZ_CP007648.1	NZ_CP007646.1	Ligilactobacillus salivarius strain JCM1046 chromosome	Type III-A	n	Repeat not recognized	Complete	Cas6, Csm1, Csm2, Csm3, Csm4, Csm5, Cas1, Cas2, Csm6	1	18	23503	811465	ACCAAATCTTCTTCTGTTAGTTCCCAAGCCTCTTTACC	GTTAAGTTA	Perfect match	AAAGACCAT	AGTAAGAACATATCTCCGAATATAGGAGACGAAAAC	n		CRT orientation correct (determined with Cas proteins)	WP_044005798.1, site-specific integrase	NZ_CP007648.1	NZ_CP007648.1_prophage1	110651	122650	FALSE	Siphoviridae	VOG6940, VOG4705, VOG3390, VOG10223, VOG7629, VOG6036, VOG6941, VOG6246, VOG6524, VOG6031, VOG5721, VOG0377	No	No	No
GCF_000758365.1_ASM75836v1_genomic.fna	NZ_CP007646.1	NZ_CP007646.1	Ligilactobacillus salivarius strain JCM1046 chromosome	Type III-A	n	Repeat not recognized	Complete	Cas6, Csm1, Csm2, Csm3, Csm4, Csm5, Cas1, Cas2, Csm6	1	7	912623	810651	ACCTTGGTGGTGTTGATGGTTTAGTTCACGTTTCTG	CATTTATTG	Perfect match	AAATTTCTT	AGTAAGAACATATCTCCGAATATAGGAGACGAAAAC	n		CRT orientation correct (determined with Cas proteins)	WP_003700241.1, 30S ribosomal protein S1	NZ_CP007646.1	NZ_CP007646.1_prophage1	1372338	1403012	TRUE	Siphoviridae	VOG11003, VOG7891, VOG0052, VOG7438, VOG1047, VOG0021, VOG0026, VOG4606, VOG0327, VOG4548, VOG6286, VOG4581, VOG4571, VOG4544, VOG4556, VOG4573, VOG4553, VOG0204, VOG4589, VOG0641, VOG0221, VOG0221, VOG0221, VOG4567	No	No	No
GCF_000758365.1_ASM75836v1_genomic.fna	NZ_CP007648.1	NZ_CP007646.1	Ligilactobacillus salivarius strain JCM1046 chromosome	Type III-A	n	Repeat not recognized	Complete	Cas6, Csm1, Csm2, Csm3, Csm4, Csm5, Cas1, Cas2, Csm6	1	12	7684	811025	CTCAATTTTATTGACGTACTCAGTACCGCTTTTAC	CGCCAGGCT	Perfect match	CATTGCTAG	AGTAAGAACATATCTCCGAATATAGGAGACGAAAAC	n		CRT orientation correct (determined with Cas proteins)	Between WP_044005772.1, hypothetical protein & WP_052399078.1, helix-turn-helix transcriptional regulator	NZ_CP007648.1	NZ_CP007648.1_prophage1	110651	122650	FALSE	Siphoviridae	VOG6940, VOG4705, VOG3390, VOG10223, VOG7629, VOG6036, VOG6941, VOG6246, VOG6524, VOG6031, VOG5721, VOG0377	No	No	No
GCF_001067265.1_ASM106726v1_genomic.fna	NZ_JUTI01000015.1	NZ_JUTI01000010.1	Ligilactobacillus salivarius strain 778_LSAL 77_70581_3672437	Type II-A	n	Repeat not recognized	Complete	Cas9, Cas1, Cas2, Csn2	1	1	177454	46680	CCAAATGAAACGAGCATTAGTTAGTGTATCTG	AAGGAGAAT	ta..............................	ATAAAAATA	GTTTCAGAAGGATGTTAAATCAATTAGGTTAAGA	n		CRT orientation correct (determined with Cas proteins)	Between WP_049163641.1, phosphoribosylglycinamide formyltransferase & WP_014568327.1, bifunctional phosphoribosylaminoimidazolecarboxamide formyltransferase/IMP cyclohydrolase									No	No
GCF_002079435.1_ASM207943v1_genomic.fna	NZ_NBED01000039.1	NZ_NBED01000005.1	Ligilactobacillus salivarius strain L21 L21_	Type II-A	n	Repeat not recognized	Proteins missing: Cas9	Cas1 (pseudo), Cas2, Csn2	2	4	3060	2096	GAGGCTTATGTCATAAACCCTCTAATAAAT	TCTTCTTAG	Perfect match	TACCTATAT	GTTTCAGAAGTATGTTAAATCAATTAGGTTAAGACC	n		CRT orientation correct (determined with Cas proteins)	Between WP_225358016.1, Cna B-type domain-containing protein & WP_014567984.1, FAD-dependent oxidoreductase									No	No
GCF_002079525.1_ASM207952v1_genomic.fna	NZ_NBEJ01000018.1	NZ_NBEJ01000003.1	Ligilactobacillus salivarius strain JCM 1040 JCM1040_	Type II-A	n	Repeat not recognized	Complete	Cas9, Cas1, Cas2, Csn2	1	2	14430	42752	GAAAAAGGTCCACAAAACGTAGAAAGAACA	GAATCTTTA	Perfect match	ACTGAAAAT	GTTTCAGAAGTATGTTAAATCAATTAGGTTAAGACC	n		CRT orientation correct (determined with Cas proteins)	WP_047036034.1, glycerate kinase									No	No
GCF_002079625.1_ASM207962v1_genomic.fna	NZ_NBEO01000029.1	NZ_NBEO01000004.1	Ligilactobacillus salivarius strain CCuG47826 CCuG47826_	Type II-A	n	Repeat not recognized	Complete	Cas9, Cas1, Cas2, Csn2	1	2	1577	51729	GGGGCTTTCGTTCAAATTTTCTAGGCTAGA	AATCTTTTT	Perfect match	ATATAATTT	GTTTCAGAAGTATGTTAAATCAATTAGGTTAAGACC	n		CRT orientation correct (determined with Cas proteins)	No features in DNA									No	No
GCF_002079625.1_ASM207962v1_genomic.fna	NZ_NBEO01000029.1	NZ_NBEO01000004.1	Ligilactobacillus salivarius strain CCuG47826 CCuG47826_	Type II-A	n	Repeat not recognized	Complete	Cas9, Cas1, Cas2, Csn2	1	1	12797	51663	GGGTTATTTGTTTTAATATTAAAGAAATGA	AGATCTTGG	Perfect match	CTTCTTCTA	GTTTCAGAAGTATGTTAAATCAATTAGGTTAAGACC	n		CRT orientation correct (determined with Cas proteins)	No features in DNA									No	No
GCF_002079625.1_ASM207962v1_genomic.fna	NZ_NBEO01000018.1	NZ_NBEO01000008.1	Missing Data	Type III-A	y	Repeat not recognized			2	6	5428	273626	TCCAGCTGCAGAAGATAATTCAAGAGAAATGAATTT	TTGGGAAAA	Perfect match	TGCAAAAAT	AGTAAGAACATATCTCCGAATATAGGAGACGAAAAC	n		CRT assumed forward, orientation unknown	No features in DNA									No	No
GCF_002079655.1_ASM207965v1_genomic.fna	NZ_NBEP01000044.1	NZ_NBEP01000008.1	Ligilactobacillus salivarius strain CCuG47825 CCuG47825_	Type II-A	n	Repeat not recognized	Complete	Csn2, Cas2, Cas1, Cas9	3	18	87828	21536	AAATTTTTAGAACTTAAAGCATTTTTATTGA	TAATTGATG	Perfect match	TAAGTTATG	GTTTCAGAAGTATGTTAAATCAATTAGGTTAAGACC	n		CRT orientation wrong (sequences reversed, determined with Cas proteins)	Between WP_151383728.1, ATP-dependent DNA helicase RecQ & WP_003700261.1, SAG1386/EF1546 family surface-associated protein									No	No
GCF_002079655.1_ASM207965v1_genomic.fna	NZ_NBEP01000087.1	NZ_NBEP01000008.1	Ligilactobacillus salivarius strain CCuG47825 CCuG47825_	Type II-A	n	Repeat not recognized	Complete	Csn2, Cas2, Cas1, Cas9	3	20	53074	21669	TCTTTATCTGCATCCTTGCCTTCTAAAAAT	TCAGGAAAT	Perfect match	TCAAGAGCT	GGTCTTAACCTAATTGATTTAACATACTTCTGAAAC	y		CRT orientation wrong (sequences reversed, determined with Cas proteins)	WP_049153528.1, epoxyqueuosine reductase QueH									No	No
GCF_002079655.1_ASM207965v1_genomic.fna	NZ_NBEP01000054.1	NZ_NBEP01000072.1	Ligilactobacillus salivarius strain CCuG47825 CCuG47825_	Type III-A	y	Repeat not recognized			2	3	16324	217	AAATTCATTTCTCTTGAATTATCTTCTGCAGCTGGA	ATTTTTGCA	Perfect match	TTTTCCCAA	GTTTTCGTCTCCTATATTCGGAGATATGTTCTTACT	y		CRT assumed forward, orientation unknown	WP_225356238.1, DUF2334, CE4_SF superfamily, CE4_COG5298 (CDD homology search)									No	No
GCF_002079715.1_ASM207971v1_genomic.fna	NZ_NBET01000016.1	NZ_NBET01000063.1	Ligilactobacillus salivarius strain CCuG38008 CCuG38008_	Type II-A	y	Repeat not recognized			1	7	28497	456	TTTTCTTCTTTGTTATCAACAAAATAGTTG	CGATCAATG	Perfect match	TTTTCACGA	GGTCTTAACCTAATTGATTTAACATCCTTCTGAAAC	y		CRT assumed forward, orientation unknown	WP_011476079.1, conserved phage C-terminal domain-containing protein									Yes	Yes
GCF_002079805.1_ASM207980v1_genomic.fna	NZ_NBEW01000032.1	NZ_NBEW01000007.1	Ligilactobacillus salivarius strain AH43324 AH43324_	Type II-A	n	Repeat not recognized	Proteins missing: Cas9	Cas1, Cas2, Csn2	2	19	10393	3342	CTCAAACATTGCTTATTATGTATCTGATGC	TGTTTATGG	t.............................	TGGTACAGG	GTTTCAGAAGGATGTTAAATCAATTAGGTTAAGACT	n		CRT orientation correct (determined with Cas proteins)	WP_081515822.1, major tail protein									Yes	Yes
GCF_002079805.1_ASM207980v1_genomic.fna	NZ_NBEW01000067.1	NZ_NBEW01000007.1	Ligilactobacillus salivarius strain AH43324 AH43324_	Type II-A	n	Repeat not recognized	Proteins missing: Cas9	Cas1, Cas2, Csn2	2	7	16868	2550	GAAGTCGTTTGACGCCAAGTTAAAGCTTGA	CAAAAAGGG	Perfect match	CGGCCATAA	GTTTCAGAAGGATGTTAAATCAATTAGGTTAAGACT	n		CRT orientation correct (determined with Cas proteins)	WP_081539452.1, type IA DNA topoisomerase									No	No
GCF_002079805.1_ASM207980v1_genomic.fna	NZ_NBEW01000032.1	NZ_NBEW01000007.1	Ligilactobacillus salivarius strain AH43324 AH43324_	Type II-A	n	Repeat not recognized	Proteins missing: Cas9	Cas1, Cas2, Csn2	2	18	16679	3276	TGATACTTGGAATAATGCAATTATATATCC	TAAGATTTC	Perfect match	AGATAATCG	GTTTCAGAAGGATGTTAAATCAATTAGGTTAAGACT	n		CRT orientation correct (determined with Cas proteins)	WP_081515830.1, phage tail protein									Yes	Yes
GCF_002079805.1_ASM207980v1_genomic.fna	NZ_NBEW01000031.1	NZ_NBEW01000007.1	Ligilactobacillus salivarius strain AH43324 AH43324_	Type II-A	n	Repeat not recognized	Proteins missing: Cas9	Cas1, Cas2, Csn2	2	39	95653	4662	TGCTTATATTGTGTTTCCTGATTACAAGGA	AAATAGTCA	Perfect match	AGGTGATTT	GTTTCAGAAGGATGTTAAATCAATTAGGTTAAGACT	n		CRT orientation correct (determined with Cas proteins)	WP_081515710.1, hypothetical protein									No	No
GCF_002079805.1_ASM207980v1_genomic.fna	NZ_NBEW01000071.1	NZ_NBEW01000007.1	Ligilactobacillus salivarius strain AH43324 AH43324_	Type II-A	n	Repeat not recognized	Proteins missing: Cas9	Cas1, Cas2, Csn2	2	58	7281	5916	TTCAGAAATATCATCAGTGTTGTTACGTAA	AAAAGCACA	Perfect match	TGGATAGAA	GTTTCAGAAGGATGTTAAATCAATTAGGTTAAGACT	n		CRT orientation correct (determined with Cas proteins)	WP_081515772.1, phage portal protein	NZ_NBEW01000071.1	NZ_NBEW01000071.1_prophage1	4835	14127	FALSE	Siphoviridae	VOG8681, VOG3699, VOG4544, VOG0691, VOG0692, VOG4555, VOG0695, VOG0696, VOG0697, VOG0698	Yes	Yes	Yes
GCF_002079805.1_ASM207980v1_genomic.fna	NZ_NBEW01000081.1	NZ_NBEW01000031.1	Ligilactobacillus salivarius strain AH43324 AH43324_	Type III-A	n	Repeat not recognized	Complete	Cas6, Csm1, Csm2, Csm3, Csm4, Csm5, Cas1, Cas2, Csm6	1	3	1622	79921	CAAAACTAGCACTTGTAACAAATCCACTTTGAATATC	CATCATTTT	Perfect match	TACAAGGTG	AGTAAGAACATATCTCCGAATATAGGAGACGAAAAC	n		CRT orientation correct (determined with Cas proteins)	WP_081516152.1, DnaB-like helicase C-terminal domain-containing protein									No	No
GCF_002079805.1_ASM207980v1_genomic.fna	NZ_NBEW01000089.1	NZ_NBEW01000031.1	Ligilactobacillus salivarius strain AH43324 AH43324_	Type III-A	n	Repeat not recognized	Complete	Cas6, Csm1, Csm2, Csm3, Csm4, Csm5, Cas1, Cas2, Csm6	1	6	1054	80142	TGATTTTGTTGGGATGAAAAATGGTAGTTTGCCACCTTCA	TCCTAACTA	Perfect match	GGATCGCTT	AGTAAGAACATATCTCCGAATATAGGAGACGAAAAC	n		CRT orientation correct (determined with Cas proteins)	locus tag: B6U39_RS11785, CDS									No	No
GCF_002079805.1_ASM207980v1_genomic.fna	NZ_NBEW01000031.1	NZ_NBEW01000031.1	Ligilactobacillus salivarius strain AH43324 AH43324_	Type III-A	n	Repeat not recognized	Complete	Cas6, Csm1, Csm2, Csm3, Csm4, Csm5, Cas1, Cas2, Csm6	1	5	104384	80063	TTAAAATATATGGATAAAGTGTTTCATTACGTCCATCTCCTGA	TTTGTAGCG	Perfect match	ACGTAAATT	AGTAAGAACATATCTCCGAATATAGGAGACGAAAAC	n		CRT orientation correct (determined with Cas proteins)	WP_081515722.1, DNA primase family protein									No	No
GCF_002079905.1_ASM207990v1_genomic.fna	NZ_MSCR01000030.1	NZ_MSCR01000004.1	Ligilactobacillus salivarius strain 01M14315 01M14315_	Type II-A	n	Repeat not recognized	Proteins missing: Cas9	Cas1, Cas2, Csn2	2	2	25677	2264	CATTGCAGCTAAAGGAATCGTCAGATTGTA	CGCCATGCT	Perfect match	CCAAGCCAT	GTTTCAGAAGTATGTTAAATCAATTAGGTTAAGACC	n		CRT orientation correct (determined with Cas proteins)	WP_003712161.1, conjugal transfer protein TrbL family protein									No	No
GCF_002079905.1_ASM207990v1_genomic.fna	NZ_MSCR01000030.1	NZ_MSCR01000004.1	Ligilactobacillus salivarius strain 01M14315 01M14315_	Type II-A	n	Repeat not recognized	Proteins missing: Cas9	Cas1, Cas2, Csn2	2	1	26425	2198	GTCAAGCCCGTTCATACGTCCAAGCCTTTC	AAAAACCTA	Perfect match	AAAAGAGCA	GTTTCAGAAGTATGTTAAATCAATTAGGTTAAGACC	n		CRT orientation correct (determined with Cas proteins)	WP_021349356.1, DNA topoisomerase III									No	No
GCF_002135095.1_ASM213509v1_genomic.fna	NZ_LXZG01000147.1	NZ_LXZG01000082.1	Ligilactobacillus salivarius strain KLW001 NODE_23_length_36179_cov_2.66595_ID_9433	Type I-E	n	Type I-B, III-A, or III-B (group F1)	Complete	Cas3, Cse1 (Cas8e), Cse2, Cse4 (Cas7), Cas5, Cse3 (Cas6), Cas1, Cas2	2	2	1189	21452	GTAACTTCAAATTCAGCTACTTTGAGTTGGACG	TCAAGTAAT	Perfect match	TGATACGAA	GTGTTCCCCATGTATGTGGGGGTGATCCT	n	Downstream repeat mutated: ............................c	CRT orientation correct (determined with repeat sequence)	WP_086201741.1, Ig-like domain-containing protein									No	No
GCF_002135095.1_ASM213509v1_genomic.fna	NZ_LXZG01000162.1	NZ_LXZG01000082.1	Ligilactobacillus salivarius strain KLW001 NODE_23_length_36179_cov_2.66595_ID_9433	Type I-E	n	Type I-B, III-A, or III-B (group F1)	Complete	Cas3, Cse1 (Cas8e), Cse2, Cse4 (Cas7), Cas5, Cse3 (Cas6), Cas1, Cas2	2	4	2763	21576	TACAAGTAGCGAATGTGCAACAACAAAAGGTT	TTATGCAAT	Perfect match	AATGCAAGT	GTGTTCCCCATGTATGTGGGGGTGATCCT	n		CRT orientation correct (determined with repeat sequence)	WP_086201800.1, hypothetical protein									No	No
GCF_002161265.1_ASM216126v1_genomic.fna	NZ_NFHF01000009.1	NZ_NFHF01000017.1	Ligilactobacillus salivarius strain An84 An84_	Type II-A	n	Repeat not recognized	Complete	Csn2, Cas2, Cas1, Cas9	1	8	23125	662	CTAAGAAACGTTGACCATGGAAACGAGGTA	CACCACGAA	Perfect match	GGTTTTCAA	GGTCTTAACCTTATTGATTTAACATACTTCTGAAAC	y		CRT orientation correct (determined with Cas proteins)	WP_087366934.1, asparagine synthase (glutamine-hydrolyzing)									No	No
GCF_002289845.1_ASM228984v1_genomic.fna	NZ_LXZC01000081.1	NZ_LXZC01000012.1	Ligilactobacillus salivarius strain KLW005 NODE_20_length_35553_cov_4.95657_ID_5235	Type I-E	n	Type I-B, III-A, or III-B (group F1)	Complete	Cas3, Cse1 (Cas8e), Cse2, Cse4 (Cas7), Cas5, Cse3 (Cas6), Cas1, Cas2	1	1	456	20752	TATGGCAGAAAGCCCGGAAATTAGATTATAAG	GGTCTAAAT	Perfect match	CCAGTGGTA	GTGTTCCCCATGTATGTGGGGGTGATCCT	n		CRT orientation correct (determined with repeat sequence)	WP_095835971.1, protein rep									No	No
GCF_003438595.1_ASM343859v1_genomic.fna	NZ_QSTB01000023.1	NZ_QSTB01000005.1	Ligilactobacillus salivarius strain OM08-20 OM08-20.Scaf5	Type II-A	n	Repeat not recognized	Proteins missing: Cas9	Cas1, Cas2, Csn2	2	19	2151	3403	AGATTTGGCGATTACAAGTGGCTGGGATAG	ACAAGATGG	Perfect match	TAAAGACGA	GTTTCAGAAGTATGTTAAATCAATTAGGTTAAGACC	n		CRT orientation correct (determined with Cas proteins)	WP_117641916.1, BppU family phage baseplate upper protein	NZ_QSTB01000023.1	NZ_QSTB01000023.1_prophage1	4142	18786	FALSE	Siphoviridae	VOG3462, VOG0801, VOG6163, VOG0817, VOG0725, VOG0799, VOG0704, VOG4713, VOG1329, VOG4555, VOG4564	Yes	Yes	Yes
GCF_003438595.1_ASM343859v1_genomic.fna	NZ_QSTB01000013.1	NZ_QSTB01000005.1	Ligilactobacillus salivarius strain OM08-20 OM08-20.Scaf5	Type II-A	n	Repeat not recognized	Proteins missing: Cas9	Cas1, Cas2, Csn2	2	20	21778	3469	CAGAAATGGAAAATATGGCTGGTTTGTTTG	ACAATTTGC	Perfect match	ATAAACCAA	GTTTCAGAAGTATGTTAAATCAATTAGGTTAAGACC	n		CRT orientation correct (determined with Cas proteins)	WP_117641801.1, AAA family ATPase	NZ_QSTB01000013.1	NZ_QSTB01000013.1_prophage1	7854	18689	FALSE	Siphoviridae	VOG9763, VOG0698, VOG0697, VOG0696, VOG0695, VOG4555, VOG5847, VOG10527, VOG0692, VOG0691, VOG4544, VOG3699, VOG8681, VOG0198	Yes	No	Yes
GCF_003438595.1_ASM343859v1_genomic.fna	NZ_QSTB01000013.1	NZ_QSTB01000005.1	Ligilactobacillus salivarius strain OM08-20 OM08-20.Scaf5	Type II-A	n	Repeat not recognized	Proteins missing: Cas9	Cas1, Cas2, Csn2	2	8	7327	2677	CGAACTTGATGAAAATAAAACAGTTGAAGC	AAATTATTA	t.............................	ACAAGAGGC	GTTTCAGAAGTATGTTAAATCAATTAGGTTAAGACC	n		CRT orientation correct (determined with Cas proteins)	WP_117641782.1, Gp15 family bacteriophage protein	NZ_QSTB01000013.1	NZ_QSTB01000013.1_prophage1	7854	18689	FALSE	Siphoviridae	VOG9763, VOG0698, VOG0697, VOG0696, VOG0695, VOG4555, VOG5847, VOG10527, VOG0692, VOG0691, VOG4544, VOG3699, VOG8681, VOG0198	Yes	Yes	Yes
GCF_003438595.1_ASM343859v1_genomic.fna	NZ_QSTB01000023.1	NZ_QSTB01000005.1	Ligilactobacillus salivarius strain OM08-20 OM08-20.Scaf5	Type II-A	n	Repeat not recognized	Proteins missing: Cas9	Cas1, Cas2, Csn2	2	10	5769	2809	GGTGTCTTTCTCTGATTTATATAGCTCGTT	TGAGGAAAG	Perfect match	TCAAGAAAC	GTTTCAGAAGTATGTTAAATCAATTAGGTTAAGACC	n		CRT orientation correct (determined with Cas proteins)	WP_117641918.1, phage tail protein	NZ_QSTB01000023.1	NZ_QSTB01000023.1_prophage1	4142	18786	FALSE	Siphoviridae	VOG3462, VOG0801, VOG6163, VOG0817, VOG0725, VOG0799, VOG0704, VOG4713, VOG1329, VOG4555, VOG4564	Yes	Yes	Yes
GCF_003438595.1_ASM343859v1_genomic.fna	NZ_QSTB01000029.1	NZ_QSTB01000005.1	Ligilactobacillus salivarius strain OM08-20 OM08-20.Scaf5	Type II-A	n	Repeat not recognized	Proteins missing: Cas9	Cas1, Cas2, Csn2	2	7	8126	2611	GTCATGAATACCTTAACAGTATTCGTGATA	CTTATTCAG	Perfect match	ATAAGATTT	GTTTCAGAAGTATGTTAAATCAATTAGGTTAAGACC	n		CRT orientation correct (determined with Cas proteins)	WP_081510350.1, DUF2513 domain-containing protein									No	No
GCF_003438595.1_ASM343859v1_genomic.fna	NZ_QSTB01000023.1	NZ_QSTB01000005.1	Ligilactobacillus salivarius strain OM08-20 OM08-20.Scaf5	Type II-A	n	Repeat not recognized	Proteins missing: Cas9	Cas1, Cas2, Csn2	2	12	14952	2941	TTTAGCAACTATCTCACGTTTAGGAGATTT	TAAAGGATT	Perfect match	ACAAGATCA	GTTTCAGAAGTATGTTAAATCAATTAGGTTAAGACC	n		CRT orientation correct (determined with Cas proteins)	WP_181970997.1, replication protein	NZ_QSTB01000023.1	NZ_QSTB01000023.1_prophage1	4142	18786	FALSE	Siphoviridae	VOG3462, VOG0801, VOG6163, VOG0817, VOG0725, VOG0799, VOG0704, VOG4713, VOG1329, VOG4555, VOG4564	Yes	No	Yes
GCF_003438595.1_ASM343859v1_genomic.fna	NZ_QSTB01000026.1	NZ_QSTB01000001.1	Ligilactobacillus salivarius strain OM08-20 OM08-20.Scaf1	Type III-A	n	Repeat not recognized	Complete	Cas6, Csm1, Csm2, Csm3, Csm4, Csm5, Cas1, Cas2, Csm6	1	1	2898	204502	GGAGCAACTACTACAATAAAGCAACTTGAGTTAAA	GATGATTGG	Perfect match	TACTGATTA	AGTAAGAACATATCTCCGAATATAGGAGACGAAAAC	n		CRT orientation correct (determined with Cas proteins)	WP_117641998.1, terminase TerL endonuclease subunit									Yes	Yes
GCF_003470145.1_ASM347014v1_genomic.fna	NZ_QSLH01000001.1	NZ_QSLH01000004.1	Ligilactobacillus salivarius strain AM25-8 AM25-8.Scaf4	Type II-A	n	Repeat not recognized	Complete	Cas9, Cas1, Cas2, Csn2	1	21	350667	46477	CGACGGCTATCAACTGTTACAACTTCACCG	ACAATACCA	Perfect match	CTCTTGATC	GTTTCAGAAGGATGTTAAATCAATTAGGTTAAGACC	n		CRT orientation correct (determined with Cas proteins)	WP_003706278.1, pyruvate kinase									No	No
GCF_003470145.1_ASM347014v1_genomic.fna	NZ_QSLH01000019.1	NZ_QSLH01000004.1	Ligilactobacillus salivarius strain AM25-8 AM25-8.Scaf4	Type II-A	n	Repeat not recognized	Complete	Cas9, Cas1, Cas2, Csn2	1	13	1929	45949	CGGCTGAACGACGGGAATTGATTAAAGAAA	AGATAACCG	Perfect match	CTAATAGTG	GTTTCAGAAGGATGTTAAATCAATTAGGTTAAGACC	n		CRT orientation correct (determined with Cas proteins)	WP_118112532.1, MobQ family relaxase									No	No
GCF_009863295.1_ASM986329v1_genomic.fna	NZ_VSUR01000006.1	NZ_VSUR01000003.1	Ligilactobacillus salivarius strain FWXBH2_2	Type II-A	n	Repeat not recognized	Complete	Csn2, Cas2, Cas1, Cas9	1	15	9875	86784	CAATCTTGTGTATATCTTTCACGACGCTTA	GGAATACCC	Perfect match	TCTGGCATT	GTTTCAGAAGGATGTTAAATCAATTAGGTTAAGACC	n		CRT orientation wrong (sequences reversed, determined with Cas proteins)	WP_014568652.1, Asp-tRNA(Asn)/Glu-tRNA(Gln) amidotransferase subunit GatB									No	No
GCF_009863365.1_ASM986336v1_genomic.fna	NZ_VSUX01000007.1	NZ_VSUX01000007.1	Ligilactobacillus salivarius strain FNXYC6M7 Scaffold7	Type II-A	n	Repeat not recognized	Complete	Cas9, Cas1, Cas2, Csn2	1	10	34014	45747	GCAACACTATTAGAAGAAGAACTTTCTTCTT	TTATTTGTA	Perfect match	GGCTAGGTA	GTTTCAGAAGGATGTTAAATCAATTAGGTTAAGACC	n	Upstream repeat mutated: .................t..................	CRT orientation correct (determined with Cas proteins)	WP_118112371.1, C40 family peptidase									No	No
GCF_009863365.1_ASM986336v1_genomic.fna	NZ_VSUX01000015.1	NZ_VSUX01000007.1	Ligilactobacillus salivarius strain FNXYC6M7 Scaffold7	Type II-A	n	Repeat not recognized	Complete	Cas9, Cas1, Cas2, Csn2	1	11	15108	45814	TACCTACAGCAATACCTGTAGCCCCATTAA	TTGTCGTCA	Perfect match	CTAGCAAAT	GTTTCAGAAGGATGTTAAATCAATTAGGTTAAGACC	n	Downstream repeat mutated: .................................c..	CRT orientation correct (determined with Cas proteins)	WP_014568007.1, DNA gyrase subunit A									No	No
GCF_009863365.1_ASM986336v1_genomic.fna	NZ_VSUX01000029.1	NZ_VSUX01000007.1	Ligilactobacillus salivarius strain FNXYC6M7 Scaffold7	Type II-A	n	Repeat not recognized	Complete	Cas9, Cas1, Cas2, Csn2	1	1	9646	45151	TCAGTAAATGCTTGCAACTGTTTTTGTGTTC	GGATTTTCT	Perfect match	GATTACTGA	GTTTCAGAAGGATGTTAAATCAATTAGGTTAAGACC	n		CRT orientation correct (determined with Cas proteins)	WP_080517810.1, LtrC-like protein									No	No
GCF_009863375.1_ASM986337v1_genomic.fna	NZ_VSUS01000009.1	NZ_VSUS01000007.1	Ligilactobacillus salivarius strain FWXBH18_5	Type II-A	n	Repeat not recognized	Complete	Cas9, Cas1, Cas2, Csn2	2	4	66003	19957	TAGCAAAATCATTTCCTGATCCACAAGCAA	AAATTGCTC	Perfect match	TATAACTTA	GTTTCAGAAGGATGTTAAATCAATTAGGTTAAGACC	n		CRT orientation correct (determined with Cas proteins)	WP_081538902.1, diacylglycerol kinase family protein									No	No
GCF_009863465.1_ASM986346v1_genomic.fna	NZ_VSVB01000001.1	NZ_VSVB01000008.1	Ligilactobacillus salivarius strain FNMGHLBE11_L1_2 Scaffold8	Type II-A	n	Repeat not recognized	Complete	Cas9, Cas1, Cas2, Csn2	2	2	47132	45873	CAATTCATAAGCTGCATGTTCAGCTGGACT	TTCTTTTAG	Perfect match	TGTTGCATC	GTTTCAGAAGGATGTTAAATCAATTAGGTTAAGACC	n		CRT orientation correct (determined with Cas proteins)	WP_003706319.1, RNA polymerase sigma factor RpoD									No	No
GCF_009863535.1_ASM986353v1_genomic.fna	NZ_VSVH01000006.1	NZ_VSVH01000006.1	Ligilactobacillus salivarius strain FJLHD32M4 Scaffold6	Type II-A	n	Repeat not recognized	Complete	Cas9, Cas1, Cas2, Csn2	1	13	8078	45928	TTAGCGGTGTTACTAATGTACTTTATCCAA	GCGAGTGTT	Perfect match	CCTGGAGAT	GTTTCAGAAGGATGTTAAATCAATTAGGTTAAGACC	n		CRT orientation correct (determined with Cas proteins)	WP_014568041.1, potassium transporter TrkG									No	No
GCF_009863595.1_ASM986359v1_genomic.fna	NZ_VSVJ01000028.1	NZ_VSVJ01000005.1	Ligilactobacillus salivarius strain FJLHD27M4 Scaffold5	Type II-A	n	Repeat not recognized	Complete	Csn2, Cas2, Cas1, Cas9	1	39	13119	57742	AAATATTTTGCATAATTTACAAAAAACACT	CGTTCAACC	Perfect match	GGGAATTGG	GGTCTTAACCTAATTGATTTAACATCCTTCTGAAAC	y		CRT orientation wrong (sequences reversed, determined with Cas proteins)	WP_007122532.1, ABC transporter permease									No	No
GCF_009863595.1_ASM986359v1_genomic.fna	NZ_VSVJ01000005.1	NZ_VSVJ01000005.1	Ligilactobacillus salivarius strain FJLHD27M4 Scaffold5	Type II-A	n	Repeat not recognized	Complete	Csn2, Cas2, Cas1, Cas9	1	35	91727	57478	AATACTCTAAGTAGAGAAATCTTCAATTGT	TTTGAAGAA	.g............................	ACAGTTGGT	GGTCTTAACCTAATTGATTTAACATCCTTCTGAAAC	y		CRT orientation wrong (sequences reversed, determined with Cas proteins)	WP_081508946.1, D-2-hydroxyacid dehydrogenase									No	No
GCF_009863595.1_ASM986359v1_genomic.fna	NZ_VSVJ01000005.1	NZ_VSVJ01000005.1	Ligilactobacillus salivarius strain FJLHD27M4 Scaffold5	Type II-A	n	Repeat not recognized	Complete	Csn2, Cas2, Cas1, Cas9	1	31	91725	57214	AGTACTCTAAGTAGAGAAATCTTCAATTGT	TTTGAAGAA	Perfect match	ACAGTTGGT	GGTCTTAACCTAATTGATTTAACATCCTTCTGAAAC	y		CRT orientation wrong (sequences reversed, determined with Cas proteins)	WP_081508946.1, D-2-hydroxyacid dehydrogenase									No	No
GCF_009863635.1_ASM986363v1_genomic.fna	NZ_VSVL01000024.1	NZ_VSVL01000003.1	Ligilactobacillus salivarius strain FJLHD24M1 Scaffold3	Type II-A	n	Repeat not recognized	Complete	Csn2, Cas2, Cas1, Cas9	1	15	4362	82318	AGCCATATCAGCCACAAACGCACACATTTT	ATTGTACCA	Perfect match	AATAAAAAA	GGTCTTAACCTAATTGATTTAACATACTTCTGAAAC	y		CRT orientation wrong (sequences reversed, determined with Cas proteins)	WP_003712161.1, conjugal transfer protein TrbL family protein									No	No
GCF_009863635.1_ASM986363v1_genomic.fna	NZ_VSVL01000019.1	NZ_VSVL01000003.1	Ligilactobacillus salivarius strain FJLHD24M1 Scaffold3	Type II-A	n	Repeat not recognized	Complete	Csn2, Cas2, Cas1, Cas9	1	14	7462	82252	TAAAGCATAGATCTGCTCATCAGTTAAACT	TACCCGATC	Perfect match	TGTTCCCAT	GTTTCAGAAGTATGTTAAATCAATTAGGTTAAGACC	n		CRT orientation wrong (sequences reversed, determined with Cas proteins)	WP_081513662.1, DNA primase									No	No
GCF_009863685.1_ASM986368v1_genomic.fna	NZ_VSVP01000001.1	NZ_VSVP01000001.1	Ligilactobacillus salivarius strain FJLHD10M2 Scaffold1	Type III-A	n	Repeat not recognized	Complete	Cas6, Csm1, Csm2, Csm3, Csm4, Csm5, Cas1, Cas2, Csm6	1	4	190201	282213	GAAACAGAAAAGCGTCACTATGCACATATCGATGCTC	GTTGAATAT	Perfect match	CAGGACATG	AGTAAGAACATATCTCCGAATATAGGAGACGAAAAC	n		CRT orientation correct (determined with Cas proteins)	WP_003706071.1, elongation factor Tu	NZ_VSVP01000001.1	NZ_VSVP01000001.1_prophage1	678715	682879	FALSE	Siphoviridae	VOG0275, VOG4602, VOG8520, VOG8520, VOG9667, VOG0831, VOG8353	No	No	No
GCF_009863685.1_ASM986368v1_genomic.fna	NZ_VSVP01000003.1	NZ_VSVP01000001.1	Ligilactobacillus salivarius strain FJLHD10M2 Scaffold1	Type III-A	n	Repeat not recognized	Complete	Cas6, Csm1, Csm2, Csm3, Csm4, Csm5, Cas1, Cas2, Csm6	1	1	70899	281993	TGACGAAAATAAGATTGAATGGCGTATTTCTAACAGT	GTTAAACAA	Perfect match	GAAACTGGA	AGTAAGAACATATCTCCGAATATAGGAGACGAAAAC	n		CRT orientation correct (determined with Cas proteins)	WP_003702995.1, hypothetical protein									No	No
GCF_009863705.1_ASM986370v1_genomic.fna	NZ_VSVR01000031.1	NZ_VSVR01000004.1	Missing Data	Type II-A	y	Repeat not recognized			1	9	2585	45685	TTAGAACCTTTGGTGCGTCGCTTAAAACTT	TATCAGAAT	Perfect match	TTTCTTTCT	GTTTCAGAAGGATGTTAAATCAATTAGGTTAAGACC	n	Downstream repeat mutated: ...................................g	CRT assumed forward, orientation unknown	No features in DNA									No	No
GCF_009863825.1_ASM986382v1_genomic.fna	NZ_VSVX01000037.1	NZ_VSVX01000016.1	Ligilactobacillus salivarius strain FCQHC3_L6_2 Scaffold16	Type II-A	n	Repeat not recognized	Complete	Csn2, Cas2, Cas1, Cas9 (pseudo)	1	8	6502	746	ACACCATCATTAACTAGCGCTAAGCCACCT	TGTTCACCC	.t............................	TGGTGAGTT	GGTCTTAACCTAATTGATTTAACATCCTTCTGAAAC	y		CRT orientation correct (determined with Cas proteins)	WP_162853492.1, tape measure protein									Yes	Yes
GCF_009863825.1_ASM986382v1_genomic.fna	NZ_VSVX01000037.1	NZ_VSVX01000016.1	Ligilactobacillus salivarius strain FCQHC3_L6_2 Scaffold16	Type II-A	n	Repeat not recognized	Complete	Csn2, Cas2, Cas1, Cas9 (pseudo)	1	20	584	1539	AGACTAATCTTAATTGTTTTATTACCACTA	ACATTGCCC	Perfect match	CCTAAATAC	GGTCTTAACCTAATTGATTTAACATCCTTCTGAAAC	y		CRT orientation correct (determined with Cas proteins)	WP_160994577.1, BppU family phage baseplate upper protein									Yes	Yes
GCF_009863825.1_ASM986382v1_genomic.fna	NZ_VSVX01000010.1	NZ_VSVX01000016.1	Ligilactobacillus salivarius strain FCQHC3_L6_2 Scaffold16	Type II-A	n	Repeat not recognized	Complete	Csn2, Cas2, Cas1, Cas9 (pseudo)	1	13	46612	1076	CACGCCCTACCGTAGATACTACACCGGCTA	AGACAACCC	Perfect match	TTTAATTGA	GGTCTTAACCTAATTGATTTAACATCCTTCTGAAAC	y		CRT orientation correct (determined with Cas proteins)	WP_160994447.1, bifunctional DNA primase/polymerase									No	No
GCF_009863825.1_ASM986382v1_genomic.fna	NZ_VSVX01000002.1	NZ_VSVX01000016.1	Ligilactobacillus salivarius strain FCQHC3_L6_2 Scaffold16	Type II-A	n	Repeat not recognized	Complete	Csn2, Cas2, Cas1, Cas9 (pseudo)	1	26	108461	1935	CTACTTTTTAGTTGTATACTTCTAAATAAC	AGTTGTCAC	Perfect match	TAATAGCTG	GGTCTTAACCTAATTGATTTAACATCCTTCTGAAAC	y		CRT orientation correct (determined with Cas proteins)	Between WP_160994342.1, hypothetical protein & WP_160994341.1, hypothetical protein	NZ_VSVX01000002.1	NZ_VSVX01000002.1_prophage1	4715	24458	FALSE	Unknown	VOG0648, VOG5007, VOG10609, VOG6540, VOG5534, VOG6940, VOG7629, VOG6036, VOG6941, VOG6246, VOG6524, VOG6031, VOG5721, VOG0377, VOG5722, VOG0094	No	No	No
GCF_009863825.1_ASM986382v1_genomic.fna	NZ_VSVX01000021.1	NZ_VSVX01000016.1	Ligilactobacillus salivarius strain FCQHC3_L6_2 Scaffold16	Type II-A	n	Repeat not recognized	Complete	Csn2, Cas2, Cas1, Cas9 (pseudo)	1	12	939	1010	GGAAAAATGCTTGTTTATACTGCCCGGCTA	TCATCACTC	Perfect match	CGCTAAAAG	GGTCTTAACCTAATTGATTTAACATCCTTCTGAAAC	y		CRT orientation correct (determined with Cas proteins)	WP_160994495.1, BppU family phage baseplate upper protein	NZ_VSVX01000021.1	NZ_VSVX01000021.1_prophage1	8504	18969	FALSE	Siphoviridae	VOG0701, VOG9763, VOG0698, VOG0697, VOG0696, VOG0695, VOG4555, VOG0692, VOG0691, VOG4544, VOG3699	Yes	Yes	Yes
GCF_009863825.1_ASM986382v1_genomic.fna	NZ_VSVX01000021.1	NZ_VSVX01000016.1	Ligilactobacillus salivarius strain FCQHC3_L6_2 Scaffold16	Type II-A	n	Repeat not recognized	Complete	Csn2, Cas2, Cas1, Cas9 (pseudo)	1	12	939	1010	GGAAAAATGCTTGTTTATACTGCCCGGCTA	TCATCACTC	Perfect match	CGCTAAAAG	GGTCTTAACCTAATTGATTTAACATCCTTCTGAAAC	y		CRT orientation correct (determined with Cas proteins)	WP_160994495.1, BppU family phage baseplate upper protein	NZ_VSVX01000021.1	NZ_VSVX01000021.1_prophage2	20769	30795	FALSE	Siphoviridae	VOG4693, VOG7264, VOG4548, VOG5317, VOG5280, VOG7263, VOG0322, VOG0083, VOG0650, VOG1563	No	Yes	Yes
GCF_009863885.1_ASM986388v1_genomic.fna	NZ_VSVY01000012.1	NZ_VSVY01000034.1	Ligilactobacillus salivarius strain FBJSY20_2	Type II-A	n	Repeat not recognized	Complete	Csn2, Cas2, Cas1, Cas9	1	11	16605	849	TCATCTTGATATTTCTTTCTAATATCTGAA	CTAGTACCT	Perfect match	AAATCGATA	GGTCTTAACCTAATTGATTTAACATACTTCTGAAAC	y		CRT orientation correct (determined with Cas proteins)	WP_191989698.1, terminase TerL endonuclease subunit	NZ_VSVY01000012.1	NZ_VSVY01000012.1_prophage1	4469	18012	FALSE	Siphoviridae	VOG9629, VOG1125, VOG4586, VOG0207, VOG9583, VOG0205, VOG0204, VOG4553, VOG4573, VOG4556, VOG0202, VOG1886, VOG4581, VOG4841	Yes	Yes	Yes
GCF_009863885.1_ASM986388v1_genomic.fna	NZ_VSVY01000012.1	NZ_VSVY01000034.1	Ligilactobacillus salivarius strain FBJSY20_2	Type II-A	n	Repeat not recognized	Complete	Csn2, Cas2, Cas1, Cas9	1	13	14991	981	TTAAGATTGACGTGGTAGATGCAATTATTG	AAGCAACTC	Perfect match	ATGCGATGT	GGTCTTAACCTAATTGATTTAACATACTTCTGAAAC	y	Downstream repeat mutated: ...............a....................	CRT orientation correct (determined with Cas proteins)	WP_191989698.1, terminase TerL endonuclease subunit	NZ_VSVY01000012.1	NZ_VSVY01000012.1_prophage1	4469	18012	FALSE	Siphoviridae	VOG9629, VOG1125, VOG4586, VOG0207, VOG9583, VOG0205, VOG0204, VOG4553, VOG4573, VOG4556, VOG0202, VOG1886, VOG4581, VOG4841	Yes	Yes	Yes
GCF_009863885.1_ASM986388v1_genomic.fna	NZ_VSVY01000012.1	NZ_VSVY01000034.1	Ligilactobacillus salivarius strain FBJSY20_2	Type II-A	n	Repeat not recognized	Complete	Csn2, Cas2, Cas1, Cas9	1	12	3071	915	TTATTTTGATAAAAATCTTTCTTGTTATAA	CTTTTACCT	Perfect match	ATTCGTATA	GGTCTTAACCTAATTGATTTAACATACTTCTGAAAC	y		CRT orientation correct (determined with Cas proteins)	WP_160988099.1, phage tail protein	NZ_VSVY01000012.1	NZ_VSVY01000012.1_prophage1	4469	18012	FALSE	Siphoviridae	VOG9629, VOG1125, VOG4586, VOG0207, VOG9583, VOG0205, VOG0204, VOG4553, VOG4573, VOG4556, VOG0202, VOG1886, VOG4581, VOG4841	Yes	Yes	Yes
GCF_009863925.1_ASM986392v1_genomic.fna	NZ_VSWB01000026.1	NZ_VSWB01000011.1	Ligilactobacillus salivarius strain 6_2 Scaffold11	Type II-A	n	Repeat not recognized	Complete	Cas9, Cas1, Cas2, Csn2	1	11	22248	45809	AAAAACGGTAGTTAAAAATCTGAATCTTGA	ATATGGTCA	Perfect match	AATACCGGC	GTTTCAGAAGGATGTTAAATCAATTAGGTTAAGACC	n	Downstream repeat mutated: a...................................	CRT orientation correct (determined with Cas proteins)	WP_014567982.1, ABC transporter ATP-binding protein									No	No
GCF_009865755.1_ASM986575v1_genomic.fna	NZ_VSTL01000022.1	NZ_VSTL01000011.1	Ligilactobacillus salivarius strain NT33_2	Type II-A	n	Repeat not recognized	Complete	Cas9, Cas1, Cas2, Csn2	2	5	3234	46458	AGCTGGTTTAAGCTATAAGATCTTGGATAA	GTTAGTTAA	Perfect match	TGCTAACCA	GTTTCAGAAGGATGTTAAATCAATTAGGTTAAGACC	n		CRT orientation correct (determined with Cas proteins)	No features in DNA									No	No
GCF_009865755.1_ASM986575v1_genomic.fna	NZ_VSTL01000006.1	NZ_VSTL01000011.1	Ligilactobacillus salivarius strain NT33_2	Type II-A	n	Repeat not recognized	Complete	Cas9, Cas1, Cas2, Csn2	2	7	21787	46590	CTACTGTATCAGCTTGTCCCACACCTGGAG	TTAAGAATG	Perfect match	CTAAACGAT	GTTTCAGAAGGATGTTAAATCAATTAGGTTAAGACC	n		CRT orientation correct (determined with Cas proteins)	No features in DNA									No	No
GCF_009865755.1_ASM986575v1_genomic.fna	NZ_VSTL01000003.1	NZ_VSTL01000011.1	Ligilactobacillus salivarius strain NT33_2	Type II-A	n	Repeat not recognized	Complete	Cas9, Cas1, Cas2, Csn2	2	8	9057	46656	GCAGGTATTATCTTTACTTGTGTTCAACCA	ATCTTATCA	Perfect match	ATTTTGGAT	GTTTCAGAAGGATGTTAAATCAATTAGGTTAAGACC	n		CRT orientation correct (determined with Cas proteins)	WP_162853696.1, glutamate/gamma-aminobutyrate family transporter YjeM									No	No
GCF_009865755.1_ASM986575v1_genomic.fna	NZ_VSTL01000005.1	NZ_VSTL01000011.1	Ligilactobacillus salivarius strain NT33_2	Type II-A	n	Repeat not recognized	Complete	Cas9, Cas1, Cas2, Csn2	2	3	97266	46326	TCATTTCCAGGAATATCGACATCTGCTAGT	TAATAAGGA	Perfect match	AGTAAATGA	GTTTCAGAAGGATGTTAAATCAATTAGGTTAAGACC	n		CRT orientation correct (determined with Cas proteins)	WP_160988023.1, dihydroorotase	NZ_VSTL01000005.1	NZ_VSTL01000005.1_prophage1	3794	18931	FALSE	Siphoviridae	VOG0801, VOG9258, VOG9629, VOG4586, VOG0207, VOG9583, VOG0205, VOG0204, VOG4553, VOG4573, VOG4556, VOG0202, VOG1886, VOG4581, VOG4841, VOG8681	No	No	No
GCF_009865755.1_ASM986575v1_genomic.fna	NZ_VSTL01000028.1	NZ_VSTL01000011.1	Ligilactobacillus salivarius strain NT33_2	Type II-A	n	Repeat not recognized	Complete	Cas9, Cas1, Cas2, Csn2	2	2	6083	46260	TGATTACCTTATAGAGTCCACGTTGATCCT	TTTGATCAA	Perfect match	CTAAAACAC	GTTTCAGAAGGATGTTAAATCAATTAGGTTAAGACC	n		CRT orientation correct (determined with Cas proteins)	WP_011241768.1, FAD-dependent oxidoreductase									No	No
GCF_009865755.1_ASM986575v1_genomic.fna	NZ_VSTL01000002.1	NZ_VSTL01000011.1	Ligilactobacillus salivarius strain NT33_2	Type II-A	n	Repeat not recognized	Complete	Cas9, Cas1, Cas2, Csn2	2	6	141884	46524	TGTCTATTTTCTTACCATTTAGATGCTCTA	AAATATAAT	Perfect match	TAACACCCT	GTTTCAGAAGGATGTTAAATCAATTAGGTTAAGACC	n		CRT orientation correct (determined with Cas proteins)	WP_160944272.1, dTMP kinase	NZ_VSTL01000002.1	NZ_VSTL01000002.1_prophage1	8053	18938	FALSE	Siphoviridae	VOG0701, VOG9763, VOG0698, VOG0697, VOG0696, VOG0695, VOG4555, VOG5847, VOG0692, VOG0691, VOG4544, VOG3699	No	No	No
GCF_009865755.1_ASM986575v1_genomic.fna	NZ_VSTL01000002.1	NZ_VSTL01000011.1	Ligilactobacillus salivarius strain NT33_2	Type II-A	n	Repeat not recognized	Complete	Cas9, Cas1, Cas2, Csn2	2	6	141884	46524	TGTCTATTTTCTTACCATTTAGATGCTCTA	AAATATAAT	Perfect match	TAACACCCT	GTTTCAGAAGGATGTTAAATCAATTAGGTTAAGACC	n		CRT orientation correct (determined with Cas proteins)	WP_160944272.1, dTMP kinase	NZ_VSTL01000002.1	NZ_VSTL01000002.1_prophage2	20930	32530	FALSE	Siphoviridae	VOG4693, VOG7264, VOG4548, VOG5317, VOG5280, VOG7263, VOG0322, VOG0083, VOG0650, VOG1563, VOG8426, VOG11003, VOG8520	No	No	No
GCF_009865785.1_ASM986578v1_genomic.fna	NZ_VSTM01000001.1	NZ_VSTM01000004.1	Ligilactobacillus salivarius strain NT15_1	Type II-A	n	Repeat not recognized	Complete	Csn2, Cas2, Cas1, Cas9	1	16	8600	56262	TTAACAATGTTTTTATAAAATCTATGATTG	TTATATCCT	Perfect match	AATCTTAAT	GGTCTTAACCTAATTGATTTAACATCCTTCTGAAAC	y	Downstream repeat mutated: ...................................t	CRT orientation wrong (sequences reversed, determined with Cas proteins)	WP_160995527.1, tail assembly chaperone	NZ_VSTM01000001.1	NZ_VSTM01000001.1_prophage1	3564	20048	FALSE	Siphoviridae	VOG4564, VOG4555, VOG1329, VOG4713, VOG0704, VOG0799, VOG0725, VOG0817, VOG6163, VOG0801, VOG3462, VOG7521, VOG4856, VOG4334	Yes	Yes	Yes
GCF_009865885.1_ASM986588v1_genomic.fna	NZ_VSTS01000010.1	NZ_VSTS01000013.1	Ligilactobacillus salivarius strain FZJTZ69_1	Type II-A	n	Repeat not recognized	Complete	Csn2, Cas2, Cas1, Cas9	1	16	25502	1100	AGTCAATTTGGTCAGAATGTAGTAGGACAT	ACTTTTCAA	Perfect match	ACATCAAAC	GGTCTTAACCTAATTGATTTAACATCCTTCTGAAAC	y		CRT orientation correct (determined with Cas proteins)	WP_003706268.1, diaminopimelate epimerase									No	No
GCF_009865895.1_ASM986589v1_genomic.fna	NZ_VSTT01000001.1	NZ_VSTT01000001.1	Ligilactobacillus salivarius strain FZJTZ64M3	Type III-A	n	Repeat not recognized	Complete	Csm6, Cas2, Cas1, Csm5, Csm4, Csm3, Csm2, Csm1, Cas6	1	21	350107	454656	CCAAATGCTGAAGTAAAAATCTTCTTAGTTGCTAGTG	ACAGTATTA	Perfect match	TTGAACAAA	AGTAAGAACATATCTCCGAATATAGGAGACGAAAAC	n		CRT orientation wrong (sequences reversed, determined with Cas proteins)	locus tag: FYL21_RS01715, CDS									No	No
GCF_009865985.1_ASM986598v1_genomic.fna	NZ_VSTZ01000008.1	NZ_VSTZ01000005.1	Ligilactobacillus salivarius strain FYNLJ23_2.scaf Scaffold5	Type II-A	n	Repeat not recognized	Complete	Csn2, Cas2, Cas1 (pseudo), Cas9	2	5	68481	47957	CAACTCATGAATGACTTCTTTGGTTTCCTT	ACTGTTGTA	Perfect match	GATGTATAC	GTTTCAGAAGGATGTTAAATCAATTAGGTTAAGACC	n		CRT orientation wrong (sequences reversed, determined with Cas proteins)	WP_161011538.1, bacteriocin immunity protein									No	No
GCF_009865995.1_ASM986599v1_genomic.fna	NZ_VSTY01000007.1	NZ_VSTY01000004.1	Ligilactobacillus salivarius strain FZJTZ10M2.scaf Scaffold4	Type II-A	n	Repeat not recognized	Complete	Cas9, Cas1, Cas2, Csn2	1	4	78087	45433	CGTTGTTCCCATGTAAACTTTGTTCTTCCT	GCTTCAAGA	Perfect match	GACAATACA	GTTTCAGAAGGATGTTAAATCAATTAGGTTAAGACC	n		CRT orientation correct (determined with Cas proteins)	WP_161010974.1, helix-turn-helix domain-containing protein									No	No
GCF_009866035.1_ASM986603v1_genomic.fna	NZ_VSUA01000011.1	NZ_VSUA01000004.1	Ligilactobacillus salivarius strain FYNDL6_3.scaf Scaffold4	Type II-A	n	Repeat not recognized	Complete	Cas9, Cas1, Cas2, Csn2	1	8	8586	43794	TTTTATTATTGTTATTGTTGTTGTTATTTT	TCTTGATAA	Perfect match	GATTGTTAT	GTTTCAGAAGTATGTTAAATCAATTAGGTTAAGACC	n		CRT orientation correct (determined with Cas proteins)	WP_011475476.1, trypsin-like peptidase domain-containing protein									No	No
GCF_009866135.1_ASM986613v1_genomic.fna	NZ_VSUF01000007.1	NZ_VSUF01000005.1	Ligilactobacillus salivarius strain FXJSW2_3.scaf Scaffold5	Type II-A	n	Repeat not recognized	Complete	Csn2, Cas2, Cas1, Cas9	1	29	13807	87794	TACTTACCAATGACTTACTCTGTTTACGGA	ATTAACCCA	Perfect match	TTCCGTGAA	GTTTCAGAAGGATGTTAAATCAATTAGGTTAAGACC	n		CRT orientation wrong (sequences reversed, determined with Cas proteins)	WP_081514014.1, YhgE/Pip domain-containing protein									No	No
GCF_009866215.1_ASM986621v1_genomic.fna	NZ_VSUM01000020.1	NZ_VSUM01000004.1	Ligilactobacillus salivarius strain FWXBH9_2	Type II-A	n	Repeat not recognized	Complete	Csn2, Cas2, Cas1, Cas9	1	7	8913	55661	AGCGCACTGAACGGTTCATCCATCAACACA	ATTGGGTCC	Perfect match	ATATCGGGT	GTTTCAGAAGGATGTTAAATCAATTAGGTTAAGACC	n		CRT orientation wrong (sequences reversed, determined with Cas proteins)	WP_014567993.1, ABC transporter ATP-binding protein									No	No
GCF_009866235.1_ASM986623v1_genomic.fna	NZ_VSUO01000032.1	NZ_VSUO01000004.1	Ligilactobacillus salivarius strain FWXBH35_2	Type II-A	n	Repeat not recognized	Complete	Csn2, Cas2, Cas1, Cas9	1	10	3683	86511	AAACACTCCAAGTGTTCAAGCAGCTAGAGG	TGTGCAGTT	Perfect match	AGAACATGG	GTTTCAGAAGGATGTTAAATCAATTAGGTTAAGACC	n		CRT orientation wrong (sequences reversed, determined with Cas proteins)	WP_275552085.1, GH25 family lysozyme									No	No
GCF_009866235.1_ASM986623v1_genomic.fna	NZ_VSUO01000032.1	NZ_VSUO01000004.1	Ligilactobacillus salivarius strain FWXBH35_2	Type II-A	n	Repeat not recognized	Complete	Csn2, Cas2, Cas1, Cas9	1	18	2260	87039	ATTCTTTCCAAGTATGATCTACATAAGATC	TTCTGGTCC	Perfect match	TAAAATAAA	GGTCTTAACCTAATTGATTTAACATCCTTCTGAAAC	y		CRT orientation wrong (sequences reversed, determined with Cas proteins)	WP_011475666.1, pyocin knob domain-containing protein									No	No
GCF_009866235.1_ASM986623v1_genomic.fna	NZ_VSUO01000032.1	NZ_VSUO01000004.1	Ligilactobacillus salivarius strain FWXBH35_2	Type II-A	n	Repeat not recognized	Complete	Csn2, Cas2, Cas1, Cas9	1	11	2296	86577	TCCTCTATTGGTCTCTTTGTCCATCAATTC	CTGTTCCCC	Perfect match	TGGTCCATT	GGTCTTAACCTAATTGATTTAACATCCTTCTGAAAC	y		CRT orientation wrong (sequences reversed, determined with Cas proteins)	Between WP_161011366.1, hypothetical protein & WP_011475666.1, pyocin knob domain-containing protein									No	No
GCF_009866275.1_ASM986627v1_genomic.fna	NZ_VSUU01000001.1	NZ_VSUU01000006.1	Ligilactobacillus salivarius strain FSDLZ18M11	Type II-A	n	Repeat not recognized	Complete	Csn2, Cas2, Cas1, Cas9	2	10	715330	48195	AGTCCTTACGTTTAATGAAACAAGCTGAGA	GATATAGAA	Perfect match	AATTCAATC	GTTTCAGAAGGATGTTAAATCAATTAGGTTAAGACC	n		CRT orientation wrong (sequences reversed, determined with Cas proteins)	locus tag: FYM62_RS09800, CDS									No	No
GCF_009866275.1_ASM986627v1_genomic.fna	NZ_VSUU01000001.1	NZ_VSUU01000001.1	Ligilactobacillus salivarius strain FSDLZ18M11	Type III-A	n	Repeat not recognized	Complete	Csm6, Cas2, Cas1, Csm5, Csm4, Csm3, Csm2, Csm1, Cas6	1	19	382054	454510	GCCACAAGATATTTTAGATATTCGTGAATTACTTGA	CGTACGTAA	Perfect match	AGAAAAGCA	AGTAAGAACATATCTCCGAATATAGGAGACGAAAAC	n		CRT orientation wrong (sequences reversed, determined with Cas proteins)	WP_003706278.1, pyruvate kinase									No	No
GCF_009869955.1_ASM986995v1_genomic.fna	NZ_VSTQ01000009.1	NZ_VSTQ01000013.1	Ligilactobacillus salivarius strain HENA17_3	Type II-A	n	Repeat not recognized	Complete	Cse1 (Cas8e), Cas9, Cas1, Cas2, Csn2	1	9	63622	50012	AAATTACGGAACTTTTGATCTAACTAGAAT	CACTGGTAC	Perfect match	TTTAAGGGT	GTTTCAGAAGTATGTTAAATCAATTAGGTTAAGACC	n		CRT orientation correct (determined with Cas proteins)	WP_160999237.1, HD domain-containing protein									No	No
GCF_009869955.1_ASM986995v1_genomic.fna	NZ_VSTQ01000001.1	NZ_VSTQ01000013.1	Ligilactobacillus salivarius strain HENA17_3	Type II-A	n	Repeat not recognized	Complete	Cse1 (Cas8e), Cas9, Cas1, Cas2, Csn2	1	11	180268	50144	AATCTTATCGTATAATTACTAACATACGAA	TCATTGTCC	Perfect match	ACTTTATGG	GTTTCAGAAGTATGTTAAATCAATTAGGTTAAGACC	n		CRT orientation correct (determined with Cas proteins)	Between WP_034983169.1, N-acetylmuramoyl-L-alanine amidase & WP_047035658.1, PhoH family protein									No	No
GCF_009869955.1_ASM986995v1_genomic.fna	NZ_VSTQ01000010.1	NZ_VSTQ01000013.1	Ligilactobacillus salivarius strain HENA17_3	Type II-A	n	Repeat not recognized	Complete	Cse1 (Cas8e), Cas9, Cas1, Cas2, Csn2	1	2	11043	49550	CAATAATTGCATCTACCACGTCAATCTTAA	ACATCGCAT	Perfect match	GGGTTGCTT	GTTTCAGAAGTATGTTAAATCAATTAGGTTAAGACC	n		CRT orientation correct (determined with Cas proteins)	WP_191989401.1, terminase TerL endonuclease subunit	NZ_VSTQ01000010.1	NZ_VSTQ01000010.1_prophage1	7823	26965	FALSE	Siphoviridae	VOG8681, VOG4841, VOG4581, VOG1886, VOG0202, VOG4556, VOG4573, VOG4553, VOG0204, VOG0205, VOG0539, VOG0207, VOG4586, VOG1125, VOG9629, VOG0801, VOG3462, VOG4856	Yes	Yes	Yes
GCF_009869955.1_ASM986995v1_genomic.fna	NZ_VSTQ01000010.1	NZ_VSTQ01000013.1	Ligilactobacillus salivarius strain HENA17_3	Type II-A	n	Repeat not recognized	Complete	Cse1 (Cas8e), Cas9, Cas1, Cas2, Csn2	1	10	18230	50078	GCATTAGACGCTAAAAAAGTACAGTTAAGC	GAAGGTAAA	Perfect match	GGGGTTAAG	GTTTCAGAAGTATGTTAAATCAATTAGGTTAAGACC	n		CRT orientation correct (determined with Cas proteins)	WP_191989402.1, tape measure protein	NZ_VSTQ01000010.1	NZ_VSTQ01000010.1_prophage1	7823	26965	FALSE	Siphoviridae	VOG8681, VOG4841, VOG4581, VOG1886, VOG0202, VOG4556, VOG4573, VOG4553, VOG0204, VOG0205, VOG0539, VOG0207, VOG4586, VOG1125, VOG9629, VOG0801, VOG3462, VOG4856	Yes	Yes	Yes
GCF_009869955.1_ASM986995v1_genomic.fna	NZ_VSTQ01000010.1	NZ_VSTQ01000013.1	Ligilactobacillus salivarius strain HENA17_3	Type II-A	n	Repeat not recognized	Complete	Cse1 (Cas8e), Cas9, Cas1, Cas2, Csn2	1	3	22867	49616	TTATAACAAGAAAGATTTTTATCAAAATAA	TATACGAAT	Perfect match	AGGTAAAAG	GTTTCAGAAGTATGTTAAATCAATTAGGTTAAGACC	n		CRT orientation correct (determined with Cas proteins)	WP_161094679.1, phage tail protein	NZ_VSTQ01000010.1	NZ_VSTQ01000010.1_prophage1	7823	26965	FALSE	Siphoviridae	VOG8681, VOG4841, VOG4581, VOG1886, VOG0202, VOG4556, VOG4573, VOG4553, VOG0204, VOG0205, VOG0539, VOG0207, VOG4586, VOG1125, VOG9629, VOG0801, VOG3462, VOG4856	Yes	Yes	Yes
GCF_009869975.1_ASM986997v1_genomic.fna	NZ_VSUP01000003.1	NZ_VSUP01000049.1	Ligilactobacillus salivarius strain FWXBH3_1.scaf Scaffold52	Type II-A	y	Repeat not recognized			1	7	35912	433	AACCTAAGACACATACTCCAGCAGTTGATG	ATCCAGAGA	Perfect match	CAGGTATTA	GTTTCAGAAGTATGTTAAATCAATTAGGTTAAGACC	n		CRT assumed forward, orientation unknown	WP_161066575.1, LysM peptidoglycan-binding domain-containing protein	NZ_VSUP01000003.1	NZ_VSUP01000003.1_prophage1	3378	34877	FALSE	Siphoviridae	VOG0083, VOG0322, VOG7263, VOG5280, VOG5317, VOG4548, VOG7264, VOG4693, VOG7265, VOG0637, VOG0198, VOG8681, VOG3699, VOG4544, VOG0691, VOG0692, VOG5847, VOG4555, VOG0695, VOG0696, VOG0697, VOG0698, VOG9763, VOG0701, VOG5793, VOG0801, VOG4619, VOG8438, VOG4334, VOG4705	Yes	No	Yes
GCF_009869975.1_ASM986997v1_genomic.fna	NZ_VSUP01000005.1	NZ_VSUP01000049.1	Ligilactobacillus salivarius strain FWXBH3_1.scaf Scaffold52	Type II-A	y	Repeat not recognized			1	8	37563	499	TGAGGCTTATATGTCACAACTCAATGCTTT	AGCGGGAGT	Perfect match	AGGTGTGCC	GTTTCAGAAGTATGTTAAATCAATTAGGTTAAGACC	n		CRT assumed forward, orientation unknown	WP_161066624.1, phage tail protein	NZ_VSUP01000005.1	NZ_VSUP01000005.1_prophage1	33596	58633	FALSE	Siphoviridae	VOG0054, VOG1637, VOG4705, VOG4334, VOG4856, VOG7521, VOG3462, VOG0801, VOG9258, VOG9629, VOG1125, VOG4586, VOG0207, VOG9583, VOG0205, VOG0204, VOG4553, VOG4573, VOG4556, VOG0202, VOG1886, VOG4581, VOG4841, VOG8681, VOG1315, VOG6422, VOG0198	Yes	Yes	Yes
GCF_009869985.1_ASM986998v1_genomic.fna	NZ_VSTU01000035.1	NZ_VSTU01000013.1	Ligilactobacillus salivarius strain FZJTZ28M4.scaf Scaffold13	Type II-A	n	Repeat not recognized	Complete	Cas9, Cas1, Cas2, Csn2	1	1	884	45210	AAAGTCATGGTGCTAAATACACTGTAAACC	ATTGGGTCA	Perfect match	ACAGGAATA	GTTTCAGAAGGATGTTAAATCAATTAGGTTAAGACC	n		CRT orientation correct (determined with Cas proteins)	WP_161011375.1, zinc-binding alcohol dehydrogenase family protein									No	No
GCF_009869985.1_ASM986998v1_genomic.fna	NZ_VSTU01000008.1	NZ_VSTU01000013.1	Ligilactobacillus salivarius strain FZJTZ28M4.scaf Scaffold13	Type II-A	n	Repeat not recognized	Complete	Cas9, Cas1, Cas2, Csn2	1	7	25521	45606	ATGTCCTACTACATTCTGACCAAATTGACT	GTTTGATGT	Perfect match	TTGAAAAGT	GTTTCAGAAGGATGTTAAATCAATTAGGTTAAGACC	n		CRT orientation correct (determined with Cas proteins)	WP_003706268.1, diaminopimelate epimerase									No	No
GCF_009869985.1_ASM986998v1_genomic.fna	NZ_VSTU01000013.1	NZ_VSTU01000013.1	Ligilactobacillus salivarius strain FZJTZ28M4.scaf Scaffold13	Type II-A	n	Repeat not recognized	Complete	Cas9, Cas1, Cas2, Csn2	1	3	41790	45342	TGTTCTAGTTAATAAGTTTTTGTATTTTTT	TATACTGTC	Perfect match	TTCAGTTAT	GTTTCAGAAGGATGTTAAATCAATTAGGTTAAGACC	n		CRT orientation correct (determined with Cas proteins)	WP_161011337.1, type II CRISPR RNA-guided endonuclease Cas9									No	No
GCF_009870225.1_ASM987022v1_genomic.fna	NZ_VSUI01000001.1	NZ_VSUI01000004.1	Ligilactobacillus salivarius strain FXJKS17M7 Scaffold4	Type II-A	n	Repeat not recognized	Complete	Cas9, Cas1, Cas2, Csn2	1	10	250951	45747	AATATATCTAGCTTATTATACCATAGACAAG	CAAATTAAT	Perfect match	ATTAAATTT	GTTTCAGAAGGATGTTAAATCAATTAGGTTAAGACC	n		CRT orientation correct (determined with Cas proteins)	Between WP_161081226.1, UDP-N-acetylglucosamine 1-carboxyvinyltransferase & WP_003701754.1, rod shape-determining protein									No	No
GCF_009870255.1_ASM987025v1_genomic.fna	NZ_VSUL01000038.1	NZ_VSUL01000003.1	Ligilactobacillus salivarius strain FXJCJ23M1 Scaffold3	Type II-A	n	Repeat not recognized	Complete	Cas9, Cas1, Cas2, Csn2	1	3	42	45281	AAAATGCCACAACAGTAAAACCCGTGGATA	ACTTGCCAG	Perfect match	GTAATGGTG	GTTTCAGAAGGATGTTAAATCAATTAGGTTAAGACC	n		CRT orientation correct (determined with Cas proteins)	WP_161094924.1, hypothetical protein									No	No
GCF_009870335.1_ASM987033v1_genomic.fna	NZ_VSUW01000011.1	NZ_VSUW01000015.1	Ligilactobacillus salivarius strain F_SD_HZ_D3_L_5 Scaffold15	Type II-A	n	Repeat not recognized	Complete	Csn2, Cas2, Cas1, Cas9	1	7	51084	738	CCTGGGCAAATCATACTTGGTCGCGAGTTT	TCTGCTTTT	Perfect match	GGGCAGATA	GGTCTTAACCTAATTGATTTAACATCCTTCTGAAAC	y		CRT orientation correct (determined with Cas proteins)	WP_081539020.1, glycoside hydrolase family 99-like domain-containing protein									No	No
GCF_009870335.1_ASM987033v1_genomic.fna	NZ_VSUW01000023.1	NZ_VSUW01000015.1	Ligilactobacillus salivarius strain F_SD_HZ_D3_L_5 Scaffold15	Type II-A	n	Repeat not recognized	Complete	Csn2, Cas2, Cas1, Cas9	1	6	8674	672	GTAATGAAGTAAGAGAAAAAATATTCAATG	GATCGTATC	Perfect match	GACAACTAA	GGTCTTAACCTAATTGATTTAACATCCTTCTGAAAC	y		CRT orientation correct (determined with Cas proteins)	Between WP_241689563.1, hypothetical protein & WP_241689909.1, hypothetical protein									No	No
GCF_009870335.1_ASM987033v1_genomic.fna	NZ_VSUW01000029.1	NZ_VSUW01000015.1	Ligilactobacillus salivarius strain F_SD_HZ_D3_L_5 Scaffold15	Type II-A	n	Repeat not recognized	Complete	Csn2, Cas2, Cas1, Cas9	1	5	4020	606	TTTCTTTAATCAATTCCCGTCGTTCAGCCG	CACTATTAG	Perfect match	CGGTTATCT	GGTCTTAACCTAATTGATTTAACATCCTTCTGAAAC	y		CRT orientation correct (determined with Cas proteins)	WP_161081115.1, MobQ family relaxase									No	No
GCF_014336755.1_ASM1433675v1_genomic.fna	NZ_QOZV01000232.1	NZ_QOZV01000071.1	Ligilactobacillus salivarius strain OSU_LaSali_1.14	Type II-A	n	Repeat not recognized	Proteins missing: Cas9, Cas1, Cas2	Csn2	1	28	29160	2656	ACAAAATCACTGAGTAAATCTACACCATCT	GATGTAACA	Perfect match	ATAAATTTG	GTTTCAGAAGTATGTTAAATCAATAAGGTTAAGACC	n		CRT orientation correct (determined with Cas proteins)	WP_011476495.1, bifunctional DNA primase/polymerase	NZ_QOZV01000232.1	NZ_QOZV01000232.1_prophage1	23193	31545	FALSE	Siphoviridae	VOG0275, VOG9667, VOG3699, VOG4552, VOG3379, VOG8056, VOG8353, VOG8625, VOG7006, VOG4632, VOG4606	Yes	No	Yes
GCF_015552175.1_ASM1555217v1_genomic.fna	NZ_JADNEF010000111.1	NZ_JADNEF010000005.1	Ligilactobacillus salivarius strain D6t1_180914_C6 NODE_5_length_43897_cov_43.5746	Type II-A	n	Repeat not recognized	Proteins missing: Cas9	Csn2, Cas2, Cas1 (pseudo)	1	8	1442	41162	AAAAAGAGCGGAAAGTAATTCCACTCTCTA	TAATCATTA	Perfect match	AGTTAAAAG	GTTTCAGAAGTATGTTAAATCAATTAGGTTAAGACC	n		CRT orientation wrong (sequences reversed, determined with Cas proteins)	Between WP_081513645.1, ribosome biogenesis GTPase Der & WP_160994650.1, 30S ribosomal protein S1									No	No
GCF_015560055.1_ASM1556005v1_genomic.fna	NZ_JADMRB010000001.1	NZ_JADMRB010000008.1	Ligilactobacillus salivarius strain 1001287B_170213_E2 NODE_8_length_88312_cov_60.7757	Type II-A	n	Repeat not recognized	Complete	Cas9, Cas1, Cas2, Csn2	1	2	177785	43264	AGAAACTCTATGTTTGAAAAAACCAGAAGA	ATGTAATCC	Perfect match	ATTATCTGA	GTTTCAGAAGTATGTTAAATCAATTAGGTTAAGACC	n		CRT orientation correct (determined with Cas proteins)	WP_081536877.1, carbamoyl phosphate synthase large subunit									No	No
GCF_016900035.1_ASM1690003v1_genomic.fna	NZ_JACJJO010000016.1	NZ_JACJJO010000007.1	Ligilactobacillus salivarius strain An813 An813_NODE_7_length_106238_cov_24.180851_pilon	Type II-A	n	Repeat not recognized	Complete	Cas9, Cas1, Cas2, Csn2	1	5	33683	45447	CAATCAAACTGAATTTGATTTTATAAATTT	TGAATTTAA	Perfect match	GGGTATTAT	GTTTCAGAAGGATGTTAAATCAATTAGGTTAAGACC	n		CRT orientation correct (determined with Cas proteins)	WP_160998385.1, phage tail domain-containing protein	NZ_JACJJO010000016.1	NZ_JACJJO010000016.1_prophage1	6452	13405	FALSE	Siphoviridae	VOG11003, VOG1563, VOG0083, VOG0322, VOG7263, VOG5280, VOG5317	No	Yes	Yes
GCF_016900035.1_ASM1690003v1_genomic.fna	NZ_JACJJO010000016.1	NZ_JACJJO010000007.1	Ligilactobacillus salivarius strain An813 An813_NODE_7_length_106238_cov_24.180851_pilon	Type II-A	n	Repeat not recognized	Complete	Cas9, Cas1, Cas2, Csn2	1	5	33683	45447	CAATCAAACTGAATTTGATTTTATAAATTT	TGAATTTAA	Perfect match	GGGTATTAT	GTTTCAGAAGGATGTTAAATCAATTAGGTTAAGACC	n		CRT orientation correct (determined with Cas proteins)	WP_160998385.1, phage tail domain-containing protein	NZ_JACJJO010000016.1	NZ_JACJJO010000016.1_prophage2	17914	28838	FALSE	Siphoviridae	VOG0198, VOG8681, VOG3699, VOG4544, VOG0691, VOG0692, VOG4555, VOG0695, VOG0696, VOG0697, VOG0698, VOG9763	Yes	Yes	Yes
GCF_016900035.1_ASM1690003v1_genomic.fna	NZ_JACJJO010000017.1	NZ_JACJJO010000007.1	Ligilactobacillus salivarius strain An813 An813_NODE_7_length_106238_cov_24.180851_pilon	Type II-A	n	Repeat not recognized	Complete	Cas9, Cas1, Cas2, Csn2	1	8	5407	45645	CTGGGTTTCAACCGGCGTGACTAAGAGTAC	TAAAGATTT	Perfect match	TGGTATGGG	GTTTCAGAAGGATGTTAAATCAATTAGGTTAAGACC	n		CRT orientation correct (determined with Cas proteins)	WP_012552820.1, conjugal transfer protein TrbL family protein									No	No
GCF_027692505.1_ASM2769250v1_genomic.fna	NZ_JAQEYR010000006.1	NZ_JAQEYR010000056.1	Ligilactobacillus salivarius strain OF42-10pH5A OF42-10pH5A.Scaf56	Type II-A	n	Repeat not recognized	Complete	Csn2, Cas2, Cas1, Cas9	1	6	50589	515	TTCGTATGTTAGTAATTATACGATAAGATT	CCATAAAGT	Perfect match	GGACAATGA	GGTCTTAACCTAATTGATTTAACATACTTCTGAAAC	y		CRT orientation correct (determined with Cas proteins)	Between WP_034983169.1, N-acetylmuramoyl-L-alanine amidase & WP_047035658.1, PhoH family protein									No	No
GCF_027698205.1_ASM2769820v1_genomic.fna	NZ_JAQERD010000016.1	NZ_JAQERD010000008.1	Ligilactobacillus salivarius strain AM93-02F AM93-02F.Scaf8	Type II-A	n	Repeat not recognized	Complete	Csn2, Cas2, Cas1, Cas9	1	28	16962	61094	CCTGGTTTGAGGATCGATTCGACTTGTGTT	AGCGTCATC	Perfect match	AAATCGCTG	GGTCTTAACCTAATTGATTTAACATCCTTCTGAAAC	y		CRT orientation wrong (sequences reversed, determined with Cas proteins)	WP_160945092.1, ABC transporter permease/substrate-binding protein									No	No
GCF_027698205.1_ASM2769820v1_genomic.fna	NZ_JAQERD010000004.1	NZ_JAQERD010000008.1	Ligilactobacillus salivarius strain AM93-02F AM93-02F.Scaf8	Type II-A	n	Repeat not recognized	Complete	Csn2, Cas2, Cas1, Cas9	1	27	34985	61028	TCCATATAAAGGACCAGAAGCCCCACCAAC	AAATGCAGT	Perfect match	TTTACTAAT	GGTCTTAACCTAATTGATTTAACATCCTTCTGAAAC	y		CRT orientation wrong (sequences reversed, determined with Cas proteins)	WP_014568800.1, dihydroxyacetone kinase subunit DhaL									No	No
GCF_028864315.1_ASM2886431v1_genomic.fna	NZ_JARBJI010000005.1	NZ_JARBJI010000005.1	Ligilactobacillus salivarius strain 098-2021-6 NODE_5_length_101106_cov_42.062978	Type II-A	n	Repeat not recognized	Complete	Csn2, Cas2, Cas1, Cas9	2	11	51362	57726	GAAGGTGAAGTAATTCGTCCAACTAAAGGT	AAGAATGGC	Perfect match	GTGCATTTA	GTTTCAGAAGGATGTTAAATCAATTAGGTTAAGACT	n		CRT orientation wrong (sequences reversed, determined with Cas proteins)	WP_274758340.1, type 1 glycerol-3-phosphate oxidase									No	No
GCF_028864335.1_ASM2886433v1_genomic.fna	NZ_JARBJK010000019.1	NZ_JARBJK010000006.1	Ligilactobacillus salivarius strain A7-2-5 NODE_6_length_133147_cov_45.607610	Type II-A	n	Repeat not recognized	Complete	Cas9, Cas1, Cas2, Csn2	1	1	3122	45410	AACTTGTTCTACCACCTGCTGGAGACCAGC	CCAATTTTG	Perfect match	GACAATGAC	GTTTCAGAAGGATGTTAAATCAATTAGGTTAAGACC	n		CRT orientation correct (determined with Cas proteins)	WP_081510673.1, nicotinate phosphoribosyltransferase									No	No
GCF_028864335.1_ASM2886433v1_genomic.fna	NZ_JARBJK010000019.1	NZ_JARBJK010000006.1	Ligilactobacillus salivarius strain A7-2-5 NODE_6_length_133147_cov_45.607610	Type II-A	n	Repeat not recognized	Complete	Cas9, Cas1, Cas2, Csn2	1	12	121	46136	TACTCGTGTGGTAAGCTGACAAACTCGATA	AAGTGTCCC	Perfect match	ACCATTCCG	GTTTCAGAAGGATGTTAAATCAATTAGGTTAAGACC	n		CRT orientation correct (determined with Cas proteins)	locus tag: PWM16_RS08860, CDS									No	No
GCF_028864355.1_ASM2886435v1_genomic.fna	NZ_JARBJL010000001.1	NZ_JARBJL010000006.1	Ligilactobacillus salivarius strain A7-1-15 NODE_6_length_133213_cov_60.804323	Type II-A	n	Repeat not recognized	Complete	Csn2, Cas2, Cas1, Cas9	1	25	375882	87511	CATCACCATATTTTATTGCTTCAAAATAAC	CTATTGAAG	Perfect match	AGTATTGAA	GTTTCAGAAGGATGTTAAATCAATTAGGTTAAGACC	n		CRT orientation wrong (sequences reversed, determined with Cas proteins)	WP_014568411.1, DMT family transporter									No	No
GCF_028864385.1_ASM2886438v1_genomic.fna	NZ_JARBJG010000013.1	NZ_JARBJG010000003.1	Ligilactobacillus salivarius strain 144-2021-8 NODE_3_length_139346_cov_43.651356	Type II-A	n	Repeat not recognized	Complete	Cas9, Cas1, Cas2, Csn2	2	7	31892	43434	AATAGTGGGGCTAATACTAATCAGGGTCCA	TCGACTTCT	Perfect match	TCAGTTAAT	GTTTCAGAAGTATGTTAAATCAATTAGGTTAAGACC	n		CRT orientation correct (determined with Cas proteins)	WP_274757220.1, Cna B-type domain-containing protein									No	No
GCF_028864385.1_ASM2886438v1_genomic.fna	NZ_JARBJG010000001.1	NZ_JARBJG010000003.1	Ligilactobacillus salivarius strain 144-2021-8 NODE_3_length_139346_cov_43.651356	Type II-A	n	Repeat not recognized	Complete	Cas9, Cas1, Cas2, Csn2	2	21	617483	44358	CCTGATTTTGCTAAACGTAATCAACAAATG	GCTTGGAGA	Perfect match	GCAAGTATT	GTTTCAGAAGTATGTTAAATCAATTAGGTTAAGACC	n		CRT orientation correct (determined with Cas proteins)	WP_117641918.1, phage tail protein	NZ_JARBJG010000001.1	NZ_JARBJG010000001.1_prophage1	615925	633575	FALSE	Siphoviridae	VOG3462, VOG0801, VOG6163, VOG0817, VOG0725, VOG0799, VOG0704, VOG4713, VOG1329, VOG4555, VOG4564, VOG0720, VOG4544, VOG1517	Yes	Yes	Yes
GCF_028864385.1_ASM2886438v1_genomic.fna	NZ_JARBJG010000001.1	NZ_JARBJG010000003.1	Ligilactobacillus salivarius strain 144-2021-8 NODE_3_length_139346_cov_43.651356	Type II-A	n	Repeat not recognized	Complete	Cas9, Cas1, Cas2, Csn2	2	21	617483	44358	CCTGATTTTGCTAAACGTAATCAACAAATG	GCTTGGAGA	Perfect match	GCAAGTATT	GTTTCAGAAGTATGTTAAATCAATTAGGTTAAGACC	n		CRT orientation correct (determined with Cas proteins)	WP_117641918.1, phage tail protein	NZ_JARBJG010000001.1	NZ_JARBJG010000001.1_prophage2	641883	648218	FALSE	Siphoviridae	VOG0186, VOG1309, VOG0198, VOG0920, VOG2338, VOG4552, VOG11003, VOG8987, VOG10859, VOG2785, VOG5353	No	Yes	Yes
GCF_028864385.1_ASM2886438v1_genomic.fna	NZ_JARBJG010000008.1	NZ_JARBJG010000003.1	Ligilactobacillus salivarius strain 144-2021-8 NODE_3_length_139346_cov_43.651356	Type II-A	n	Repeat not recognized	Complete	Cas9, Cas1, Cas2, Csn2	2	15	25933	43962	CTTCAATCTTATCACGCAAATGACTAACAT	TAGTTGCAT	Perfect match	GAACCATTA	GTTTCAGAAGTATGTTAAATCAATTAGGTTAAGACC	n		CRT orientation correct (determined with Cas proteins)	WP_003699697.1, response regulator transcription factor									No	No
GCF_028864385.1_ASM2886438v1_genomic.fna	NZ_JARBJG010000001.1	NZ_JARBJG010000003.1	Ligilactobacillus salivarius strain 144-2021-8 NODE_3_length_139346_cov_43.651356	Type II-A	n	Repeat not recognized	Complete	Cas9, Cas1, Cas2, Csn2	2	4	612914	43236	GATGGTAATGTAAAATAGGAGGTAGTATCG	ATTGATAAG	............................t.	TGAAGAAAA	GTTTCAGAAGTATGTTAAATCAATTAGGTTAAGACC	n		CRT orientation correct (determined with Cas proteins)	WP_003704600.1, hypothetical protein	NZ_JARBJG010000001.1	NZ_JARBJG010000001.1_prophage1	615925	633575	FALSE	Siphoviridae	VOG3462, VOG0801, VOG6163, VOG0817, VOG0725, VOG0799, VOG0704, VOG4713, VOG1329, VOG4555, VOG4564, VOG0720, VOG4544, VOG1517	Yes	No	Yes
GCF_028864385.1_ASM2886438v1_genomic.fna	NZ_JARBJG010000001.1	NZ_JARBJG010000003.1	Ligilactobacillus salivarius strain 144-2021-8 NODE_3_length_139346_cov_43.651356	Type II-A	n	Repeat not recognized	Complete	Cas9, Cas1, Cas2, Csn2	2	4	612914	43236	GATGGTAATGTAAAATAGGAGGTAGTATCG	ATTGATAAG	............................t.	TGAAGAAAA	GTTTCAGAAGTATGTTAAATCAATTAGGTTAAGACC	n		CRT orientation correct (determined with Cas proteins)	WP_003704600.1, hypothetical protein	NZ_JARBJG010000001.1	NZ_JARBJG010000001.1_prophage2	641883	648218	FALSE	Siphoviridae	VOG0186, VOG1309, VOG0198, VOG0920, VOG2338, VOG4552, VOG11003, VOG8987, VOG10859, VOG2785, VOG5353	No	No	No
GCF_028864385.1_ASM2886438v1_genomic.fna	NZ_JARBJG010000001.1	NZ_JARBJG010000001.1	Ligilactobacillus salivarius strain 144-2021-8 NODE_1_length_803714_cov_39.543402	Type III-A	n	Repeat not recognized	Complete	Csm6, Cas2 (pseudo), Cas1, Csm5, Csm4, Csm3, Csm2, Csm1, Cas6	1	1	532105	475102	CGCGGGAATTTCTCGTCTCTTGCATATTATTATGCAGG	GAGTGGTAC	Perfect match	AGTTTTTTT	AGTAAGAACATATCTCCGAATATAGGAGACGAAAAC	n	Upstream repeat mutated: ..............................tg..t.	CRT orientation wrong (sequences reversed, determined with Cas proteins)	Between WP_274756794.1, YjjG family noncanonical pyrimidine nucleotidase & WP_195219157.1, arginine--tRNA ligase	NZ_JARBJG010000001.1	NZ_JARBJG010000001.1_prophage1	615925	633575	FALSE	Siphoviridae	VOG3462, VOG0801, VOG6163, VOG0817, VOG0725, VOG0799, VOG0704, VOG4713, VOG1329, VOG4555, VOG4564, VOG0720, VOG4544, VOG1517	No	No	No
GCF_028864385.1_ASM2886438v1_genomic.fna	NZ_JARBJG010000001.1	NZ_JARBJG010000001.1	Ligilactobacillus salivarius strain 144-2021-8 NODE_1_length_803714_cov_39.543402	Type III-A	n	Repeat not recognized	Complete	Csm6, Cas2 (pseudo), Cas1, Csm5, Csm4, Csm3, Csm2, Csm1, Cas6	1	1	532105	475102	CGCGGGAATTTCTCGTCTCTTGCATATTATTATGCAGG	GAGTGGTAC	Perfect match	AGTTTTTTT	AGTAAGAACATATCTCCGAATATAGGAGACGAAAAC	n	Upstream repeat mutated: ..............................tg..t.	CRT orientation wrong (sequences reversed, determined with Cas proteins)	Between WP_274756794.1, YjjG family noncanonical pyrimidine nucleotidase & WP_195219157.1, arginine--tRNA ligase	NZ_JARBJG010000001.1	NZ_JARBJG010000001.1_prophage2	641883	648218	FALSE	Siphoviridae	VOG0186, VOG1309, VOG0198, VOG0920, VOG2338, VOG4552, VOG11003, VOG8987, VOG10859, VOG2785, VOG5353	No	No	No
GCF_028864405.1_ASM2886440v1_genomic.fna	NZ_JARBJN010000021.1	NZ_JARBJN010000003.1	Ligilactobacillus salivarius strain A5-1-10 NODE_3_length_135116_cov_68.223521	Type II-A	n	Repeat not recognized	Complete	Csn2, Cas2, Cas1, Cas9	2	24	6586	89115	CAAAGATCAAGTACTCTGGCTGGATGCTGC	CCAATTACC	Perfect match	AATTGTTTC	GGTCTTAACCTAATTGATTTAACATCCTTCTGAAAC	y		CRT orientation wrong (sequences reversed, determined with Cas proteins)	WP_007122532.1, ABC transporter permease									No	No
GCF_028864405.1_ASM2886440v1_genomic.fna	NZ_JARBJN010000021.1	NZ_JARBJN010000003.1	Ligilactobacillus salivarius strain A5-1-10 NODE_3_length_135116_cov_68.223521	Type II-A	n	Repeat not recognized	Complete	Csn2, Cas2, Cas1, Cas9	2	22	4356	88983	GCAGGCGAAGTTTCAACGGTGCTGGGTCCA	TAACTACCC	Perfect match	CGCAGAGCG	GTTTCAGAAGGATGTTAAATCAATTAGGTTAAGACC	n		CRT orientation wrong (sequences reversed, determined with Cas proteins)	locus tag: PWM17_RS09430, CDS									No	No
GCF_028864405.1_ASM2886440v1_genomic.fna	NZ_JARBJN010000018.1	NZ_JARBJN010000003.1	Ligilactobacillus salivarius strain A5-1-10 NODE_3_length_135116_cov_68.223521	Type II-A	n	Repeat not recognized	Complete	Csn2, Cas2, Cas1, Cas9	2	23	15036	89049	GGACTAGGGCGCGCATCGGCTGACGAACAG	CCGGAAGTC	Perfect match	GAATCCACC	GGTCTTAACCTAATTGATTTAACATCCTTCTGAAAC	y		CRT orientation wrong (sequences reversed, determined with Cas proteins)	Between WP_233422152.1, helix-turn-helix domain-containing protein & WP_274758600.1, ABC transporter permease/substrate-binding protein									No	No
GCF_029917105.1_ASM2991710v1_genomic.fna	NZ_CP123986.1	NZ_CP123986.1	Ligilactobacillus salivarius strain AR612 chromosome	Type II-A	n	Repeat not recognized	Complete	Cas9, Cas1, Cas2, Csn2	1	2	515005	129072	AAATGGCGGATTCAAACCAATTTAATTTA	GGAGAGTTC	Perfect match	TCAGACCAT	GTTTCAGAAGGATGTTAAATCAATTAGGTTAAGACC	n		CRT orientation correct (determined with Cas proteins)	Between WP_003699835.1, hypothetical protein & WP_014568265.1, hydroxymethylglutaryl-CoA synthase	NZ_CP123986.1	NZ_CP123986.1_prophage1	723964	735808	FALSE	Siphoviridae	VOG4602, VOG8520, VOG8520, VOG4552, VOG2228, VOG3307, VOG10109, VOG4548, VOG1024, VOG5014, VOG0327, VOG0322, VOG2631, VOG4577	No	No	No
GCF_029917105.1_ASM2991710v1_genomic.fna	NZ_CP123986.1	NZ_CP123986.1	Ligilactobacillus salivarius strain AR612 chromosome	Type II-A	n	Repeat not recognized	Complete	Cas9, Cas1, Cas2, Csn2	1	2	515005	129072	AAATGGCGGATTCAAACCAATTTAATTTA	GGAGAGTTC	Perfect match	TCAGACCAT	GTTTCAGAAGGATGTTAAATCAATTAGGTTAAGACC	n		CRT orientation correct (determined with Cas proteins)	Between WP_003699835.1, hypothetical protein & WP_014568265.1, hydroxymethylglutaryl-CoA synthase	NZ_CP123986.1	NZ_CP123986.1_prophage2	743117	764521	FALSE	Siphoviridae	VOG7894, VOG4841, VOG4581, VOG1886, VOG4556, VOG4573, VOG4553, VOG0204, VOG4589, VOG0539, VOG0704, VOG4586, VOG5852, VOG8263, VOG0801, VOG3462, VOG7521, VOG4856, VOG4334, VOG4705	No	No	No
GCF_030169145.1_ASM3016914v1_genomic.fna	NZ_CP123971.1	NZ_CP123971.1	Ligilactobacillus salivarius strain ZSA5 chromosome	Type III-A	n	Repeat not recognized	Complete	Cas6, Csm1, Csm2, Csm3, Csm4, Csm5, Cas1, Cas2, Csm6	2	1	850475	927873	ACAACAAAACCTAATTTCATCTTAGTTGAAATTCCAC	TTCCATGCC	Perfect match	GAACAACCC	AGTAAGAACATATCTCCGAATATAGGAGACGAAAAC	n		CRT orientation correct (determined with Cas proteins)	WP_284650573.1, hypothetical protein	NZ_CP123971.1	NZ_CP123971.1_prophage1	684818	709500	FALSE	Siphoviridae	VOG0198, VOG2545, VOG0376, VOG4618, VOG1517, VOG4544, VOG0720, VOG4564, VOG4555, VOG1329, VOG4713, VOG0704, VOG0799, VOG0725, VOG0817, VOG6163, VOG0801, VOG3462, VOG4683, VOG10868, VOG4334, VOG4705	No	No	No
GCF_030169145.1_ASM3016914v1_genomic.fna	NZ_CP123971.1	NZ_CP123971.1	Ligilactobacillus salivarius strain ZSA5 chromosome	Type III-A	n	Repeat not recognized	Complete	Cas6, Csm1, Csm2, Csm3, Csm4, Csm5, Cas1, Cas2, Csm6	2	2	674293	927946	CTATCACTGAATACTGGCTTTAATCTGTATTCATTAGCTA	TATTTATTG	Perfect match	ACTTACCAA	AGTAAGAACATATCTCCGAATATAGGAGACGAAAAC	n		CRT orientation correct (determined with Cas proteins)	WP_284650497.1, phage antirepressor KilAC domain-containing protein	NZ_CP123971.1	NZ_CP123971.1_prophage1	684818	709500	FALSE	Siphoviridae	VOG0198, VOG2545, VOG0376, VOG4618, VOG1517, VOG4544, VOG0720, VOG4564, VOG4555, VOG1329, VOG4713, VOG0704, VOG0799, VOG0725, VOG0817, VOG6163, VOG0801, VOG3462, VOG4683, VOG10868, VOG4334, VOG4705	No	Yes	Yes
GCF_030169145.1_ASM3016914v1_genomic.fna	NZ_CP123971.1	NZ_CP123971.1	Ligilactobacillus salivarius strain ZSA5 chromosome	Type III-A	n	Repeat not recognized	Complete	Cas6, Csm1, Csm2, Csm3, Csm4, Csm5, Cas1, Cas2, Csm6	2	20	105905	929273	CTGTAGAGGTGAAATTCCAAACGAACTTGGAGATAGC	ATGAGGTGT	gg...................................	TGGTTCTCT	AGTAAGAACATATCTCCGAATATAGGAGACGAAAAC	n		CRT orientation correct (determined with Cas proteins)	locus tag: QFE45_RS00475, rRNA	NZ_CP123971.1	NZ_CP123971.1_prophage1	684818	709500	FALSE	Siphoviridae	VOG0198, VOG2545, VOG0376, VOG4618, VOG1517, VOG4544, VOG0720, VOG4564, VOG4555, VOG1329, VOG4713, VOG0704, VOG0799, VOG0725, VOG0817, VOG6163, VOG0801, VOG3462, VOG4683, VOG10868, VOG4334, VOG4705	No	No	No
GCF_030237775.1_ASM3023777v1_genomic.fna	NZ_JASGSL010000010.1	NZ_JASGSL010000008.1	Ligilactobacillus salivarius strain C39	Type II-A	n	Repeat not recognized	Complete	Cas9, Cas1, Cas2, Csn2	1	29	10034	47093	ATTATTTCCAGTTACTCTTTCTTTAAACAC	AAATCGATG	Perfect match	AGTATTGTT	GTTTCAGAAGGATGTTAAATCAATTAGGTTAAGACC	n		CRT orientation correct (determined with Cas proteins)	WP_225357639.1, beta-1,6-N-acetylglucosaminyltransferase									No	No
GCF_902385835.1_UHGG_MGYG-HGUT-02324_genomic.fna	NZ_CABMGV010000001.1	NZ_CABMGV010000001.1	Missing Data	Type II-A	y	Repeat not recognized			1	1	355055	124174	TAGAAGAAGTGAAAAACAATCTTACTAATT	TAAATTCTT	Perfect match	ATTTTGTAA	GTTTCAGAAGTATGTTAAATCAATTAGGTTAAGACC	n		CRT assumed forward, orientation unknown	No features in DNA	NZ_CABMGV010000001.1	NZ_CABMGV010000001.1_prophage1	295611	306859	FALSE	Siphoviridae	VOG4552, VOG6238, VOG1638, VOG4995, VOG3691, VOG9747, VOG6357, VOG0321, VOG4548, VOG0322, VOG6545, VOG4632, VOG4609, VOG0327, VOG2121, VOG5545, VOG5545	No	No	No
GCF_902385835.1_UHGG_MGYG-HGUT-02324_genomic.fna	NZ_CABMGV010000001.1	NZ_CABMGV010000001.1	Missing Data	Type II-A	y	Repeat not recognized			1	1	355055	124174	TAGAAGAAGTGAAAAACAATCTTACTAATT	TAAATTCTT	Perfect match	ATTTTGTAA	GTTTCAGAAGTATGTTAAATCAATTAGGTTAAGACC	n		CRT assumed forward, orientation unknown	No features in DNA	NZ_CABMGV010000001.1	NZ_CABMGV010000001.1_prophage2	308080	328649	FALSE	Siphoviridae	VOG7894, VOG4841, VOG4581, VOG1886, VOG4556, VOG4573, VOG4553, VOG0204, VOG4589, VOG0539, VOG0704, VOG4586, VOG5852, VOG8263, VOG0801, VOG3462, VOG8438	No	No	No
[truncated: 8 more rows]

## Sheet: S4. L. salivarius Phigaro Data
Genome	scaffold	id	begin	end	transposable	taxonomy	vog
GCF_003438595.1	NZ_QSTB01000013.1	NZ_QSTB01000013.1_prophage1	7854	18689	FALSE	Siphoviridae	VOG9763, VOG0698, VOG0697, VOG0696, VOG0695, VOG4555, VOG5847, VOG10527, VOG0692, VOG0691, VOG4544, VOG3699, VOG8681, VOG0198
[truncated: 429 more rows]

## Sheet: S5. L. salivarius STS Acr Data
Target Accession#	Target Nucleotide Accession	Hit Accession	Hit Description	E-value	Hit Sequence	Alignment Length	Identities	Gaps	Query Coverage	Per. Identity	anti_CRISPR_id	Accession	Family	Anti_type	Species	Taxonomy	Seq	Size_seq	classify	comments	Pubmed	Locus_tag	coded_by	db_xref
[truncated: 85 more rows]

[truncated: 1 more sheets: S6. DESeq2 Data]
